# Supplementary material for: Integrative Multi-Omics Reveal Metabolic Reprogramming by Ketogenic Diet in Melanoma Xenografts
Source: Biomolecules. 2026 Jul 22;16(7):1071. doi: 10.3390/biom16071071 (PMC13407059; doi:10.3390/biom16071071)
Supplement: Supplementary file 1 [file biomolecules-16-01071-s001.zip]

Archive with 2 entries (2 files):
- 20260710_Supplementary Figures_REVISED.pdf
- 20260720_Supplementary Tables_REVISED.xlsx
