# Supplementary material for: Integrative Multi-Omics Reveal Metabolic Reprogramming by Ketogenic Diet in Melanoma Xenografts
Source: Biomolecules. 2026 Jul 22;16(7):1071. doi: 10.3390/biom16071071 (PMC13407059; doi:10.3390/biom16071071)
Supplement: Supplementary file 1 [file biomolecules-16-01071-s001.zip › 20260720_Supplementary Tables_REVISED.xlsx]

## Sheet: TableS1
Table S1: Composition of standard and ketogenic diet.
	Unit/kg	SD	KD
Ratio of fat:carbohydrates+protein		0.1:1	8.2:1
Crude Protein (Casein)	%	16.1	8.1
Long-chain TG*	%	7.1	74.6
Sucrose	%	6	1
Starch	%	51.2	0
Crude fiber	%	10	9.9
Crude ash	%	4.4	4.4
Lysine	%	1.33	0.66
Methionine	%	0.57	0.35
Cystine	%	0.27	0.23
Threonine	%	0.71	0.35
Tryptophan	%	0.21	0.1
Arginine	%	0.63	0.31
Histidine	%	0.48	0.24
Valine	%	1.12	0.55
Isoleucine	%	0.91	0.45
Leucine	%	1.59	0.79
Phenylalanine	%	0.83	0.41
Tyrosine	%	0.85	0.42
Glycine	%	0.32	0.16
Glutamic acid	%	3.62	1.79
Aspartic acid	%	1.19	0.59
Proline	%	1.84	0.91
Serine	%	0.96	0.48
Alanine	%	0.48	0.24
Vitamin A	IU	15	15
Vitamin D3 [IU/IE]	IU	1.5	1.5
Vitamin E [mg]	mg	150	150
Vitamin K3 [mg]	mg	20	20
Vitamin C [mg]	mg	30	30
Energy	MJ	15.1	29.7
Protein	kcal%	18	~4.5
Fat	kcal%	18	~94.6
CHO	kcal%	64	~0.9
KD: ketogenic diet SD: standard diet TG: triglyceride *Long-chain triglyceride composition: 11.7% butter fat and 88.3% pork lard

## Sheet: TableS2
Table S2: Overview of samples used for integrative metabolomics and transcriptomics analysis.
Xenograft	Diet	Mouse ID in vivo experiment in PMID: 35851093		Used for metabolomics in PMID: 35851093		Used for trancriptomics		Used for matched integrated analyis
WM3311	SD	14	11	X	9	X	9	X	9
WM3311	SD	15		X		X		X
WM3311	SD	16		X		X		X
WM3311	SD	17		X		X		X
WM3311	SD	18		X		X		X
WM3311	SD	19		X		X		X
WM3311	SD	20
WM3311	SD	21		X		X		X
WM3311	SD	22
WM3311	SD	23		X		X		X
WM3311	SD	24		X		X		X
WM3311	KD	25	11	X	10		7		7
WM3311	KD	26		X		X		X
WM3311	KD	27		X		X		X
WM3311	KD	28		X		X		X
WM3311	KD	29		X		X		X
WM3311	KD	30		X		X		X
WM3311	KD	31		X		X		X
WM3311	KD	32
WM3311	KD	33		X
WM3311	KD	34		X		X		X
WM3311	KD	35		X
WM47	SD	58	10	X	10	X	9	X	9
WM47	SD	59		X		X		X
WM47	SD	60		X		X		X
WM47	SD	61		X		X		X
WM47	SD	62		X		X		X
WM47	SD	63		X		X		X
WM47	SD	64		X
WM47	SD	65		X		X		X
WM47	SD	66		X		X		X
WM47	SD	67		X		X		X
WM47	KD	68	10	X	7	X	7	X	7
WM47	KD	69		X		X		X
WM47	KD	70
WM47	KD	71		X		X		X
WM47	KD	72		X		X		X
WM47	KD	73
WM47	KD	74		X		X		X
WM47	KD	75		X		X		X
WM47	KD	76
WM47	KD	77		X		X		X
A375	SD	227	13	X	13	X	9	X	9
A375	SD	228		X
A375	SD	229		X		X		X
A375	SD	230		X		X		X
A375	SD	231		X		X		X
A375	SD	232		X		X		X
A375	SD	233		X		X		X
A375	SD	234		X		X		X
A375	SD	235		X		X		X
A375	SD	236		X
A375	SD	237		X		X		X
A375	SD	238		X
A375	SD	239		X
A375	KD	240	13	X	12	X	9	X	9
A375	KD	241		X		X		X
A375	KD	242
A375	KD	243		X		X		X
A375	KD	244		X		X		X
A375	KD	245		X		X		X
A375	KD	246		X		X		X
A375	KD	247		X
A375	KD	248		X		X		X
A375	KD	249		X
A375	KD	250		X		X		X
A375	KD	251		X		X		X
A375	KD	252		X
WM3000	SD	277	12	X	12	X	9	X	9
WM3000	SD	278		X
WM3000	SD	279		X		X		X
WM3000	SD	280		X		X		X
WM3000	SD	281		X		X		X
WM3000	SD	282		X		X		X
WM3000	SD	283		X		X		X
WM3000	SD	284		X		X		X
WM3000	SD	285		X
WM3000	SD	286		X		X		X
WM3000	SD	287		X
WM3000	SD	288		X		X		X
WM3000	KD	289	12	X	12		8		8
WM3000	KD	290		X
WM3000	KD	291		X		X		X
WM3000	KD	292		X
WM3000	KD	293		X		X		X
WM3000	KD	294		X		X		X
WM3000	KD	295		X		X		X
WM3000	KD	296		X		X		X
WM3000	KD	297		X		X		X
WM3000	KD	298		X		X		X
WM3000	KD	299		X		X		X
WM3000	KD	300		X

## Sheet: TableS3
Table S3: Overview of differential metabolites and differentially expressed genes in tumor tissue of melanoma-bearing mice treated with standard or ketogenic diet. Related to Figure 1B and 1C.
A375 (BRAF V600E) melanoma xenografts - tumor metabolites							A375 (BRAF V600E) melanoma xenografts - tumor genes							Intersection	Upregulated metabolites		Downregulated metabolites		Mixed metabolites
Metabolites significantly increased by KD	FDR-adj. p-value	t-score	Metabolites significantly decreased by KD	FDR-adj. p-value	t-score		Genes significantly increased by KD	FDR-adj. p-value	log2FC	Genes significantly decreased by KD	FDR-adj. p-value	log2FC			#	Metabolite	#	Metabolite	#	Metabolite
BABA	2.40612e-10	-20.1353	lysoPC a C16:1	0.0250464	4.3106		HMCN1	1.94586e-06	3.29771	DCT	6.07241e-16	-6.58072		A375 vs. WM3311 vs. WM3000 vs. WM47	2	BABA, Betaine	NA	NA	NA	NA
SM (OH) C14:1	0.000398145	-7.02768					CELF2	1.94586e-06	3.49335	TYR	2.95904e-09	-6.72901		WM3311 vs. WM3000 vs. WM47	2	C4-OH, C5-M-DC	1	alpha-AAA	NA	NA
Betaine	0.00048855	-6.6836					FBLN7	2.74955e-06	2.22226	IRF4	5.28073e-09	-6.58574		A375 vs. WM3000 vs. WM47	2	1-Met-His, SM (OH) C14:1	1	lysoPC a C16:1	NA	NA
HexCer(d18:2/20:0)	0.00204082	-5.76013					ZNF785	4.64613e-06	3.88481	MBP	6.72281e-09	-5.37979		WM3000 vs. WM47	11	PC aa C34:2, PC aa C36:3, Hex3Cer(d18:1/18:0), HexCer(d18:2/16:0), HexCer(d18:2/18:0), SM (OH) C16:1, SM C16:1, SM C18:0, SM C18:1, C4, C14:2	2	Lys, HArg	3	Cer(d18:1/24:0), lysoPC a C20:4, C5:1
1-Met-His	0.0163759	-4.60377					PHETA2	1.43378e-05	3.54439	MLANA	1.14527e-08	-5.93809		WM3311 vs. WM3000	6	lysoPC a C18:0, lysoPC a C18:2, PC aa C38:6, PC aa C40:6, PC ae C40:1, PC ae C42:1	3	Thr, Val, PC aa C32:1	NA	NA
							PLEKHB1	1.96765e-05	2.68569	GAPDHS	2.15135e-08	-5.9781		WM3311 vs. WM47	1	TCA	2	Cer(d18:0/24:1), SM C24:0	NA	NA
							HLA-DOA	2.45496e-05	3.04054	NEFH	2.79225e-08	-6.64941		WM3000	43	5-AVA, DHA, FA(18:2), Cer(d18:1/16:0), Cer(d18:1/18:0), Cer(d18:1/18:1), Cer(d18:1/20:0), Cer(d18:1/22:0), Cer(d18:1/23:0), Cer(d18:2/18:0), Cer(d18:2/22:0), Cer(d18:2/24:0), lysoPC a C16:0, lysoPC a C26:0, PC aa C32:0, PC aa C34:4, PC aa C36:4, PC aa C36:6, PC aa C38:0, PC aa C38:4, PC aa C42:1, PC ae C34:2, PC ae C36:4, PC ae C36:5, PC ae C38:4, PC ae C38:6, PC ae C42:3, PC ae C44:3, PC ae C44:…	23	Ala, Cys, Glu, His, Ile, Leu, Phe, Trp, Sarcosine, Serotonin, Lac, p-Cresol-SO4, FA(20:1), Hypoxanthine, Choline, PC aa C32:2, C0, C4-2M, C4-DC, C5, C6, Iso-C5, Iso-C4	NA	NA
							SOX8	2.59838e-05	3.68472	TRPM1	3.93046e-07	-5.67885		WM47	29	Taurine, Gly, 3-Met-His, Cit, Met-SO, ProBetaine, SDMA, TDCA, TMCA, beta-Ala, DG(18:1_18:2), lysoPC a C28:1, PC aa C32:3, PC aa C42:6, PC ae C34:0, PC ae C36:1, PC ae C36:2, PC ae C36:3, PC ae C38:3, Hex3Cer(d18:1/16:0), Hex3Cer(d18:1/26:1), C2, C3, C6-OH, C10, C12-OH, C16:1-OH, C18:1-OH, C20:4	7	Cer(d18:1/14:0), Cer(d18:1/24:1), lysoPC a C18:1, PC aa C40:2, PC aa C40:3, SM C24:1, TG(16:0_32:2)	NA	NA
							ATP10B	3.06833e-05	3.0792	LHFPL3-AS1	5.3645e-07	-5.3973		WM3311	4	Ind-SO4, PC aa C36:5, PC ae C38:0, TG(18:0_30:0)	11	lysoPC a C28:0, PC aa C30:0, PC ae C30:0, Hex2Cer(d18:1/24:1), TG(16:1_34:1), TG(16:1_34:2), TG(16:1_36:2), TG(16:1_36:3), TG(18:1_32:1), TG(18:1_34:1), TG(18:1_34:2)	NA	NA
							ANO4	3.1829e-05	2.73329	PRDM7	2.74955e-06	-5.3985		A375	1	HexCer(d18:2/20:0)	NA	NA	NA	NA
							MMP15	3.54225e-05	2.43809	NOX5	4.67278e-06	-2.23995
							ITGA9	3.74491e-05	2.65553	SLC45A2	1.47089e-05	-3.93395		Intersection	Upregulated genes		Downregulated genes
							PUDP	4.64988e-05	4.54276	GPR143	3.04449e-05	-3.79012			#	Genes	#	Genes
							MPPED2	4.71008e-05	2.61371	IFI27	3.24095e-05	-2.5467		WM47 vs. A375	4	SCN7A, CHRNA6, LINC01447, GRIK2
							CCDC8	8.61159e-05	4.0183	BIRC7	3.54225e-05	-3.91233		A375	169	ABCB4, SOX8, GAS7, DCN, CLDN11, SNAI2, PLEKHB1, SLC18A1, FAM184B, CELF2, COL11A1, ERBB3, MPPED2, ST6GALNAC2, CDH19, RGS11, PAK3, DDX43, C1QTNF3, TRPM3, FOLH1, EBF4, IRAK3, CD200, PRTFDC1, DERL3, CTSG, EFS, NKAIN4, STS, ITIH6, MMP15, FCGRT, MAG, SEMA5A, LOX, OPRD1, ATP10B, MLH3, TBX4, CPXM2, HOXA7, ITIH5, PLP1, PTGIS, TRIM51, FLRT1, PUDP, FCRLA, GPR12, CNTN6, CHL1, ECHDC3, TCN1, KHDC1, KIAA1614, C…	49	SCN7A, CHRNA6, LINC01447, GRIK2
							SNAI2	0.00010813	1.05884	NSG1	8.96109e-05	-3.69532		WM47	26	VCAN, TNC, SDK2, GRAP2, CDC42EP1, PODXL, ANO3, DSC2, BMPR1B, TRPM8, FAM13C, PLPP3, CCR1, FSTL5, MC5R, ENTHD1, BDNF, SOX2, KCNH8, ZNF677, PLPP4, NPTXR, LINC02086, FPGT-TNNI3K, LINC01711, SH3PXD2A-AS1	28	RUNX3, ANKS1A, NAALAD2, HMOX1, CA9, HOXD10, KCNK1, CACNA1A, EPHA2, RAB13, GALM, DENND2A, FRMPD3, ITIH3, GKAP1, APLN, ST20, LINC02878, MAGEA11, ZNF607, NRARP, SOX18, TSBP1-AS1, FTH1P16, GAPDHP59, RPL24P2, HBB, ZBTB8B
							ST6GALNAC2	0.000113691	2.69518	PROX1	0.000164297	-1.13058		WM3000	3	WFDC2, LYPD1, SEMA6B	30	GPRC5A, ADGRF5, NOTCH3, CFAP61, DSP, MTAP, JPH1, CPED1, SLC16A6, ARFGEF3, VEGFA, STC2, ID3, CXCR4, EGLN3, LUM, CDH13, IL17RD, STC1, COL6A3, YPEL4, ONECUT1, TCAF2, SLC29A2, NELL2, RELN, PCDH18, PPP1R26, MAFB, LINC02575
							SEMA5A	0.000136238	3.14071	GDF15	0.000391309	-1.23241		WM3311	1	FTLP2	1	ADGRV1
							BTC	0.000161609	2.81198	RASD2	0.00052051	-1.38392
							CST2	0.000163491	4.84383	IFI6	0.000968679	-1.33586
							SCUBE2	0.000174719	2.0823	TRIM63	0.00158672	-3.24715
							XKR8	0.000194494	3.27599	XAF1	0.00196113	-1.97332
							CMTM5	0.000203901	3.1188	RSAD2	0.00308123	-1.92629
							S100B	0.000231256	2.76522	IFIT1	0.00316799	-1.56149
							GAS7	0.000272913	2.78824	ITGA1	0.00316799	-1.03619
							B3GALNT1	0.000272913	3.06087	LDB3	0.00391573	-1.74913
							SHISA2	0.000357587	2.05646	MX1	0.00391573	-1.0426
							MLH3	0.000436667	2.10795	BST2	0.00627088	-1.2753
							KCNA2	0.000441828	3.36577	PWWP3B	0.00712748	-2.39547
							APOD	0.000490719	2.8619	PLA1A	0.00733491	-2.90286
							PRSS30P	0.0004995	2.72832	PKNOX2	0.0130236	-2.65784
							MGAM2	0.00050806	2.79298	KLHL14	0.0138642	-2.24881
							LOX	0.00052051	3.00379	TAS1R3	0.014312	-1.52985
							GPR37	0.000585746	1.70229	ABCB5	0.0149739	-3.02527
							MRGPRF	0.000620453	4.5487	LINC02099	0.0171165	-2.76753
							ARMCX2	0.000696759	3.00218	CBS	0.0203216	-1.99922
							LGI4	0.000865783	1.96963	LGALS9	0.0238927	-1.57792
							PRTFDC1	0.00106197	1.85785	DMD	0.0239257	-1.00804
							PEG10	0.00106197	2.18884	POU3F3	0.0254553	-2.10084
							EGR3	0.00131472	1.22231	BCAN	0.0254553	-1.89094
							ECHDC3	0.00139025	3.10812	RNF43	0.0278555	-2.62148
							PARM1	0.00141918	2.95648	GPR68	0.0278555	-1.7408
							TMEM178B	0.00142328	2.03794	LINC00589	0.0284001	-1.03615
							ZKSCAN7	0.00142328	3.56034	ALDH1A2	0.0294842	-2.01604
							FCRLA	0.00154854	1.46397	CAVIN2	0.0337534	-3.27921
							ENSG00000279419	0.00155192	2.85753	IGDCC4	0.0389816	-1.04782
							IL16	0.00158672	1.35085	SLC24A5	0.0397513	-2.12745
							PIEZO2	0.00158672	1.85175	MMP10	0.0440192	-1.96696
							GPR27	0.00158672	2.62352	SIGLEC15	0.0447639	-1.13801
							SLC47A1P2	0.00160154	3.46472
							CHRNA6	0.00169156	3.86039
							DERL3	0.00182338	3.53754
							FOLH1	0.00191348	2.67499
							S100A2	0.00191387	1.24909
							MTSS1	0.00191387	1.34915
							CLDN11	0.00191387	2.46525
							NELL1	0.00196709	3.18593
							SEMA6D	0.00221422	1.71508
							THBS2	0.00230391	2.92854
							EFS	0.00236449	3.22555
							OLIG1	0.00239787	2.41784
							ITIH5	0.00270066	3.00308
							MYT1	0.00271983	1.70759
							RGS11	0.00296864	3.12892
							LINC02432	0.00304657	3.81484
							HOXA7	0.00316799	1.17524
							FLRT1	0.0033156	2.4898
							LDLRAD4	0.00374631	2.39097
							CD200	0.00391573	2.0606
							FES	0.0039979	1.07791
							PKDCC	0.00443728	1.41321
							SERPINB9	0.00443728	2.57941
							GRAMD2A	0.00443728	3.0857
							SLC2A8	0.00443728	3.16068
							ITIH6	0.00443728	3.27337
							MRGPRX3	0.00452926	2.2425
							COX7A1	0.00452926	3.83148
							TSPY26P	0.00515083	1.71264
							CTSG	0.00515083	3.36539
							ZFP3	0.00540855	3.10576
							CADM3	0.00579908	2.62056
							ENSG00000273199	0.0061996	1.78638
							CST1	0.00627088	3.2552
							ENSG00000226886	0.00639176	3.23042
							TMPRSS5	0.00641529	1.02529
							DNAJA4	0.00641529	1.91556
							SNX22	0.00712748	1.83373
							CTXND1	0.00716118	2.25217
							STS	0.00716118	3.1204
							EBF4	0.0073457	1.18305
							COL11A1	0.00750626	2.93354
							P4HTM	0.00800777	2.05612
							CYP7B1	0.00862064	2.26485
							CHL1	0.00890043	2.12589
							MUC7	0.00916893	2.35655
							TSPYL5	0.00916893	2.65183
							LINC01505	0.0092591	1.5983
							LINC02251	0.00954822	3.06793
							ERBB3	0.00966384	1.13875
							GBP4	0.0108046	1.73758
							CPXM2	0.0108046	2.69058
							CXCL3	0.0114393	1.33048
							CCDC26	0.0114393	1.71752
							ACAN	0.0114393	2.2767
							GABRQ	0.0115983	2.97243
							PAK3	0.011772	1.64988
							TCF7L1	0.0119767	1.06075
							TCN1	0.0132019	2.04002
							AZGP1	0.013261	1.68117
							TNFRSF13C	0.0133525	1.41016
							MAG	0.0134639	3.04525
							SPATA18	0.0138267	3.50601
							OPRD1	0.0141101	1.03571
							RFTN2	0.0142087	1.30872
							GPR12	0.014312	3.22703
							LINC01447	0.0147717	2.02575
							OPCML	0.0147717	2.99382
							GPR155	0.0149493	1.12424
							FCGRT	0.0149493	1.61192
							MT1E	0.0149493	2.30746
							FHDC1	0.0151647	1.04208
							PSTPIP2	0.0153718	1.30511
							TBX4	0.0160904	2.25794
							TRPM3	0.0168853	1.34246
							SCN7A	0.0172631	2.69265
							TDRP	0.0179091	1.42777
							GATM	0.0179379	1.09845
							ENSG00000274253	0.0183708	2.64403
							TRIM51	0.0193077	1.89171
							FGFBP2	0.0208167	1.72356
							C1QTNF3	0.0209336	1.62733
							GNG7	0.021139	1.42271
							C4orf19	0.0215755	1.05587
							EDIL3	0.0220991	1.34111
							ABCB4	0.0228751	1.49754
							MEIOC	0.0238927	1.99863
							LSAMP	0.0242883	1.89177
							ADAMTS9	0.0251136	1.94691
							IRAK3	0.0251136	2.71197
							CLIC6	0.0251136	2.83398
							TLR2	0.0254553	1.18137
							GRM5	0.0263983	1.80691
							LCN2	0.0274487	2.27982
							SLC35F1	0.0278555	1.46587
							EMILIN3	0.0278555	1.96319
							PTGIS	0.028582	1.22408
							FAM184B	0.0286099	1.23058
							KIAA1614	0.0286099	1.42017
							MEG9	0.0301464	2.02709
							SCN1A	0.0302971	3.0472
							ZNF536	0.0306567	2.24774
							CDH19	0.0318915	1.0291
							SCARA5	0.0328233	2.29024
							ENSG00000258657	0.0328233	2.47046
							KHDC1	0.0328233	2.70226
							OSR1	0.0328233	2.73211
							FIBIN	0.0329259	1.80333
							MT1L	0.0331883	2.64927
							DCN	0.0345884	1.99549
							NKAIN4	0.034885	1.70776
							FXYD1	0.0355491	2.80367
							ENSG00000272002	0.0390986	1.07733
							HSPA7	0.0397513	1.7291
							ART3	0.0404593	1.87891
							HEYL	0.0408558	2.42731
							SLC18A1	0.0412468	1.98409
							DDX43	0.0413443	2.57166
							ENPP2	0.0423826	1.02163
							PLP1	0.0426068	1.45503
							CIDEB	0.0427857	2.10937
							UNC5C	0.0430998	1.94855
							SERP2	0.0448822	2.59327
							ENSG00000224848	0.0453856	2.67266
							ANKS1B	0.0457844	1.25108
							CEROX1	0.0459122	1.37493
							COL6A5	0.0460321	2.28323
							OCIAD2	0.0466789	1.43584
							ENSG00000279118	0.0467109	1.60476
							CNTN6	0.0479826	1.57238
							DUSP8	0.048087	1.19095
WM47 (BRAF V600E) melanoma xenografts - tumor metabolites							WM47 (BRAF V600E) melanoma xenografts - tumor genes
Metabolites significantly increased by KD	FDR-adj. p-value	t-score	Metabolites significantly decreased by KD	FDR-adj. p-value	t-score		Genes significantly increased by KD	FDR-adj. p-value	log2FC	Genes significantly decreased by KD	FDR-adj. p-value	log2FC
BABA	3.10747e-08	-15.9633	SM C24:0	0.00103853	5.98322		PLPP3	9.73339e-05	1.02604	EPHA2	1.60469e-07	-1.09967
C4-OH	3.10747e-08	-16.1627	Cer(d18:0/24:1)	0.001443	5.63009		ENTHD1	0.0117236	1.03099	ANKS1A	1.66811e-05	-1.3414
SM (OH) C16:1	1.3357e-05	-9.65732	Cer(d18:1/24:1)	0.00324851	4.90327		CCR1	0.0167493	1.03585	KCNK1	9.73339e-05	-1.20049
1-Met-His	2.47628e-05	-8.96524	PC aa C40:3	0.00531969	4.6156		KCNH8	0.00381024	1.04118	ST20	0.000257543	-1.16543
C2	5.86405e-05	-8.18335	HArg	0.00578767	4.52364		ANO3	0.00202033	1.05281	ITIH3	0.000349843	-1.03785
3-Met-His	0.000170186	-7.34284	lysoPC a C16:1	0.012269	3.91243		FPGT-TNNI3K	0.021105	1.0593	GKAP1	0.000588582	-1.01664
SM (OH) C14:1	0.00103853	-6.0047	SM C24:1	0.012269	3.92767		FSTL5	0.0242379	1.0724	HBB	0.000690548	-3.41219
C12-OH	0.00103853	-6.03824	lysoPC a C18:1	0.0176498	3.64387		DSC2	0.00450151	1.08657	RUNX3	0.000921595	-1.13275
SM C18:1	0.0011788	-5.84916	Cer(d18:1/14:0)	0.0274602	3.36478		LINC01447	1.66811e-05	1.14365	LINC02878	0.00261187	-1.19906
ProBetaine	0.00139636	-5.69797	Lys	0.0323415	3.25894		SDK2	0.0345042	1.17809	HOXD10	0.00266567	-1.32517
C4	0.00177791	-5.46801	Cer(d18:1/24:0)	0.0323415	3.25145		NPTXR	0.00506472	1.1796	CACNA1A	0.0137635	-1.09483
C6-OH	0.00187557	-5.39703	PC aa C40:2	0.0374141	3.16473		GRIK2	0.000351271	1.18014	DENND2A	0.0137784	-1.00008
PC aa C36:3	0.00257696	-5.18415	alpha-AAA	0.0405167	3.1088		GRAP2	3.60445e-05	1.19565	FRMPD3	0.0169423	-3.12888
SM C16:1	0.00263821	-5.13614	lysoPC a C20:4	0.0406561	3.09766		LINC01711	0.0354111	1.20408	ENSG00000274383	0.0174792	-1.2082
Betaine	0.00269808	-5.0809	TG(16:0_32:2)	0.045672	2.97757		SH3PXD2A-AS1	0.0117566	1.22896	ZNF607	0.0202475	-1.43926
TCA	0.00269808	-5.06001					BMPR1B	3.29966e-05	1.31284	NAALAD2	0.0203909	-1.08149
PC ae C36:2	0.00321027	-4.93714					PODXL	0.000111938	1.35813	HMOX1	0.0207328	-1.21039
PC ae C36:3	0.0054276	-4.5806					BDNF	0.0418354	1.39482	RPL24P2	0.0210261	-1.02149
TMCA	0.00608548	-4.47331					FAM13C	0.0156687	1.39656	ZBTB8B	0.0267695	-1.08126
HexCer(d18:2/16:0)	0.00608548	-4.45391					TRPM8	0.0324143	1.42396	TSBP1-AS1	0.0300934	-1.70815
PC aa C32:3	0.00619164	-4.42448					PLPP4	0.00744527	1.43147	APLN	0.0328201	-2.00186
HexCer(d18:2/18:0)	0.00756874	-4.29724					SOX2	0.00316911	1.51914	RAB13	0.0344113	-1.00492
C3	0.00756874	-4.28197					ENSG00000261468	0.0434371	1.54742	SOX18	0.0344139	-1.58053
C14:2	0.00855639	-4.20068					SCN7A	0.00400917	1.58542	GAPDHP59	0.0370341	-1.08035
PC ae C38:3	0.00967943	-4.10372					TNC	4.28832e-07	1.72897	FTH1P16	0.0382749	-1.17258
Hex3Cer(d18:1/18:0)	0.00967943	-4.10315					VCAN	0.00369195	1.75584	GALM	0.0435924	-1.30853
PC ae C36:1	0.00997785	-4.05563					CDC42EP1	0.0371487	1.93276	CA9	0.0442723	-1.28826
C5-M-DC	0.00997785	-4.06117					CHRNA6	0.013504	1.97114	NRARP	0.0457713	-2.81872
C16:1-OH	0.012269	-3.90596					LINC02086	0.0248005	2.31303	MAGEA11	0.0477969	-1.16741
PC ae C34:0	0.0139561	-3.81315					ENSG00000266088	0.0312031	2.67158
Hex3Cer(d18:1/26:1)	0.0139561	-3.82165					MC5R	0.0189389	2.79175
TDCA	0.0150776	-3.76087					ZNF677	0.0190058	2.88361
C5:1	0.0157222	-3.7269
Cit	0.0157727	-3.7128
C18:1-OH	0.018242	-3.61536
C10	0.0235917	-3.46822
C20:4	0.0235917	-3.46299
lysoPC a C28:1	0.0270746	-3.3827
DG(18:1_18:2)	0.0299234	-3.31102
Taurine	0.0374141	-3.15847
SDMA	0.0407936	-3.08672
Gly	0.0428754	-3.04625
Hex3Cer(d18:1/16:0)	0.0428754	-3.04365
Met-SO	0.0456279	-2.99326
PC aa C42:6	0.0456279	-2.98982
SM C18:0	0.0456279	-2.9864
beta-Ala	0.0483056	-2.94104
PC aa C34:2	0.048694	-2.9289
WM3311 (BRAF/NRAS/NF1 WT) melanoma xenografts - tumor metabolites							WM3311 (BRAF/NRAS/NF1 WT) melanoma xenografts - tumor genes
Metabolites significantly increased by KD	FDR-adj. p-value	t-score	Metabolites significantly decreased by KD	FDR-adj. p-value	t-score		Genes significantly increased by KD	FDR-adj. p-value	log2FC	Genes significantly decreased by KD	FDR-adj. p-value	log2FC
BABA	0.000248698	-7.82009	PC ae C30:0	0.00256559	5.92906		FTLP2	0.00239106	3.45144	ADGRV1	0.00459175	-1.26063
Betaine	0.000248698	-8.04964	Val	0.00328757	5.55672
C5-M-DC	0.00076779	-6.82521	alpha-AAA	0.00328757	5.57163
PC ae C40:1	0.00976762	-4.80471	PC aa C30:0	0.00876102	4.93422
C4-OH	0.0121031	-4.57351	TG(16:1_36:3)	0.00996446	4.73157
Ind-SO4	0.019929	-4.13268	TG(16:1_34:2)	0.0126717	4.49957
PC ae C42:1	0.019929	-3.98432	TG(16:1_36:2)	0.0134169	4.42442
lysoPC a C18:2	0.0282793	-3.7518	Cer(d18:0/24:1)	0.0177972	4.23671
PC aa C36:5	0.0282793	-3.63695	Hex2Cer(d18:1/24:1)	0.019929	4.0594
PC aa C40:6	0.0282793	-3.64199	SM C24:0	0.019929	4.0247
PC ae C38:0	0.0282793	-3.68324	TG(18:1_32:1)	0.019929	3.99117
TG(18:0_30:0)	0.0282793	-3.65123	TG(18:1_34:2)	0.019929	4.00874
TCA	0.0413364	-3.36838	Thr	0.0282793	3.62895
PC aa C38:6	0.0413364	-3.37621	TG(16:1_34:1)	0.0282793	3.7046
lysoPC a C18:0	0.0422385	-3.34157	TG(18:1_34:1)	0.0282793	3.72445
			PC aa C32:1	0.0323754	3.54247
			lysoPC a C28:0	0.0398002	3.42094
WM3000 (NRAS) melanoma xenografts - tumor metabolites							WM3000 (NRAS) melanoma xenografts - tumor genes
Metabolites significantly increased by KD	FDR-adj. p-value	t-score	Metabolites significantly decreased by KD	FDR-adj. p-value	t-score		Genes significantly increased by KD	FDR-adj. p-value	log2FC	Genes significantly decreased by KD	FDR-adj. p-value	log2FC
BABA	1.59031e-06	-11.3237	Trp	5.37442e-05	7.83574		SEMA6B	0.0112807	1.12344	PPP1R26	8.1492e-06	-1.08
C4-OH	1.59031e-06	-11.1728	Leu	0.000313154	6.33147		WFDC2	0.0122479	1.24187	ARFGEF3	5.43138e-05	-1.75937
Betaine	7.56662e-06	-9.6346	Lys	0.000333582	6.09985		LYPD1	0.0375339	1.31759	ADGRF5	9.65623e-05	-2.80686
PC aa C38:6	2.28854e-05	-8.64311	Thr	0.000333582	6.10209					GPRC5A	9.7458e-05	-1.2947
PC aa C36:4	5.37442e-05	-7.81027	C4-DC	0.000390096	5.97571					SLC29A2	0.000295985	-1.60598
HexCer(d18:1/24:0)	5.78663e-05	-7.66524	C5:1	0.000541322	5.66827					MAFB	0.000414778	-1.15522
PC aa C38:4	0.000172905	-6.91226	Ile	0.000714775	5.49624					LINC02575	0.00158249	-1.04481
lysoPC a C18:0	0.000274169	-6.57265	C5	0.000921725	5.33967					EGLN3	0.00190752	-1.91442
Hex2Cer(d18:1/24:0)	0.000296303	-6.46716	lysoPC a C16:1	0.00119685	5.12507					STC2	0.0022945	-1.40527
SM (OH) C14:1	0.000313154	-6.37388	Val	0.00159691	4.93432					JPH1	0.00811705	-1.19884
SM (OH) C16:1	0.000318994	-6.27564	C4-2M	0.00228781	4.72581					TCAF2	0.00956357	-1.10517
SM C18:0	0.00032387	-6.22525	HArg	0.00268546	4.60069					COL6A3	0.0120303	-1.98409
Cer(d18:1/24:0)	0.000333582	-6.13589	Iso-C4	0.00358939	4.4039					SLC16A6	0.0196193	-1.57009
SM (OH) C22:1	0.000390096	-5.92308	Serotonin	0.0073926	3.94436					ID3	0.0269036	-1.1576
C5-M-DC	0.000390096	-5.92379	Phe	0.00773214	3.91242					VEGFA	0.0299253	-1.06977
lysoPC a C18:2	0.000393832	-5.89102	Ala	0.00875755	3.82287					CDH13	0.0299253	-1.04626
1-Met-His	0.000489569	-5.74678	Lac	0.00875755	3.8253					DSP	0.0299253	-1.02246
Cer(d18:1/22:0)	0.00104266	-5.22731	C0	0.0110135	3.67531					PCDH18	0.0354442	-1.16027
Cer(d18:2/24:0)	0.00104266	-5.22959	Choline	0.011441	3.64824					CPED1	0.0365196	-1.31414
PC aa C40:6	0.00104266	-5.21534	PC aa C32:2	0.0147848	3.42725					CFAP61	0.0368122	-2.99789
Cer(d18:1/18:0)	0.00137987	-5.03368	PC aa C32:1	0.0190082	3.26261					MTAP	0.0375556	-1.49327
C14:2	0.00159691	-4.92513	Cys	0.0215298	3.19294					CXCR4	0.0397783	-1.35119
Cer(d18:1/20:0)	0.00259927	-4.64602	p-Cresol-SO4	0.0215298	3.18313					NELL2	0.040195	-1.20611
PC ae C44:5	0.00268546	-4.60887	C6	0.0259697	3.07378					ONECUT1	0.0426077	-1.33939
PC ae C36:4	0.00285851	-4.55543	Iso-C5	0.0263201	3.06096					NOTCH3	0.0471866	-1.10178
C4	0.00296063	-4.52437	alpha-AAA	0.0271195	3.04049					IL17RD	0.0476826	-1.04911
HexCer(d18:2/18:0)	0.00358939	-4.40223	FA(20:1)	0.0308154	2.96071					LUM	0.0480631	-1.75536
HexCer(d18:1/18:1)	0.00425569	-4.30508	His	0.0322058	2.93343					STC1	0.0480631	-1.30859
SM C18:1	0.00439775	-4.27678	Sarcosine	0.03931	2.8133					RELN	0.0480631	-1.15411
lysoPC a C20:4	0.00472772	-4.21782	Glu	0.0418902	2.75641					YPEL4	0.0480631	-1.10669
PC aa C34:2	0.00472772	-4.22833	Hypoxanthine	0.0418902	2.75578
PC ae C38:6	0.00485471	-4.19356
lysoPC a C26:0	0.00592188	-4.08455
Hex2Cer(d18:1/18:0)	0.00614823	-4.05547
PC ae C40:1	0.00727807	-3.96215
PC aa C38:0	0.00801708	-3.88497
HexCer(d18:1/23:0)	0.00933316	-3.78259
SM (OH) C24:1	0.0103066	-3.72514
PC ae C38:4	0.0108608	-3.69076
Cer(d18:1/16:0)	0.0115542	-3.6269
Hex2Cer(d18:1/22:0)	0.0115542	-3.63034
PC aa C34:4	0.0116671	-3.61409
Cer(d18:1/23:0)	0.0116989	-3.60484
5-AVA	0.0133411	-3.51314
PC ae C42:1	0.0133411	-3.51818
Hex3Cer(d18:1/18:0)	0.0133411	-3.51032
SM C16:1	0.0133411	-3.51396
PC aa C32:0	0.0147848	-3.41785
PC aa C36:3	0.0147848	-3.43829
PC aa C42:1	0.0147848	-3.42564
HexCer(d18:1/18:0)	0.0147848	-3.44356
HexCer(d18:1/22:0)	0.0147848	-3.41878
PC ae C42:3	0.0150414	-3.39611
Hex3Cer(d18:1_22:0)	0.0150414	-3.39983
Cer(d18:2/18:0)	0.015368	-3.3791
lysoPC a C16:0	0.0154094	-3.37133
PC ae C44:3	0.0215298	-3.18427
HexCer(d18:2/16:0)	0.0224896	-3.15574
Cer(d18:2/22:0)	0.0259697	-3.07339
PC aa C36:6	0.0298837	-2.98142
SM (OH) C22:2	0.0298837	-2.98316
Hex2Cer(d18:1/20:0)	0.0338417	-2.90351
PC ae C36:5	0.0363499	-2.86277
Cer(d18:1/18:1)	0.0369872	-2.84878
PC ae C34:2	0.0406922	-2.78562
SM C16:0	0.0406922	-2.79052
FA(18:2)	0.0412026	-2.77424
DHA	0.042234	-2.74667

## Sheet: TableS4
Table S4: Cross-validation and permutation testing results using the ropls R package.
Xenograft	Omics data	Q2	Permutation pQ2
A375	Metabolomics	0.806	0.01
A375	Transcriptomics	0.784	0.01
WM47	Metabolomics	0.896	0.01
WM47	Transcriptomics	0.821	0.01
WM3000	Metabolomics	0.93	0.01
WM3000	Transcriptomics	0.61	0.04
WM3311	Metabolomics	0.835	0.01
WM3311	Transcriptomics	0.695	0.01

## Sheet: TableS5
Table S5: Metabolites and genes with VIP score ≥ 1 derived from PLS-DA. Related to Figure 2 and Figure 3.
																								Intersection: metabolites with VIP ≥ 1
A375						WM47						WM3311						WM3000						A375 vs. WM3000 vs. WM3311 vs. WM47	A375 vs. WM3000 vs. WM47	A375 vs. WM3311 vs. WM47	A375 vs. WM3000 vs. WM3311	WM3000 vs. WM3311 vs. WM47	A375 vs. WM3000	A375 vs. WM3311	WM3000 vs. WM47	WM3311 vs. WM47	WM3000 vs. WM3311	A375 vs. WM47	A375	WM47	WM3000	WM3311
Metabolite	HMDB ID	VIP	GeneSymbol	VIP		Metabolite	HMDB ID	VIP	GeneSymbol	VIP		Metabolite	HMDB ID	VIP	GeneSymbol	VIP		Metabolite	HMDB ID	VIP	GeneSymbol	VIP		19	9	8	13	10	13	12	10	15	8	12	16	23	38	18
BABA	HMDB0031654	2.8132	SEM1	3.13505		BABA	HMDB0031654	2.10377	PKP4-AS1	3.04905		BABA	HMDB0031654	2.21149	UPF3B	2.64888		BABA	HMDB0031654	1.7926	PDK1	2.65039		BABA	lysoPC a C16:1	HexCer(d18:2/20:0)	Betaine	PC aa C36:4	DG(16:0_18:2)	Cer(d18:2/20:0)	SM C18:0	TG(16:1_34:2)	PC aa C38:6	DG(17:0_18:1)	AABA	ProBetaine	HexCer(d18:1/24:0)	PC ae C30:0
Betaine	HMDB0000043	2.45464	INTS3	3.03553		C4-OH	HMDB0013127	2.08513	BTG2	3.01922		Betaine	HMDB0000043	2.06686	WDR3	2.61603		lysoPC a C18:2	HMDB0010386	1.75343	MOCS2	2.6228		SM (OH) C14:1	Trp	3-Met-His	lysoPC a C18:2	SM (OH) C16:1	HexCer(d18:1/18:1)	PC aa C36:5	Hex2Cer(d18:1/18:0)	TG(16:1_36:2)	C4-2M	TG(14:0_36:1)	Cer(d18:0/18:0)	C6-OH	Cer(d18:1/22:0)	TG(16:1_36:3)
SM (OH) C14:1	HMDB0013462	2.41648	RPL41P2	3.00558		1-Met-His	HMDB0000001	2.04361	FYB1	2.99793		PC ae C40:1	HMDB0013433	2.02552	ARNT	2.59946		C4-OH	HMDB0013127	1.74947	PLEKHA4	2.62075		1-Met-His	lysoPC a C28:1	TG(16:1_34:3)	Cer(d18:2/22:0)	Thr	Hex3Cer(d18:1_22:0)	TG(18:2_34:1)	C4	SM C24:0	Iso-C4	C18:2	PC aa C40:4	PC ae C36:2	C4-DC	Ind-SO4
HexCer(d18:2/20:0)	NA	2.30166	VCPKMT	2.94532		SM (OH) C16:1	HMDB0013463	1.99433	EFNA1	2.97215		alpha-AAA	HMDB0000510	2.02257	NXPH4	2.56006		PC aa C38:6	HMDB0007991	1.71503	ALDOC	2.60031		C4-OH	Cer(d18:1/24:0)	Cer(d18:0/24:1)	PC ae C40:1	C5	C5-M-DC	PC ae C38:0	HexCer(d18:1/18:0)	TG(18:0_30:0)	PC ae C42:3	HexCer(d18:2/22:0)	HCys	PC ae C38:3	PC ae C44:5	Hex2Cer(d18:1/24:1)
HexCer(d18:2/20:0)	NA	2.30166	LPIN2	2.92532		3-Met-His	HMDB0000479	1.9694	TSC22D1	2.94682		PC ae C30:0	HMDB0013341	1.93958	FBXO7	2.53643		Betaine	HMDB0000043	1.70102	GIPC1	2.55667		SM C16:1	Cer(d18:2/24:0)	SDMA	Cer(d18:2/18:0)	PC aa C36:3	Cer(d18:2/16:0)	C18-OH	SM C16:0	TG(18:1_32:2)	PC ae C42:1	C2	PC ae C34:3	C5:1	Cer(d18:1/20:0)	TG(18:1_34:2)
lysoPC a C16:1	HMDB0010383	2.23725	TRERF1	2.91319		C2	HMDB0000201	1.95832	ENOX1	2.93729		Val	HMDB0000883	1.88125	CERS5	2.51436		Lys	HMDB0000182	1.68369	BNIP3L	2.54883		HexCer(d18:2/16:0)	Hex3Cer(d18:1/16:0)	TMCA	Ile	PC aa C40:3	PC aa C32:0	AA	PC aa C34:4	TG(16:0_32:2)	Iso-C5	Met-SO	PC ae C40:5	SM C24:1	SM (OH) C22:1	TG(18:1_32:1)
1-Met-His	HMDB0000001	2.17807	NT5C	2.9055		Cit	HMDB0000904	1.90019	SHF	2.92155		PC aa C30:0	HMDB0007869	1.82148	SERPINB9	2.51154		Trp	HMDB0000929	1.68015	MAGEE1	2.54159		C14:2	PC aa C34:2	TCA	PC aa C32:1	lysoPC a C20:4	Cer(d18:1/18:1)	PC aa C30:0	PC ae C34:2	C16-OH	PC ae C36:5	lysoPC a C18:1	PC ae C36:0	C10	PC ae C38:4	TG(18:1_34:1)
Cer(d18:2/20:0)	NA	2.07291	RARA-AS1	2.85354		C12-OH	HMDB0061638	1.838	APOD	2.91811		SM (OH) C14:1	HMDB0013462	1.81814	MTREX	2.50898		HexCer(d18:1/24:0)	HMDB0004978	1.67622	C15orf40	2.49864		alpha-AAA	PC ae C34:0	C3	FA(18:2)	Serotonin	Choline	HexCer(d18:1/24:1)	PC aa C40:2	PC aa C32:3	PC aa C42:1	PC ae C36:3	Hex3Cer(d18:1/24:1)		Phe	TG(16:1_34:1)
C4-OH	HMDB0013127	2.00108	ARHGEF18	2.84155		SM (OH) C14:1	HMDB0013462	1.81724	KCND3	2.91189		PC ae C44:3	HMDB0013449	1.80782	RPL7P23	2.5019		HexCer(d18:1/24:0)	NA	1.67622	VWA1	2.48117		Val	Hypoxanthine		PC aa C40:6	C0	HexCer(d18:1/22:0)	TG(16:0_36:2)	Glu	TDCA		Cer(d18:1/24:1)	TG(18:1_36:3)	C20:4	Cer(d18:1/18:0)	lysoPC a C28:0
lysoPC a C18:2	HMDB0010386	1.97881	LINC01186	2.83662		ProBetaine	HMDB0004827	1.81625	LMO4	2.90879		TG(16:1_36:3)	HMDB0005440	1.79188	BCL7A	2.46907		PC ae C40:1	HMDB0013433	1.67433	RAB3A	2.4791		HexCer(d18:2/18:0)			lysoPC a C18:0	PC ae C32:1	HexCer(d18:1/23:0)	PC aa C42:4	TG(16:1_28:0)	C12-OH		PC ae C36:1	TG(18:1_36:2)	Cer(d18:1/14:0)	Hex2Cer(d18:1/22:0)	C18
SM C16:1	NA	1.96965	TCTN3	2.82894		SM C24:0	HMDB0011697	1.80899	SPAG5	2.90482		PC aa C40:6	HMDB0008057	1.78713	SPAG7	2.46745		C4-2M	HMDB0000378	1.64823	TMEM54	2.45992		SM C18:1			DHA		PC aa C38:3	PC aa C34:1		PC ae C30:2		Hex3Cer(d18:1/26:1)	TG(18:0_32:1)	Taurine	Cer(d18:1/23:0)	TG(16:0_34:1)
HexCer(d18:2/16:0)	NA	1.90302	RHOG	2.81896		SM C18:1	HMDB0012100	1.79177	FAM89A	2.8868		PC ae C42:1	HMDB0013434	1.78473	PUS1	2.44808		PC aa C36:4	HMDB0007982	1.6457	MARCH6	2.45248		Leu			PC ae C44:3		Hex2Cer(d18:1/24:0)	TG(14:0_34:1)		TG(22:5_32:0)		t4-OH-Pro	FA(20:2)	TG(16:0_33:1)	PC ae C38:6	TG(14:0_36:2)
HexCer(d18:2/16:0)	NA	1.90302	DNMBP	2.80697		C4	HMDB0002013	1.76625	CST1	2.83534		C4-OH	HMDB0013127	1.78211	GNB4	2.44584		SM (OH) C16:1	HMDB0013463	1.61838	MICALL2	2.44063		Cit			PC ae C40:6		PC aa C38:0			C18:1-OH			Histamine	Gly	PC ae C36:4	PC aa C38:5
3-Met-His	HMDB0000479	1.90225	HTR7P1	2.80621		C6-OH	HMDB0013131	1.75407	LINC01447	2.8267		TG(16:1_34:2)	HMDB0005379	1.75271	NDRG1	2.44253		SM (OH) C14:1	HMDB0013462	1.61021	RPP25	2.406		Hex3Cer(d18:1/18:0)								C16:1-OH			Hex2Cer(d18:1/14:0)	beta-Ala	PC ae C32:2	AconAcid
C14:2	HMDB0013331	1.87188	KIAA1671	2.79085		Cer(d18:0/24:1)	HMDB0011769	1.75036	GPR155	2.79778		Ind-SO4	HMDB0000682	1.74713	P4HA1	2.42654		PC aa C38:4	HMDB0007988	1.60956	TMEM126A	2.4013		PC aa C42:6								Gln			Orn	Anserine	lysoPC a C26:0	TG(18:1_32:0)
DG(16:0_18:2)	HMDB0007103	1.8575	CUL4B	2.74808		PC aa C36:3	HMDB0007980	1.742	CADPS	2.79567		TG(16:1_36:2)	HMDB0005425	1.72215	EFNA3	2.41389		Hex2Cer(d18:1/24:0)	HMDB0004840	1.58859	THBS4	2.39739		HArg											PC ae C40:4	Carnosine	Cer(d18:1/16:0)	Met
Cer(d18:2/22:0)	NA	1.82554	RPL22	2.73924		SM C16:1	NA	1.73901	TIAM1	2.78087		Cer(d18:0/24:1)	HMDB0011769	1.71037	ZNF845	2.40426		Hex2Cer(d18:1/24:0)	HMDB0011595	1.58859	KCTD11	2.39594		Lys												PC aa C34:3	Ala	TG(16:1_36:1)
alpha-AAA	HMDB0000510	1.77754	CHTF8	2.72784		PC ae C36:2	HMDB0011243	1.69781	PSRC1	2.77919		PC ae C42:3	HMDB0013458	1.68817	FAM193A	2.40189		lysoPC a C18:0	HMDB0010384	1.58674	SLC38A1	2.38158		PC aa C38:4												Creatinine	PC aa C36:6	Xanthine
Trp	HMDB0000929	1.72856	PRKCE	2.71565		Cer(d18:1/24:1)	HMDB0004953	1.69496	CFI	2.77165		SM C24:0	HMDB0011697	1.68403	ZNF615	2.40133		1-Met-His	HMDB0000001	1.57206	VPS51	2.37217		DG(18:1_18:2)												SM C26:1	Lac
HexCer(d18:1/18:1)	HMDB0004970	1.72536	PDXP	2.71553		TCA	HMDB0000036	1.69164	PSME2	2.768		Hex2Cer(d18:1/24:1)	HMDB0004837	1.67926	KLHL23	2.39897		Cer(d18:1/24:0)	HMDB0004956	1.57032	GPI	2.36352														C12	SM (OH) C24:1
HexCer(d18:1/18:1)	HMDB0010714	1.72536	DDT	2.71444		PC ae C36:3	HMDB0013425	1.66003	C9orf3	2.74942		Hex2Cer(d18:1/24:1)	HMDB0004872	1.67926	FASTK	2.39096		Cer(d18:1/22:0)	HMDB0004952	1.56983	CERKL	2.34804														Suc	PC aa C32:2
Val	HMDB0000883	1.70079	CERS2	2.71401		C3	HMDB0000824	1.63261	TRPM8	2.74904		TG(18:1_34:2)	HMDB0005384	1.66715	SUFU	2.37659		SM C18:0	HMDB0001348	1.56972	PMS2CL	2.34664														Arg	Hex2Cer(d18:1/20:0)
lysoPC a C28:1	HMDB0029221	1.66818	SYT1	2.70839		HexCer(d18:2/16:0)	NA	1.63066	REG3G	2.74039		PC aa C38:6	HMDB0007991	1.65918	UBXN1	2.37655		C4-DC	HMDB0061717	1.56409	ADD1	2.33613														FA(20:3)	lysoPC a C16:0
HexCer(d18:2/18:0)	NA	1.64649	SEC61A1	2.69838		HexCer(d18:2/16:0)	NA	1.63066	MAOB	2.7363		TG(18:1_32:1)	HMDB0005377	1.65812	IFI27L1	2.37647		PC ae C44:5	HMDB0013456	1.55915	EIF4B	2.33044														TG(16:1_32:2)	His
PC ae C40:1	HMDB0013433	1.63372	FAM199X	2.68417		PC aa C32:3	HMDB0007876	1.63003	RRP8	2.72001		PC ae C38:0	HMDB0013408	1.65537	NREP	2.36735		Leu	HMDB0000687	1.55867	ZNF395	2.32295															FA(20:1)
AABA	HMDB0000452	1.61121	MRPL23	2.67776		PC aa C40:3	HMDB0008086	1.62701	TANC1	2.71519		lysoPC a C18:2	HMDB0010386	1.60689	ARL6IP4	2.36725		Thr	HMDB0000167	1.55732	NANS	2.32217															Tyr
SM C18:1	HMDB0012100	1.59202	DCTN5	2.67613		PC aa C42:6	HMDB0008288	1.62325	TACC3	2.70184		TG(18:1_34:1)	HMDB0005382	1.60676	TUFM	2.36466		PC aa C34:2	HMDB0007973	1.54194	DIAPH2	2.3193															Cys
Cer(d18:0/18:0)	HMDB0011761	1.58635	RHBDD1	2.66793		TMCA	HMDB0000932	1.61432	TMCC3	2.70053		TG(16:1_34:1)	HMDB0005377	1.60355	NT5C	2.35917		Cer(d18:2/24:0)	NA	1.52204	CCM2	2.3141															C6
Hex3Cer(d18:1_22:0)	HMDB0004882	1.58077	HINT2	2.66472		HArg	HMDB0000670	1.61059	DSC2	2.69878		TG(18:0_30:0)	HMDB0108000	1.595	NEMF	2.35429		Cer(d18:1/20:0)	HMDB0004951	1.51973	CCNB1IP1	2.31352															SM (OH) C22:2
C5-M-DC	HMDB0000552	1.56328	ADCY6	2.65106		HexCer(d18:2/18:0)	NA	1.60309	ERP27	2.69711		PC aa C36:5	HMDB0007984	1.59418	UTP6	2.35047		Ile	HMDB0000172	1.50514	P4HA1	2.31021															5-AVA
Cer(d18:2/18:0)	NA	1.55442	MT1X	2.64746		C14:2	HMDB0013331	1.60183	BIRC5	2.68817		Thr	HMDB0000167	1.581	CNKSR3	2.34627		PC aa C40:6	HMDB0008057	1.50172	GPR37	2.30615															Sarcosine
Ile	HMDB0000172	1.55271	TMLHE	2.64052		Hex3Cer(d18:1/18:0)	HMDB0004880	1.59886	ANGPTL7	2.68607		PC aa C32:1	HMDB0007872	1.5734	CIR1	2.33977		C5-M-DC	HMDB0000552	1.50066	INSIG2	2.29531															HexCer(d18:1/16:0)
Leu	HMDB0000687	1.53539	AP2A2	2.629		PC ae C38:3	HMDB0013431	1.58432	BAALC	2.68527		lysoPC a C28:0	HMDB0029206	1.56918	SGCB	2.33818		SM (OH) C22:1	HMDB0013466	1.49973	HK2	2.29278															TG(17:0_34:2)
DG(17:0_18:1)	NA	1.51483	TMEM184C	2.62623		PC ae C36:1	HMDB0013414	1.56493	HMGB2	2.6836		lysoPC a C18:0	HMDB0010384	1.54343	ORC4	2.33754		lysoPC a C16:1	HMDB0010383	1.49877	IMPA2	2.29054															SM C26:0
Cit	HMDB0000904	1.51103	SERF1B	2.62308		C16:1-OH	HMDB0013333	1.55257	SHROOM4	2.67914		AA	HMDB0001043	1.54196	KDM7A	2.33651		Hex2Cer(d18:1/18:0)	HMDB0004834	1.49312	SELENOS	2.28526															PC ae C38:5
TG(16:1_34:3)	HMDB0005435	1.50921	DVL2	2.62099		PC ae C34:0	HMDB0013405	1.53989	C4B	2.67152		SM C18:1	HMDB0012100	1.53514	RRP12	2.32932		Hex2Cer(d18:1/18:0)	HMDB0011591	1.49312	DYNLRB1	2.28294															PC aa C36:2
Hex3Cer(d18:1/18:0)	HMDB0004880	1.49859	DNAJC16	2.6138		Hex3Cer(d18:1/26:1)	HMDB0004884	1.53272	NBEA	2.66816		C18	HMDB0000848	1.51801	NR3C1	2.32723		Val	HMDB0000883	1.49005	CLIP4	2.28073															C18:1
PC aa C32:1	HMDB0007872	1.48161	EFL1	2.61124		C5:1	HMDB0002366	1.5261	RETREG1	2.66273		PC aa C38:4	HMDB0007988	1.50996	GEMIN4	2.32321		C5	HMDB0013128	1.48636	TXN	2.2799															HexCer(d18:1/20:0)
Cer(d18:2/16:0)	NA	1.47363	NGLY1	2.61036		SM C24:1	HMDB0012107	1.52351	COQ2	2.65663		DHA	HMDB0002183	1.5037	HDGFL3	2.31966		Iso-C4	HMDB0000736	1.48044	PDCD2	2.27801
FA(18:2)	HMDB0000673	1.47272	RPS27AP16	2.61032		TDCA	HMDB0000896	1.50405	GRAP2	2.65497		TCA	HMDB0000036	1.49965	ELMO3	2.31572		Iso-C4	HMDB0000736	1.48044	ST13P15	2.2775		Intersection: genes with VIP ≥ 1
PC aa C32:0	HMDB0000564	1.47132	NFKBIE	2.60205		C18:1-OH	HMDB0013339	1.49572	SLCO4A1	2.65235		PC aa C40:3	HMDB0008086	1.49399	SVIL	2.31571		PC ae C38:4	HMDB0013420	1.46909	KDM4B	2.27587		A375 vs. WM3000 vs. WM3311 vs. WM47	A375 vs. WM3000 vs. WM47	A375 vs. WM3311 vs. WM47	A375 vs. WM3000 vs. WM3311	WM3000 vs. WM3311 vs. WM47	A375 vs. WM3000	A375 vs. WM3311	WM3000 vs. WM47	WM3311 vs. WM47	WM3000 vs. WM3311	A375 vs. WM47	A375	WM47	WM3000	WM3311
PC aa C42:6	HMDB0008288	1.45798	PTGES3L-AARSD1	2.59459		lysoPC a C16:1	HMDB0010383	1.48185	SMS	2.65036		TG(16:0_36:2)	HMDB0005369	1.4834	AK4	2.31235		Phe	HMDB0000159	1.46853	EGLN1	2.26772		342	345	288	712	533	691	674	742	651	983	598	1640	1641	1491	1357
Cer(d18:1/24:0)	HMDB0004956	1.44702	TPP1	2.59325		DG(18:1_18:2)	HMDB0007219	1.47485	SYNC	2.63918		PC aa C36:4	HMDB0007982	1.47994	SPON2	2.30732		C14:2	HMDB0013331	1.45811	TCTEX1D2	2.26732		TM9SF4	SEM1	CERS2	LPIN2	MOCS2	RPL41P2	ARHGEF18	VWA1	BCL7A	PDK1	RARA-AS1	INTS3	EFNA1	BNIP3L	SERPINB9
PC aa C40:4	HMDB0008054	1.44675	FNBP1	2.59192		Lys	HMDB0000182	1.47304	ACPP	2.6346		HexCer(d18:1/24:1)	HMDB0004975	1.47071	STC2	2.3061		Cer(d18:1/18:0)	HMDB0004950	1.45303	POLR2K	2.26611		PFDN4	NFKBIE	MT1X	NT5C	ALDOC	TRERF1	PRKCE	THBS4	GNB4	PLEKHA4	TCTN3	VCPKMT	ENOX1	ADD1	RPL7P23
Cer(d18:1/18:1)	HMDB0004948	1.4217	SEC24C	2.58308		C10	HMDB0000651	1.45678	KIF2C	2.63366		HexCer(d18:1/24:1)	HMDB0010712	1.47071	C1QTNF1	2.30125		Hex2Cer(d18:1/22:0)	HMDB0004836	1.42198	IPO7P2	2.26339		NOP16	RTN4R	PTGES3L-AARSD1	DNMBP	GIPC1	PDXP	FAM199X	GPR37	SUFU	C15orf40	HTR7P1	LINC01186	APOD	ST13P15	ZNF845
TG(14:0_36:1)	HMDB0042074	1.4065	LTA4H	2.58059		alpha-AAA	HMDB0000510	1.45249	SYT17	2.63258		TG(18:1_32:2)	HMDB0005433	1.47016	NSD1	2.29795		Hex2Cer(d18:1/22:0)	HMDB0011594	1.42198	IFI35	2.26323		RBPJ	CARHSP1	ITPRIPL2	CUL4B	MARCH6	RHBDD1	SERF1B	IMPA2	TUFM	RAB3A	DDT	RHOG	KCND3	RTN3P1	HDGFL3
PC aa C36:5	HMDB0007984	1.40207	DLG5	2.57748		C20:4	HMDB0006455	1.44761	BMP8B	2.6318		SM C16:1	NA	1.41603	VPS26C	2.29454		PC aa C38:0	HMDB0007893	1.41712	ENO1	2.25709		MBNL1	C12orf49	CYFIP2	MRPL23	MICALL2	ADCY6	RPS27AP16	DYNLRB1	RRP12	RPP25	SEC61A1	KIAA1671	CST1	SIGIRR	AQP11
Cer(d18:2/24:0)	NA	1.39398	PARP14	2.57209		C20:4	HMDB0006455	1.44761	LINC01963	2.63018		C14:2	HMDB0013331	1.40785	AQP11	2.29428		PC aa C36:3	HMDB0007980	1.41627	SHMT2	2.25663		SIK2	EMC1	CTBP2	HINT2	VPS51	TMLHE	PTPA	CTSZ	SLC31A2	TMEM126A	SLC35A2	RPL22	GPR155	P2RX6	SEMA4G
HCys	HMDB0000742	1.39386	C1orf56	2.57174		Thr	HMDB0000167	1.43652	BPIFB1	2.62557		Cit	HMDB0000904	1.40598	COASY	2.29402		Cer(d18:1/23:0)	HMDB0000950	1.40149	RTN3P1	2.25487		CSNK2A2	TMEM67	VPS8	AP2A2	CERKL	TMEM184C	PSPH	MAFB	LYPLA1	PMS2CL	TM7SF3	CHTF8	CADPS	PRKAA2	NKAP
HArg	HMDB0000670	1.39381	MRGBP	2.5674		lysoPC a C28:1	HMDB0029221	1.42479	FOS	2.62508		Leu	HMDB0000687	1.39866	SLC31A2	2.29224		PC ae C38:6	HMDB0013409	1.40146	CTSZ	2.25472		PDLIM5	SLC48A1	SLX1A	TPP1	EIF4B	DNAJC16	BAG1	BAZ2A	NETO2	ZNF395	RPL23P8	SYT1	PSRC1	C4orf48	CKMT2
C18:2	HMDB0006469	1.39163	IGF2BP2-AS1	2.56701		SDMA	HMDB0003334	1.42382	C5orf15	2.62276		lysoPC a C20:4	HMDB0010395	1.39358	FLII	2.28853		HArg	HMDB0000670	1.39902	SIGIRR	2.24993		BBS10	STAMBPL1	ADIPOR1	FNBP1	NANS	NGLY1	FBXL18	KPNA5	ADCY1	CCM2	CXCL1	DCTN5	REG3G	SPCS2	KLHL11
PC ae C34:3	HMDB0013413	1.37837	PTPA	2.56055		lysoPC a C18:1	HMDB0002815	1.41554	RAB20	2.6207		TG(16:0_34:1)	HMDB0005360	1.38429	SMG1P1	2.28743		C4	HMDB0002013	1.39765	TAF10	2.24863		ARL6IP4	VRK3	DBT	LTA4H	PDCD2	SEC24C	SCAMP4	LST1	VKORC1	INSIG2	ARMC9	DVL2	ANGPTL7	DERL2	SLC35G1
Lys	HMDB0000182	1.37111	RTN4R	2.55993		Cer(d18:1/14:0)	HMDB0011773	1.41495	SDC2	2.6199		TG(16:0_32:2)	HMDB0005376	1.38373	FLNA	2.2838		PC ae C36:4	HMDB0013407	1.39665	HSPB1	2.24823		PTTG1	IL27RA	ARHGAP24	C1orf56	LGALS3	DLG5	USO1	MTX2	NAMPT	HK2	RBCK1	EFL1	BAALC	SNRNP35	ARHGAP31
PC ae C40:5	HMDB0013444	1.31382	SLC35A2	2.55631		Cer(d18:1/24:0)	HMDB0004956	1.38564	FUZ	2.61709		Iso-C4	HMDB0000736	1.37505	GTF3C3	2.28268		PC ae C32:2	HMDB0013411	1.39172	ZNF496	2.2463		FBXW8	TMEM161A	FBXO34	MRGBP	MPC2	PARP14	RF00017	EEF1A1P13	SIPA1L2	SELENOS	EXD3	IGF2BP2-AS1	SLCO4A1	SNTG1	HOXD3
Choline	HMDB0000097	1.30977	EEF1AKMT3	2.54905		Taurine	HMDB0000251	1.38355	PLPP3	2.61558		Iso-C4	HMDB0000736	1.37505	CHD4	2.28147		PC ae C42:3	HMDB0013458	1.39034	BMT2	2.23883		TMEM131	EEF1B2	PRCP	ATN1	IRS2	EEF1AKMT3	HLTF	NME4	WASHC1	KDM4B	PAFAH2	BHLHB9	SMS	CCNG2	MKRN4P
Cer(d18:0/24:1)	HMDB0011769	1.30224	SDAD1	2.54815		Met-SO	HMDB0002005	1.37815	HCCAT5	2.61452		TG(14:0_36:2)	HMDB0042081	1.37286	ATP1A1	2.28138		lysoPC a C26:0	HMDB0029205	1.38833	P2RX6	2.23766		ULBP3	SPATS2	TMBIM1	BMPR1A	PLK2	SDAD1	WASF1	SS18L2	KCTD12	EGLN1	NFKBIZ	MED21	SYNC	MTATP6P1	SLC19A1
PC ae C36:0	HMDB0013406	1.30088	TM7SF3	2.54745		TG(16:0_33:1)	NA	1.36528	ARHGAP6	2.6114		PC ae C36:5	HMDB0011220	1.36677	DHRS13	2.27765		HexCer(d18:1/22:0)	HMDB0004974	1.38599	FAM177A1	2.23392		PTK2	EFCAB2	TPRG1L	DLG1	COPRS	DNAJC6	ACAD11	TPMT	LYRM4-AS1	ENO1	LAMP2	BMS1P2	ACPP	EIF4A2P3	SLC38A9
SDMA	HMDB0003334	1.29772	DNAJC6	2.54323		t4-OH-Pro	HMDB0000725	1.36313	LSAMP	2.6073		Cer(d18:2/22:0)	NA	1.35887	FAM178B	2.2748		HexCer(d18:1/22:0)	HMDB0010711	1.38599	PRKAA2	2.23387		IVD	IMMP1L	PIGM	RNF216	EIF4EBP1	SHISA5	RAB2B	JAG1	BABAM2	HSPB1	FAM200B	RPL5P12	KIF2C	TNFRSF10A	USP37
HexCer(d18:2/22:0)	NA	1.29689	SHISA5	2.54268		Gly	HMDB0000123	1.35733	MDGA2	2.60276		SM (OH) C16:1	HMDB0013463	1.35485	ZNF496	2.27397		HexCer(d18:2/18:0)	NA	1.36925	LGALS3	2.23157		OCRL	MFSD5	SREBF1	ZDHHC9	IER3IP1	FYCO1	TNS2	PRIMA1	SCFD1	BMT2	TMEM263	LTBR	SYT17	SGTB	INPP5F
HexCer(d18:2/22:0)	NA	1.29689	BHLHB9	2.54042		PC aa C40:2	HMDB0008276	1.35594	LRP2	2.5939		Ile	HMDB0000172	1.34675	RNF19B	2.2727		HexCer(d18:1/18:0)	HMDB0004972	1.36923	AK4	2.23149		SLC38A2	MNS1	YAF2	FBXL14	RANGRF	SWT1	RCOR1	TUBB2A	ADGRV1	AK4	CCNDBP1	SRD5A3-AS1	C5orf15	GFRA3	C1orf21
C2	HMDB0000201	1.29679	MED21	2.53824		TG(22:5_32:0)	HMDB0042173	1.34521	SLC26A2	2.59348		Cer(d18:2/18:0)	NA	1.34512	CREB1	2.2698		HexCer(d18:1/18:0)	HMDB0010709	1.36923	METTL5	2.23142		MIGA1	PCYT2	TMEM245	GANAB	FTH1	THTPA	EYA3	CFAP20	LRRK1	METTL5	CFH	EXOC3L1	PLPP3	BMP4	SLC5A2
TG(18:2_34:1)	HMDB0005384	1.29632	TM9SF4	2.53592		beta-Ala	HMDB0000056	1.33627	B3GALT1	2.58361		C16-OH	HMDB0013336	1.34306	AKAP12	2.26817		Cer(d18:1/16:0)	HMDB0004949	1.36824	C4orf48	2.23082		TBCA	SV2A	TWSG1	ANO6	JARID2	NDUFC2-KCTD14	PPP2R2D	ALDH1A3	ADGRA3	BRWD3	SURF4	PSMA6P1	HCCAT5	MT-ATP6	POLR2J3
TMCA	HMDB0000932	1.2891	BMS1P2	2.53481		C16-OH	HMDB0013336	1.33194	OR7A5	2.57291		PC aa C38:5	HMDB0007989	1.33665	CSPG5	2.26725		SM C16:0	HMDB0010169	1.36574	MPC2	2.23064		BTD	PAK2	SPSB1	SUDS3	CHCHD10	ZNF672	CUL2	COPZ2	RIPOR2	CDK19	CLU	SYNGR2	ARHGAP6	DDHD2	DUSP16
PC aa C40:6	HMDB0008057	1.28377	PFDN4	2.53468		Hex3Cer(d18:1/16:0)	HMDB0004879	1.32889	NANOS1	2.56489		C18-OH	HMDB0240769	1.33547	COL25A1	2.26709		SM C18:1	HMDB0012100	1.36261	SPCS2	2.22509		TMA7	XRN2	KLHL29	TEAD1	ACVR2B	CDKN1C	CNTNAP1	VPS16	SLC30A4	INAFM1	ANTXR2	RASD1	MDGA2	KRBOX1	OLFM2
Hex3Cer(d18:1/16:0)	HMDB0004879	1.2828	ATN1	2.5315		SM C18:0	HMDB0001348	1.32516	TNFSF4	2.55742		HArg	HMDB0000670	1.32748	LYPLA1	2.26507		PC aa C40:3	HMDB0008086	1.33633	BRWD3	2.22397		TRIB3	TMEM136	BACE2	CALML4	PQLC3	VPS72	PHF6	BTG1	SEPT1	HES1	MIR100HG	SLC33A1	LRP2	MYEF2	NMT2
Hex3Cer(d18:1/24:1)	HMDB0004883	1.26753	RPL23P8	2.52897		PC aa C34:2	HMDB0007973	1.32061	NUAK1	2.55184		TG(16:1_34:3)	HMDB0005435	1.32007	SEMA4G	2.26024		lysoPC a C20:4	HMDB0010395	1.33608	IRS2	2.22308		ETV1	LINC01006	SKI	RABGAP1	C1R	NBR1	STK4	POP4	SH3BP4	PRR3	DCN	FIRRE	SLC26A2	PFKL	NOTUM
PC ae C38:0	HMDB0013408	1.2614	FYCO1	2.5281		Hex2Cer(d18:1/18:0)	HMDB0004834	1.30053	CBLN1	2.5465		Cer(d18:2/20:0)	NA	1.31022	YIF1A	2.25802		PC ae C44:3	HMDB0013449	1.33098	ZDBF2	2.21924		GNA12	BBS2	RPL6P27	GIT2	CAPS	EIF4A1	XKR6	WDR83	TEX264	BNIP3	FOXN3-AS1	FBXO22	B3GALT1	ATP2A1-AS1	MAPK8IP1P2
TCA	HMDB0000036	1.24858	RPL5P12	2.52326		Hex2Cer(d18:1/18:0)	HMDB0011591	1.30053	SERPINA3	2.53704		TMCA	HMDB0000932	1.29341	ANAPC1	2.25041		Ala	HMDB0000161	1.32219	DERL2	2.21636		ZFAND3	RNF125	NUDCD2	CORO1B	MRPL27	PLA2G15	TMEM43	MCUR1	CELF2	AAMDC	PTPN9	NXF2B	OR7A5	COX7A1	SLC52A2
C18-OH	HMDB0240769	1.24458	LTBR	2.52202		DG(17:0_18:1)	NA	1.28655	TP53INP1	2.52708		PC aa C32:3	HMDB0007876	1.26276	NKAP	2.24651		HexCer(d18:1/18:1)	HMDB0004970	1.31966	SNRNP35	2.21564		ZNF275	SLC25A5-AS1	OLMALINC	TRIM8	RPS19BP1	WBP2	SAMHD1	ADPRM	TFRC	WDR54	IFIT5	VPS18	CBLN1	LINC02575	KLHL8
AA	HMDB0001043	1.24226	NOP16	2.5176		TG(16:0_32:2)	HMDB0005376	1.28189	HIRIP3	2.52344		PC aa C36:3	HMDB0007980	1.25736	NETO2	2.24567		HexCer(d18:1/18:1)	HMDB0010714	1.31966	CDK19	2.21471		FAM133B	TECPR2	RBM3	MET	CNKSR3	EXT2	GNL2	WDHD1	UBE2E2	CHMP4B	CBX6	USP18	TP53INP1	RAB33A	NUDT16L1
HexCer(d18:1/22:0)	HMDB0004974	1.23541	BMPR1A	2.5136		HexCer(d18:2/20:0)	NA	1.28006	TLNRD1	2.52183		Hex3Cer(d18:1/18:0)	HMDB0004880	1.25447	CKMT2	2.24509		Hex3Cer(d18:1/18:0)	HMDB0004880	1.31429	XAB2	2.2145		ANAPC15	MOGS	MRPL21	TNKS2	MC1R	DDR2	CFD	MAOB	SESN3	EGLN2	S1PR4	ADNP-AS1	HIRIP3	COX20	MTND1P23
HexCer(d18:1/22:0)	HMDB0010711	1.23541	RBPJ	2.51135		HexCer(d18:2/20:0)	NA	1.28006	FAM20A	2.5179		PC aa C42:1	HMDB0008059	1.24039	KLHL11	2.24245		HexCer(d18:1/23:0)	NA	1.31035	INAFM1	2.20784		GPR180	TM2D2	ULK4	ZFAND2B	NUDT1	GLG1	SNHG17	NDUFA3	STK10	SC5D	SYNE2	ZNF702P	LINC01711	ANKZF1	WNK3
TG(18:1_36:3)	HMDB0005455	1.23048	ITPRIPL2	2.51124		TG(18:0_30:0)	HMDB0108000	1.27756	LINC01711	2.51698		SDMA	HMDB0003334	1.24025	SLC35G1	2.2419		HexCer(d18:1/23:0)	NA	1.31035	HES1	2.20698		IFIH1	TMEM185B	AIDA	PUM1	TUSC1	PARG	NFYA	MOG	KIAA0232	ZNF451-AS1	SND1	RN7SL608P	COTL1	ACYP1	NMT1
HexCer(d18:1/23:0)	NA	1.22876	CARHSP1	2.51106		lysoPC a C20:4	HMDB0010395	1.2677	ATP5MF	2.51603		PC aa C42:4	HMDB0008191	1.24004	CCS	2.24011		PC aa C36:6	HMDB0007892	1.31012	SNTG1	2.2063		INTS1	TMPRSS5	LUC7L3	PLEKHM2	ZFAND2A	TPCN1	STAT5A	OXSR1	IL1R1	COA4	STKLD1	HERC4	SGO1	TRIM47	ZNF780B
HexCer(d18:1/23:0)	NA	1.22876	SRD5A3-AS1	2.51055		HexCer(d18:2/22:0)	NA	1.25416	LUC7L	2.51276		C5	HMDB0013128	1.22545	PIEZO1	2.23619		Lac	HMDB0000190	1.30556	EEF1A1P5	2.20569		SMIM4	NDUFC1	KDELR2	STT3A	POLE4	HDLBP	FAM171A2	MRPL14	TGFBR1	RAMAC	STK11IP	RARRES2	HEY2	ZXDA	BEX1
TG(18:1_36:2)	HMDB0005405	1.22574	CXCL1	2.50575		HexCer(d18:2/22:0)	NA	1.25416	SDC4	2.5118		TDCA	HMDB0000896	1.20916	GPI	2.23545		Hex3Cer(d18:1_22:0)	HMDB0004882	1.30469	PRR3	2.20468		DOP1B	ADM2	RNF11	SEC14L1	MARCH9	P3H3	RN7SL2	DNAJC18	GLUD2	MICU2	MATN3	GDPD3	MYO5B	SMIM1	POLA1
PC aa C30:0	HMDB0007869	1.22068	DLG1	2.50217		TG(14:0_36:1)	HMDB0042074	1.24514	FKBP11	2.51104		AconAcid	HMDB0000072	1.20356	NIPSNAP2	2.23496		FA(18:2)	HMDB0000673	1.30321	CCNG2	2.20322		ELMO3	PIN4	PARP4	CD164	SDE2	TLR3	NEK7	ATP6V0C	LRRC8B	TRMT5	IRF2BPL	LINC01192	ENTHD1	NANOS3	LIN28B
HexCer(d18:1/24:1)	HMDB0004975	1.21658	SWT1	2.50005		PC aa C34:4	HMDB0007883	1.2449	NNMT	2.51091		TG(14:0_34:1)	HMDB0042275	1.19138	MRPS21	2.23313		Serotonin	HMDB0000259	1.30189	PLK2	2.2026		TNRC18	TMED4	HMGB3	ATP5ME	OXSM	LRRC41	BTRC	FAM20A	FKBP1C	CRYZL1	GNB1L	FTH1P3	SRR	TMEM69	SCPEP1
HexCer(d18:1/24:1)	HMDB0010712	1.21658	C12orf49	2.49894		C5	HMDB0013128	1.23754	COTL1	2.51012		C12-OH	HMDB0061638	1.1905	SPICE1	2.22159		Cer(d18:2/22:0)	NA	1.28607	MTATP6P1	2.20057		C10orf25	ERRFI1	PEX6	SCD	DEPTOR	ARL4D	BBX	SH3BGRL3	DLX5	FAM104B	SMG1P7	KRT81	C21orf58	CRIP1	PRRX1
PC aa C38:3	HMDB0008020	1.20492	EXOC3L1	2.49651		Anserine	HMDB0000194	1.23481	AR	2.50692		TG(18:2_34:1)	HMDB0005384	1.1778	ADCY1	2.2196		HexCer(d18:2/16:0)	NA	1.27546	BNIP3	2.19898		SGPL1	DPY19L2P3	POR	DPF2	MIR22HG	ENO3	SCDP1	NAT8L	TMED9	TNIP1	ALG1L13P	PCNX1	CKAP2L	SMIM3	MOXD1
lysoPC a C18:0	HMDB0010384	1.19221	RNF216	2.49353		TG(16:1_34:3)	HMDB0005435	1.23221	KIF13A	2.50465		C4-2M	HMDB0000378	1.17767	GNL2	2.21863		HexCer(d18:2/16:0)	NA	1.27546	TRAPPC5	2.19777		PCGF2	TMED2	TMED1	TMEM39A	LRRC75A-AS1	VCAN-AS1	ANKMY2	LINC01505	ACADVL	EFHD2	TOR1B	MAP1LC3B2	NMRK2	SERBP1	MAPK1IP1L
PC aa C34:2	HMDB0007973	1.17999	ZDHHC9	2.49266		C18:2	HMDB0006469	1.22617	PSMB8-AS1	2.50463		PC ae C30:2	HMDB0013410	1.17207	SASH1	2.21693		SM (OH) C24:1	HMDB0013469	1.26577	COPRS	2.19664		HSPB11	RPTOR	SREK1	PSMG3	AGAP1	MT2A	POLR3A	ITFG2	ARMCX5-GPRASP2	CABLES1	IFT27	SNHG25	CHRM3	IVNS1ABP	ENDOV
PC aa C38:4	HMDB0007988	1.17133	PSPH	2.48951		Carnosine	HMDB0000033	1.22551	TIMM9	2.50213		C3	HMDB0000824	1.1639	ZC3HAV1L	2.21645		C0	HMDB0000062	1.26111	EIF4EBP1	2.19266		DHX40	TBC1D22A	MRM3	CNOT3	SLC25A6	TUBBP1	CLSTN1	USP20	ETAA1	ZSWIM4	MAP1S	EPHA6	HIST2H2BE	BLCAP	AKIRIN2
Met-SO	HMDB0002005	1.16403	BAG1	2.48548		Glu	HMDB0000148	1.19856	MRPL44	2.50154		HexCer(d18:2/20:0)	NA	1.16105	ARHGAP31	2.21318		PC aa C32:0	HMDB0000564	1.25929	EIF4A2P3	2.19208		RNF144B	FKBP14	PXN	AP2B1	NAA10	RPS13	LINC01619	MITD1	PIGQ	RPL10P16	CLIP2	YIPF4	CTNNA2	QPCTL	HMGA1
DHA	HMDB0002183	1.16124	EMC1	2.48461		PC aa C34:3	HMDB0007974	1.17241	SGO1	2.49734		HexCer(d18:2/20:0)	NA	1.16105	ZACN	2.20911		PC aa C34:4	HMDB0007883	1.25656	TNFRSF10A	2.19191		GDF15	FAM129A	NXPH4	SLC45A4	DOHH	THNSL1	SP2-AS1	MTURN	DPP7	MIEN1	SHC1	RPL12P14	ELMO1	EGFL8	FAHD1
lysoPC a C18:1	HMDB0002815	1.15622	THTPA	2.48164		HexCer(d18:1/18:0)	HMDB0004972	1.15255	TM4SF1	2.49684		PC ae C32:1	HMDB0007896	1.15276	CCDC91	2.20895		SM C16:1	NA	1.25007	IER3IP1	2.18872		SLAIN1	KCMF1	C6orf120	FBXL20	LGALS1	ZYX	TRMT1L	MT-CO2	ESF1	ELOF1	PLOD2	C3AR1	TMEM158	SNX5	STK19
PC ae C36:3	HMDB0013425	1.15125	FBXL18	2.47925		HexCer(d18:1/18:0)	HMDB0010709	1.15255	HEY2	2.49566		TG(22:5_32:0)	HMDB0042173	1.15251	ASL	2.20875		PC aa C32:2	HMDB0007874	1.24483	MAFB	2.18623		TMEM248	APBA3	C2orf70	XRN1	COPS2	CHID1	MOB3A	RPP21	GPRC5B	ELOC	TUBD1	SNAI2	FAM69A	ST13P5	HOXA13
Hex2Cer(d18:1/24:0)	HMDB0004840	1.14866	NDUFC2-KCTD14	2.47875		Trp	HMDB0000929	1.15063	ARHGEF3	2.49455		TG(18:1_32:0)	HMDB0005360	1.13371	VKORC1	2.20841		PC ae C42:1	HMDB0013434	1.2443	SGTB	2.18473		INPP5A	RRM2B	RNF145	DDX17	TSPAN17	TMEM231	ZNF616	CBLB	RAB9B	DCTN4	DCUN1D2	EVI5L	GTF2F2	PRDM1	URB2
Hex2Cer(d18:1/24:0)	HMDB0011595	1.14866	ZNF672	2.47586		Creatinine	HMDB0000562	1.14968	ECSIT	2.49123		Met	HMDB0000696	1.11027	EEF2	2.20646		Hex2Cer(d18:1/20:0)	HMDB0004835	1.23065	GFRA3	2.18305		OXA1L	PTPN4	PMF1	CPNE3	TRADD	ZNF282	ATP2C1	FUNDC1	CDKL1	ZBTB26	SNRPEP4	VSIG10	BLACAT1	MRPL18	KDM4C
TG(16:0_36:2)	HMDB0005369	1.14265	FBXL14	2.47497		SM C26:1	HMDB0013461	1.14015	MYO5B	2.48951		Serotonin	HMDB0000259	1.10821	TMEM8B	2.20626		Hex2Cer(d18:1/20:0)	HMDB0011593	1.23065	RANGRF	2.18191		GALNT7	ORAI2	CADPS2	PGD	DSN1	DUSP28	SCAMP2	MZT1	ANKRD50	SRP19	NMNAT1	TMEM246	KCNH8	ATG3	IL6ST
Cer(d18:1/24:1)	HMDB0004953	1.13315	CDKN1C	2.47347		PC aa C38:4	HMDB0007988	1.13962	NOV	2.4856		DG(18:1_18:2)	HMDB0007219	1.10172	NAMPT	2.20469		Iso-C5	HMDB0000688	1.22524	AAMDC	2.18155		TM9SF3	ACVR1	SOX6	ATOX1	SSNA1	SEC23A	RPS27A	IREB2	RXYLT1	NUB1	MMGT1	PLGLB2	SDK2	POLR3D	MEIS2
PC ae C34:0	HMDB0013405	1.12871	VPS72	2.47172		Gln	HMDB0000641	1.12263	CLCC1	2.48465		HexCer(d18:2/18:0)	NA	1.10006	HOXD3	2.20284		Iso-C5	HMDB0000688	1.22524	HOXC10	2.18071		GAB2	RELL1	AKAP2	ARG2	AK6	NPM1P6	PRICKLE3	MTPAP	WIPI1	PGK1	DGKZ	ZNF628	BAX	NSDHL	LINC01611
PC ae C36:1	HMDB0013414	1.11772	NBR1	2.4696		Serotonin	HMDB0000259	1.11972	LAPTM4A	2.47694		C0	HMDB0000062	1.09735	CCAR1	2.20009		Choline	HMDB0000097	1.22356	FTH1	2.17436		CPD	TUBGCP4	ITGA2	RHBDF2	FCGR2B	CLN3	ACBD6	NUP214	DICER1	AKAP12	GDNF	MBOAT7	TTC41P	PCAT6	MTBP
PC aa C38:0	HMDB0007893	1.10652	MBNL1	2.46718		PC ae C34:2	HMDB0011151	1.11907	ENTHD1	2.47559		HexCer(d18:2/16:0)	NA	1.08467	RBM12	2.19903		lysoPC a C16:0	HMDB0010382	1.21218	WDR54	2.17328		LRP10	SCRN1	LUZP1	TRAPPC9	PNKD	DCP1B	RASD2	MAGED2	FAM107B	TBC1D4	RPS7	LGALS3BP	TENT5C	RAC1P2	ZNF491
PC ae C44:3	HMDB0013449	1.08242	SIK2	2.46688		TG(16:1_28:0)	HMDB0042069	1.11308	SRR	2.47492		HexCer(d18:2/16:0)	NA	1.08467	EIF4BP7	2.19885		PC aa C32:1	HMDB0007872	1.20594	TSPEAR	2.1719		RHBDD3	WASHC3	WDR46	PIKFYVE	S100A1	BSG	JAK1	LSM4	C5orf24	SALL2	WDSUB1	HIST1H4K	ZNF814	RBM47	BUD13
DG(18:1_18:2)	HMDB0007219	1.07601	EIF4A1	2.46664		C12	HMDB0002250	1.10712	PRSS33	2.47399		FA(18:2)	HMDB0000673	1.08331	BRMS1	2.19746		Cer(d18:2/18:0)	NA	1.19658	CHMP4B	2.17072		VWA8	TBL2	HS6ST2	MAP3K9	VLDLR	IL15	NUMB	CCNG1	ZC3H15	ISOC2	SNAI1	PPIAP22	ZBED6CL	PPP1R3G	SEPT8
C3	HMDB0000824	1.06955	CSNK2A2	2.46505		TG(16:1_34:2)	HMDB0005379	1.10196	JMJD6	2.47056		C18:1-OH	HMDB0013339	1.05342	MEF2A	2.19737		His	HMDB0000177	1.19597	CDKN2D	2.16934		NDUFB9	MKRN1	PRAG1	TMEM219	AP5Z1	DPH6	GABPB2	CKB	TRPM2-AS	ITGB1BP1	ADCY7	CHAC1	TRIM58	PHB2	DUS1L
Hex3Cer(d18:1/26:1)	HMDB0004884	1.06717	PLA2G15	2.46411		SM C16:0	HMDB0010169	1.10085	C21orf58	2.46936		TG(16:1_36:1)	HMDB0005378	1.04925	SMG1P2	2.19676		FA(20:1)	HMDB0002231	1.19142	RAB11FIP5	2.16862		RBM6	ZNF44	EHBP1	ALMS1	PRKAB2	LRRC37A4P	OPHN1	CHCHD1	TRMT2B	TBCB	C11orf1	TYW1B	SLC25A19	APTR	KIF1B
t4-OH-Pro	HMDB0000725	1.06669	PSMA6P1	2.46172		PC aa C36:4	HMDB0007982	1.0998	LINC00839	2.46667		1-Met-His	HMDB0000001	1.04394	MKRN4P	2.19667		PC ae C34:2	HMDB0011151	1.18869	PAQR7	2.16812		NECTIN1	PBXIP1	TRAPPC2L	ZNF609	TSR3	SPG21	STK3	ITGA10	SNTB1	CADM1	S1PR2	LINC01234	LINC01877	RPSAP54	RCOR2
TG(18:0_32:1)	HMDB0005374	1.05481	ARMC9	2.4612		PC ae C32:1	HMDB0007896	1.08814	COLGALT2	2.46469		Iso-C5	HMDB0000688	1.04212	LYAR	2.19319		Tyr	HMDB0000158	1.17401	JARID2	2.16783		C1orf35	RPL7	CDK8	PHF8	ALDH3B1	SNX19	MMACHC	MRPS11	NTMT1	TMEM160	SYPL1	TNFAIP6	NAT10	MAD2L2	MFSD4B
PC aa C42:4	HMDB0008191	1.05361	RBCK1	2.45466		Leu	HMDB0000687	1.08601	DGCR11	2.46462		Iso-C5	HMDB0000688	1.04212	SLC39A7	2.19193		alpha-AAA	HMDB0000510	1.17068	DYNLL1	2.16764		CTTNBP2NL	RWDD3	WNT3	ETS2	FAAP20	HELQ	ZBED6	ABCA5	SNX18	EFNA3	SEC22B	TTC4	RIPPLY2	APEX1	CBX5
FA(20:2)	HMDB0005060	1.04854	CYFIP2	2.45387		C0	HMDB0000062	1.07986	CKAP2L	2.46285		C16:1-OH	HMDB0013333	1.03691	ETV1	2.19096		Cys	HMDB0000574	1.16526	EGLN2	2.16725		NR2F2	TYMSOS	RPS19P3	ANGEL2	RNF217	SIK1B	RBMS2	XIAP	HLA-F	PIK3R4	BAG3	ITGB2	ANO3	PWAR5	LHFPL2
PC aa C34:1	HMDB0007971	1.03373	GANAB	2.4538		Suc	HMDB0000254	1.07556	NMRK2	2.45837		Lys	HMDB0000182	1.0253	PAPOLG	2.19078		PC aa C42:6	HMDB0008288	1.15531	BMP4	2.16686		SUMF1	TAF1D	RHOB	TMF1	COMMD4	ANKRD20A1	ZDHHC13	LCA5L	PTPRJ	TSR2	ARSG	LONRF3	NHLRC3	CRYGS	TMED8
Histamine	HMDB0000870	1.03328	ANO6	2.45207		Arg	HMDB0000517	1.05734	CHRM3	2.45631		PC ae C40:6	HMDB0013422	1.02187	LTB4R	2.18797		lysoPC a C28:1	HMDB0029221	1.14262	EFR3B	2.16639		ATP6V0D1	DENND5B	CDK9	SQOR	POLR2L	SCO2	MAGT1	CTSC	PGGT1B	SIVA1	OPRD1	OTULINL	HNRNPC	SPRY1	IRX3
Hex2Cer(d18:1/14:0)	NA	1.01818	SYNGR2	2.44768		FA(20:3)	HMDB0002925	1.03723	FEZ2	2.45617		Xanthine	HMDB0000292	1.02164	FARP1	2.18672		C6	HMDB0000756	1.13786	BAZ2A	2.16628		UPF3B	GLUD1	AFTPH	KLF12	RACK1	ZBTB4	ZC3H3	MT-CO1	ATP6V1E2	NDUFB7	SLAMF9	DTX3L	DDIT3	SELENOW	CNN3
Orn	HMDB0000214	1.01759	PDLIM5	2.44738		TG(18:1_32:2)	HMDB0005433	1.03101	VGF	2.45589		PC aa C42:6	HMDB0008288	1.02051	SLC19A1	2.18438		SM (OH) C22:2	HMDB0013467	1.13024	LMCD1	2.16564		PKD2	APMAP	NUDT3	ZFYVE9	CHMP4A	BEND3P3	MTX1P1	WDR60	RHBDD2	IGF1R	SEMA3B	TFE3	AHNAK	PSME2P2	ZADH2
Hypoxanthine	HMDB0000157	1.01467	WBP2	2.44636		Val	HMDB0000883	1.02054	HIST2H2BE	2.45556		Gln	HMDB0000641	1.01899	AMOT	2.18369		5-AVA	HMDB0003355	1.12435	SC5D	2.16525		DIAPH2	SELENOO	FOXD2	PCDHGA7	ZNF827	COMMD7	FAM53B	COMMD1	ACSBG1	ERO1A	ZC3H12A	ZNF701	SLC1A1	TAPT1	PDE4C
TG(14:0_34:1)	HMDB0042275	1.01033	RASD1	2.44196		TG(16:1_32:2)	HMDB0005432	1.01991	CTNNA2	2.4539		PC aa C34:1	HMDB0007971	1.01602	SLC38A9	2.18193		PC ae C36:5	HMDB0011220	1.11738	KPNA5	2.16485		DRAM2	HMGN1	SEMA4B	KIAA1549	SEMA6D	PPP6R1	METRN	MTHFS	NECTIN3	ZNF160	CCDC58	PCDHA6	MIDN	MRPL30	STXBP6
PC ae C40:4	HMDB0013442	1.00711	SLC33A1	2.44188		PC ae C30:2	HMDB0013410	1.013	PDLIM4	2.45346		3-Met-His	HMDB0000479	1.00253	ASAP2	2.18099		Cer(d18:1/18:1)	HMDB0004948	1.11188	MT-ATP6	2.16457		C19orf24	ACSL4	IQSEC1	EIF2D	S100A4	PCK2	PRKACB	MYL12B	PSTK	TXNDC9	EGR3	SIL1	LZTS1	EEPD1	ZNF391
PC ae C40:6	HMDB0013422	1.00098	SCAMP4	2.43693		TG(16:1_36:2)	HMDB0005425	1.00852	C3orf70	2.45137					IGF2BP3	2.17864		PC aa C40:2	HMDB0008276	1.11175	LST1	2.16296		SNF8	SPATA6	MORC2	BTBD2	NDUFB6	SCAI	ZMYM1	LITAF	TSC22D2	PKIG	BANP	ST6GALNAC4	TNFRSF11B	CTSF	ADNP
			CTBP2	2.43391		Cer(d18:2/24:0)	NA	1.00264	MIS18A	2.45126					PSMG3	2.17862		Hex3Cer(d18:1/16:0)	HMDB0004879	1.111	ZNF451-AS1	2.16248		C20orf204	HILS1	CBWD1	INVS	POP5	VPS35L	TMEM184B	RNF126	OXCT2	HIVEP2	ETNK2	SEC22B4P	CTSO	CEBPZOS	PGM2
			USO1	2.43386		Hypoxanthine	HMDB0000157	1.00079	ITPR2	2.44952					MTSS1	2.1785		PC ae C40:6	HMDB0013422	1.10938	NPM1	2.15949		LNX2	CHST12	RASGRP3	LINC00852	FEN1	IFI44L	C12orf73	NOTCH4	CXorf40B	PLXNB3	LIMK1	CANT1	KCNK1	ORMDL1	SAT2
			EXT2	2.43139					ELMO1	2.4478					SIPA1L2	2.1784		PC aa C42:1	HMDB0008059	1.10247	DDHD2	2.15899		ZER1	SCARB1	CLIC4	INTS5	TTC30A	YIPF6	IGF2BP3	MRPL58	MSN	TCEA3	NRG2	PPP2R5A	FZD7	ZNHIT1	MTMR12
			TMEM67	2.4313					CD58	2.44536					WASHC1	2.17803		Sarcosine	HMDB0000271	1.09935	KRBOX1	2.15374		NDUFS6	CBWD3	ELFN1-AS1	ASB3	NDUFB10	ING2	ATL2	RPS2P5	HACE1	MRPL24	CTSB	FHL2	IER5	C5AR1	GRK3
			FIRRE	2.42952					SLC17A5	2.44268					CBWD5	2.17599		PC aa C38:3	HMDB0008020	1.09756	POLL	2.15344		NDUFA2	ACBD3	ZNF417	NCOA4	TP53I3	MCCC1	IFT46	DONSON	MSH6	RPS5	ITFG1	C11orf91	GEMIN2	C1orf216	CLASP2
			SUDS3	2.42644					SHC4	2.44225					USP37	2.17281		PC ae C32:1	HMDB0007896	1.07987	CHCHD10	2.15084		NFE2L1	ABCC1	ZNF575	TRAPPC11	CST3	METTL23	WLS	C9orf40	GNPTAB	EEF1A1	POLR3B	PDHX	ADGRB1	FCGR2A	WDR4
			FBXO22	2.42583					PTPRZ1	2.44018					MIR3681HG	2.17259		DG(16:0_18:2)	HMDB0007103	1.07862	MYEF2	2.15083		KIF27	PRKCZ	XPR1	EDC3	CMC2	CSTF1	TMEM39B	EMP2	SLC23A2	VAX2	ANO10	SLITRK5	ARL6IP6	PPCDC	RAI14
			TEAD1	2.4243					USE1	2.43955					GPATCH4	2.17251		Glu	HMDB0000148	1.0651	COA4	2.14942		TMEM51	HEMK1	ZFHX3	NDUFAF8	PSME2	CD44	MKNK2	KIAA1551	CAPN14	NIPSNAP2	SRPX2	RAB11A	ATP10B	DGKD	MYO6
			RF00017	2.42326					TMEM158	2.43579					AGAP1	2.17196		Hypoxanthine	HMDB0000157	1.05838	SLIRP	2.14928		CLCN3	MBTPS2	CCDC146	LINC00467	FKBP2	LINC00649	ACTN1	OSBPL10	INSIG1	TEDC1	GRN	RNPEPL1	MESD	TMEM109	PRR5
			CALML4	2.42303					CTSV	2.43368					EXOC4	2.17158		Cit	HMDB0000904	1.05701	RAMAC	2.14867		HMGN3	HLCS	PNMA1	PEX19	ATP2B4	METTL7B	KAT7	POLR1D	RNF25	RSL1D1	ITGA7	PROX1	C1orf123	MUSTN1	TRIB1
			NXF2B	2.41832					CDH7	2.43367					NOP16	2.16794		DHA	HMDB0002183	1.04604	PFKL	2.14716		ATF6	RAB5B	MTPN	VIPAS39	ILKAP	TRMT1	SRSF11	NT5C3A	DBP	RPL18A	ABHD11-AS1	LINC02582	PCDHA3	TXNL1	NFKBIL1
			BBS10	2.4174					SLAIN1	2.43339					KCTD12	2.16791		PC ae C34:0	HMDB0013405	1.04376	ELOVL4	2.14708		NSUN5P2	GNS	ARF4	HDAC3	ZKSCAN8	NFIX	GDF11	DUSP3	PJA2	KDM5B	CCL2	RPS23	FAM86DP	LLGL2	TMEM253
			SLC48A1	2.41735					FAM172A	2.43121					CTNNB1	2.16787		HexCer(d18:1/16:0)	HMDB0004971	1.03885	MTX2	2.14483		GBE1	SEC31A	PTPRG	LMBR1	NEDD8	NONO	SMG8	TSPAN33	RBPMS	NAA38	UQCRHL	DNAJC5	SYNJ2	LINC01426	UBE2D4
			DDR2	2.41705					FBL	2.42697					LYRM4-AS1	2.16745		HexCer(d18:1/16:0)	HMDB0010708	1.03885	ATP2A1-AS1	2.14324		ITGAE	MT-ND6	CIR1	SAPCD1	PLEKHJ1	F2RL2	ASAH2B	TANC1	PCDHGA12	TACO1	ABCA1	B3GNT7	CHST6	RIDA	TAF4
			VPS18	2.41648					FAM69A	2.42571					ZBTB8OS	2.16539		TG(17:0_34:2)	NA	1.03752	EEF1A1P13	2.14299		RSBN1	BTN3A3	PTRH2	FAM171B	TIMP3	CLCN4	TMA16	ZNF805	DMKN	FUOM	CD27-AS1	NR1H3	FOXC1	POP7	ST6GAL1
			EXD3	2.41045					PRSS23	2.4234					ZNF22	2.16502		SM C26:0	HMDB0011698	1.03722	LAMTOR2	2.14187		STK16	ATP5MG	NDUFAF2	HYPK	ACTN4	SIK1	AP2A1	FBL	NRG3	DHRS11	ELOCP19	NBPF3	PRR11	ALG6	FOXD4
			ARL6IP4	2.40874					ATP1B2	2.42245					INPP5F	2.16433		DG(18:1_18:2)	HMDB0007219	1.0357	COX7A1	2.14169		MFSD6	UBE2C	STYX	COX15	GATAD1	LINC01271	COPZ1	ZKSCAN3	C7orf31	UBXN6	EXOC6B	CRSP8P	TLE1	PPIL1	PDIK1L
			RABGAP1	2.40853					GTF2F2	2.4193					C1orf21	2.16418		Cer(d18:2/16:0)	NA	1.02435	LINC02575	2.14082		ATPAF1	KLHL26	RBBP5	RAVER1	PSMB6	KCNAB2	UHMK1	MPZ	YWHAZ	KIAA1143	DNASE1	STAT1	CHD7	ZNF442	RAD18
			PAFAH2	2.40708					UBE2T	2.41782					SLC5A2	2.16392		TG(16:1_28:0)	HMDB0042069	1.01057	RAB33A	2.13924		MRPL28	NBL1	CRISPLD1	TPD52	KLHL24	BRD3	NEU3	LYSMD2	PNKP	RPL18AP3	IFI27	GOLPH3L	CLDN11	S100B	DOCK6
			USP18	2.40608					BLACAT1	2.41666					EEF1A1P5	2.16213		PC ae C38:5	HMDB0011253	1.00554	COX20	2.13847		PHLDA1	PFN4	EPRS	EIF2AK2	LAMB2	DEPP1	INTS6	CFI	FOXO1	FOXN3	TMEM120A	PHKB	LRRC42	MRPS30	HECTD2
			GIT2	2.40499					GTF3C5	2.41605					RASA3	2.1616		PC aa C36:2	HMDB0007979	1.00495	NME4	2.13758		NHP2	PEX5	EXT1	ADM5	ZNF484	DCAKD	PLEKHA2	SPATC1L	DPY19L1	ELOB	NRXN2	RIC8B	CD8A	GAPDH	EIF1
			VPS8	2.40459					SLIT3	2.41504					INHA	2.15826		C18:1	HMDB0005065	1.00471	ACVR2B	2.13573		PYCR1	XAB2	TTC30B	SCAMP1	POMP	SLC2A3	HMGN5	NUAK1	PAQR8	ZDHHC12	TMEM106A	DR1	CHRNA6	ZNF433	CCNK
			STAMBPL1	2.40386					TSC22D3	2.41429					RRAGB	2.15761		HexCer(d18:1/20:0)	HMDB0004973	1.00131	MICU2	2.13538		LYZ	PRR13	PTPRA	PREPL	ZFR	IL10RB-DT	FBXL4	DRAP1	NGDN	SLC4A2	MINPP1	MYO1C	POLD2	UTP14A	CHST11
			ADNP-AS1	2.39838					KCNH8	2.41331					EIF4B	2.15672		HexCer(d18:1/20:0)	HMDB0010710	1.00131	NRTN	2.13453		BCL9	SLC38A1	UNC119B	TSPAN14	COA6	ULK1	DTX2	LRRC45	STON1	PRMT2	DOK3	RF02271	PLEKHG1	RN7SL403P	KCNJ8
			NFKBIZ	2.39817					MATN3	2.41275					RNF24	2.15626					NATD1	2.13371		NEO1	NSUN3	SDHAF2	ARL16	HMOX2	MSANTD4	GTF2IP4	RBM4	LAMTOR5-AS1	CDON	PLSCR1	NACC1	PSCA	CBR1	FAM135A
			PTTG1	2.39816					NINJ1	2.41245					NT5C2	2.15552					SS18L2	2.13182		DHX36	CD46	GBF1	UPF3A	SLC30A1	INTU	GPT2	ERP27	JMJD6	FLJ16779	DOCK7	PPP1R14BP3	GINS2	GNG10	MRPL4
			CORO1B	2.39775					AFAP1L2	2.41221					POLR2J3	2.15539					ANKZF1	2.13088		DMAC1	RTL8C	PRELID3A	FRG1	IWS1	DHX32	ZBTB17	COX8A	KCNS3	MALSU1	IGF2R	ZFYVE16	GCAT	ABCB7	ZBED1
			TRIM8	2.39629					COQ10A	2.40778					HNRNPK	2.15259					TRMT5	2.12872		TACC2	YJEFN3	ASPH	TRIP11	TFPT	RPL9P25	PPIG	CFLAR-AS1	P2RX4	GLYCTK	ATP5MDP1	IFNWP19	MYOT	IGSF6	CHURC1
			ZNF702P	2.39492					SDK2	2.40758					CRNDE	2.15063					GRAMD1B	2.12771		CSTB	LINC00909	ACAA2	RBFOX2	KDM7A	SRGAP2D	IDE	UQCR10	FAS	HDAC5	ZNF436-AS1	ZDHHC16	CSGALNACT1	WIF1	ITLN2
			MET	2.39427					UBE2C	2.40517					BABAM2	2.14846					CRYZL1	2.12688		EIF4A1P2	FZD6	HIST2H2BD	TSPO	ABRAXAS1	CALR	BRPF3	RPS6KA5	ANKS1A	SLC2A1	HOXA1	PLEKHA6	FAM171A1	ZNF853	MNAT1
			RN7SL608P	2.39417					NDUFA10	2.40281					SHMT2	2.14755					FAM104B	2.12652		MAML3	C12orf65	CHP1	PIK3CB	ERVK3-1	ACACA	RANBP10	MID2	GNAQ	CHMP2A	KIFAP3	DOK4	STK32B	KCNE4	KCNJ14
			HERC4	2.39412					CENPA	2.40235					GNL3L	2.14712					TPMT	2.12642		THUMPD3-AS1	TK2	TROAP	FAM120A	BOLA3	RPL39P3	FTH1P20	C1RL	CYP39A1	RLF	ACTA2	KCNT2	ITIH3	C7orf50	TRMT61A
			HLTF	2.39388					BAX	2.39631					TSSC4	2.14653					EIF4A1P2	2.12522		SDF2L1	PSMB9	ALDH5A1	GAK	ZNF586	MOV10	KLHL42	CTNNAL1	ARHGEF1	MORN1	CLTC	PLEKHG2	ANKRD26	YTHDC1	CNOT2
			LAMP2	2.39347					POLR1E	2.3948					KIAA1191	2.14543					JAG1	2.12514		RNF24	SNED1	PRAC2	PARVA	CD9	TERF2	KDM1B	ZC2HC1C	RNF166	SMG1P2	ZNF444	PLCB3	SPDYE3	RINL	SMAP2
			TNKS2	2.3915					KLF13	2.39078					PRR14	2.14506					WFDC2	2.12493		ZNF839	RBM39	HOXA3	RNPEP	PNRC1	GLE1	MAP3K20	GMNN	GNAI1	MAGEA6	VAT1	BNIP3P11	FDPS	MAPKAPK5	PER1
			WASF1	2.39085					XAB2	2.3902					DHCR7	2.14425					TNIP1	2.12418		NME1	SMIM19	BCL2L1	RP9	RPL39L	TTYH3	WDR5B	GPLD1	ETV4	NQO2	ARF4-AS1	SCN2A	SCML2	HAT1	LEPROTL1
			RARRES2	2.3856					H1FX-AS1	2.38643					CDON	2.14421					PQLC3	2.12406		ZNF329	ITGB5	EXOC2	MIA2	SPAG5	IL31RA	RFFL	HPRT1	QRICH1	TUBB6	GRAMD4	RPL10P3	PLCE1-AS1	HMGN1P36	ADD3
			GLG1	2.38554					PON2	2.3846					SSH1	2.14398					EEF1B2P3	2.12303		NAGK	GAS1	TXNIP	TMEM260	LMAN1	ZSWIM8-AS1	AARSD1	MAGI2	MPHOSPH8	ETFB	TMEM9B	NRROS	ARHGAP15	CYGB	PRTG
			GDPD3	2.38476					TRABD	2.38444					DUSP16	2.13969					ACYP1	2.12141		CRTAP	CALU	TNFRSF21	ZNF646	COA3	DCAF10	KDM4A	POMT2	AXIN2	TET1	APOPT1	RPL41P1	C16orf74	SNHG1	PEAK1
			ACAD11	2.38453					CENPM	2.38223					UHRF1BP1	2.1384					C1R	2.12123		TTC33	ZNF506	TMEM59	PCBP2	ANKRD28	HLA-J	RAB28P5	FAM13C	PTPN13	WDR74	ASS1P12	HIST1H2BL	TNC	KBTBD2	C18orf25
			LINC01192	2.38387					TTC41P	2.38196					TMEM39B	2.13822					PRIMA1	2.11918		FNDC3B	COX7B	USP54	IDH3B	B2M	BEND7	CTNND1	PFKFB4	PARD6G	PCYOX1L	RPL32P29	GPR85	FAM129B	TRPC1	NEK3
			PARG	2.38349					TMEM232	2.38076					OLFM2	2.13693					TRIM47	2.11834		TM4SF19	LINC02454	GCDH	FKTN	KIAA1191	BRD3OS	OFD1	ZBTB22	APOC1	DLC1	TGOLN2	PDPN	PRKCA	PDE10A	PROSER3
			FAM200B	2.38335					SRSF7	2.38046					UACA	2.13687					ZXDA	2.11803		MALAT1	NIF3L1	PPP1R9A	GPNMB	HBP1	AMFR	NME2P1	SCX	ATP8A2	NAP1L1	COQ4	PGPEP1	PDCD7	ELP2	DDX6
			ZFAND2B	2.38187					KIF22	2.38004					SPAG9	2.13608					SMIM1	2.118		DOCK1	TRPV4	ZCCHC9	ZACN	PAR	RBFADN	SAP130	CEP192	MED7	TCP11L2	IFI6	SETD7	GRIK4	IPO4	CCDC7
			FBXW8	2.38142					ZNF805	2.3767					TMEM145	2.13539					TUBB2A	2.11771		PDE5A	PAQR7	CHRAC1	MAP4K4	ZFP36L1	CLUAP1	SAMD1	THOC7	ADGRL1	YWHAB	DEGS1	EGFR	XYLT1	NR1D1	MAGEL2
			FTH1P3	2.38093					BANCR	2.37651					NMT2	2.13495					CD46	2.11605		XBP1	NUMBL	ARMC5	TRAF7	ENAH	ZBTB7B	MTMR4	SNX29P2	PTPRZ1	NDUFV2	KANK2	SP100	AEBP1	MT-CO3	ODF3L2
			TPCN1	2.37932					TENT5C	2.375					NOTUM	2.13473					EFHD2	2.11589		NAT9	GNG12-AS1	FAM102A	LONP2	SLC35B2	MIR4458HG	RCAN1	DUT	SLC25A21	ZDHHC4	ZNF625	SLC9A3R1	DPYSL3	ARHGEF26	EEF1A1P12
			SLX1A	2.37827					NPR1	2.37264					MAPK8IP1P2	2.13398					EIF2D	2.11569		RPL4P5	FBXW4	TSPAN1	ALDH6A1	PAGR1	GPN2	NSF	SNRPC	KALRN	SUGT1P3	ACO1	ALG3	PERP	HSP90AB1	CASP2
			HDLBP	2.37577					AIF1L	2.36854					STXBP1	2.13168					CAPS	2.11569		UBE4B	AACS	LINC01730	CFAP97	ATG4C	CLCN7	ZPR1	BACE1-AS	LHFPL3-AS1	ZFAND5	SRRM2	ZNF319	KDR	DAB1	ASPHD1
			KRT81	2.37398					ZNF814	2.36756					SLC52A2	2.12989					NANOS3	2.11554		PSEN1	DLG4	CAMKK2	ZFX	TRAPPC3	SETD1A	GRHPR	C12orf66	ARRDC4	MAP7D1	NFKBIA	PI4K2A	THAP3	NDNF	MINDY2
			ADIPOR1	2.37313					SPRN	2.36676					PDZD8	2.12986					TMEM69	2.11433		KLHDC1	BMS1P14	RAMP2-AS1	SERAC1	SNRPA1	LIG4	TBCK	TMBIM4	CDCA7L	SORBS1	PRELID2	PRKCQ	TFEB	FBXO24	USP10
			PCNX1	2.37196					CDC16	2.36365					CNST	2.12932					CABLES1	2.11098		TIMM10	ALDH18A1	TCEAL8	TAF12	LAGE3	NFKBID	SCYL2	HNRNPCP1	IRF4	C16orf58	LDHD	RASSF5	PDGFA	PRRT3	DLGAP4-AS1
			MAP1LC3B2	2.36879					TUBA1A	2.36325					CCNI	2.12891					ZSWIM4	2.11007		LIME1	B3GALT4	LRP1	SLC25A23	CDK11B	SLC9A6	RBL2	KIAA0556	N4BP2	SLC25A36	RAB2A	RAB14	FRG2DP	TNFRSF10B	ZNF148
			RAB2B	2.36595					ZFPM1	2.3632					KLHL8	2.12805					CFAP20	2.10881		DNAJC2	CD81	PRRC2B	AP3M1	WDR31	GNG12	ST20-MTHFS	PLA2G4A	FREM2	F12	CDIPT	ESYT1	SLC29A1	NCL	GSE1
			SNHG25	2.3657					ZBED6CL	2.36312					DNAJC19	2.12751					CRIP1	2.10728		UPF2	RGS20	COPG1	STXBP1	EMP3	ANKRD27	CATSPER1	PFN1	NOV	MRPS27	LAMA3	EDEM3	IGFL4	PDCD4	BMP8A
			EPHA6	2.36456					GRIK2	2.36293					ZHX2	2.12598					ALDH1A3	2.10507		DACT1	MT-ATP8	PLAT	ZCRB1	NDUFS8	TRIM25	TMBIM6	EIF3M	SLC27A3	SRM	ITGB1	PPP3CB	SYT6	CHMP2B	DNAJC12
			YIPF4	2.36432					ARL6IP5	2.36125					MCC	2.12525					SDC4	2.10496		CCDC6	KIF3A	PBLD	GDAP2	FZD5	HIF1A	IPO9-AS1	TOMM20	TMEM222	QARS	SPSB3	E2F7	JUNB	CIDECP	ALPK1
			RPL12P14	2.3613					FAM117B	2.36006					TENM3	2.12377					TMEM223	2.10411		SPPL3	ELK1	GNB3	PHKA1	MRPS28	PFKP	OSGIN2	SLC5A3	TENT5A	SMAD4	LINC01578	IGLV5-52	HEXIM2	MEOX1	PACS2
			PUM1	2.3607					RNF125	2.35993					SCFD1	2.12247					SMIM3	2.10348		TXN	POGLUT1	NAGPA	SLC30A6	MIIP	MAP3K6	LINC02001	NR1D2	FGD5-AS1	TMEM14A	TRMU	POLRMTP1	ZCCHC18	CREB3L4	TELO2
			VRK3	2.36067					ITGB8	2.3599					CAMK2D	2.12198					RPL10P16	2.10118		VEZF1	NAV1	TM4SF19-AS1	UQCRQ	FRMD6	PCBP1	TST	GCLM	COQ10B	IFI27L2	STYXL1	CDAN1	CDK1	MRRF	STON2
			C3AR1	2.36023					TRIM58	2.35969					CEP350	2.12087					ATP5F1A	2.10111		SPATA7	NCK1-DT	CLASRP	BMI1	DDX39A	LARP4B	VPS41	SHTN1	QTRT1	POLR3GL	TMEM144	PML	OSTF1P1	SCAND2P	EML4
			SNAI2	2.35732					SIX1	2.3591					NUDT16L1	2.12027					MIEN1	2.10018		PCDHGB2	CBWD6	WTIP	UNC45A	CLTB	ARL6	CRMP1	RPSAP58	MAMDC4	RYBP	LPAR3	ZNF530	UGT8	ARF5	CYTH1
			PLEKHM2	2.35617					PNMA1	2.35769					ADGRV1	2.11924					MRPL27	2.09927		TBCEL	TNFSF4	CEP170	SEC24B	RPL23AP64	PHRF1	SERPINA5	RAB20	SP2	FNIP1	TPD52L2	VEGFC	PPP2R2B	MRPS17	MMS22L
			IL27RA	2.35614					SLC25A19	2.35765					LDAH	2.1186					ELOF1	2.09905		ZBTB5	FBXO38	SIRT6	RPRD2	MRPS34	PRRT3-AS1	RPS10-NUDT3	SCRIB	HS2ST1	NAPRT	WDR11	LYPLAL1	YIPF5	ARPC1A	LHB
			P3H3	2.35569					THCAT158	2.35646					CDK11B	2.11786					COPZ2	2.09724		SLC15A4	BCAR3	ZNF622	CWC15	C16orf91	PPIE	AP1B1	RPS11P5	GNAO1	DNPH1	NINJ1	OGG1	ARHGAP12	LLPH	GUF1
			EVI5L	2.34955					LINC01877	2.35612					MTND1P23	2.11592					ZNF543	2.09692		TMEM63B	TMEM106B	UBAP1L	MARK2	C6orf203	WSB2	HEG1	ENPP5	PEX16	LY6K	RAB5C	RPL5	TEX29	NMRAL1	TRIM24
			TNS2	2.34878					CAVIN3	2.35609					NAT14	2.11581					RPS19BP1	2.09585		DYRK2	ATG7	TRIM38	LINC00665	POLR2J	OSGEPL1	SNHG9	PARVB	TMSB4X	CIB1	HHLA3	RPL21P28	MSTN	TAGLN3	CCDC106
			VSIG10	2.34694					NAT10	2.35338					ALDOC	2.11577					CNKSR3	2.0946		SELENOK	CBR3	LINC00863	NT5C2	LRP6	MEN1	SLC35A5	ABHD12	HNRNPF	CINP	TEAD2	SUPT7L	LINC02552	KIAA2013	CPN1
			TMEM263	2.34566					RIPPLY2	2.3527					WNK3	2.11552					MC1R	2.09354		LSM5	E2F1	PRPF38A	BTAF1	JADE3	NENF	CARM1	RAB4B-EGLN2	HIVEP3	GMPS	ACTR6	SERP1	NEFL	GTF2IRD1	DLX6-AS1
			DBT	2.34383					TRPS1	2.35232					QKI	2.11502					ELOC	2.09327		SLC35C1	NT5M	MESP1	NCSTN	MTR	LDLRAD2	CCDC50	DSCR8	TPM2	GSK3B	PLEKHF2	WDR24	NPTXR	MRPL57	COX10-AS1
			TMEM161A	2.34287					ARPIN	2.35205					LRRK1	2.11439					KLF13	2.09308		MVP	PCDHA4	SLC4A11	ORAI1	TIPARP	ALG2	CNTROB	DCAF4	LTV1	BAD	OSBP2	SNPH	HJURP	AQP3	LDB3
			STT3A	2.33842					HOXA3	2.34962					ADGRA3	2.11437					SRGN	2.09271		ACY1	CDK11A	GRIK2	RPL15P3	MTMR3	ARHGAP29	PRR22	RBAK	LINC00518	CTIF	LINC00641	GPR137B	FAM50B	SMPD1	PTCD2
			TMEM131	2.33642					ANO3	2.3495					SMC5	2.11432					LINC02210	2.08871		RFT1	IL10RB	KCNAB1	RSPH3	DNAJC7	SBF2-AS1	URGCP	TMEM171	YWHAG	ATXN7	NCEH1	PPFIA1	LCP2	HSPA13	CABP4
			ULBP3	2.33505					GDNF	2.34838					RIPOR2	2.11353					VPS16	2.08845		DHRS13	NTN4	GPR107	SYT11	TEX10	FBXO28	CLMP	GALNT11	HIPK3	EEF2	BST2	SAGE1	CCDC28B	RNASE1	RCBTB2
			TMEM246	2.33054					NHLRC3	2.34778					NMT1	2.11296					SERBP1	2.08731		NDUFV1	CCDC136	NDUFA8	XPOT	BCL7B	BRAF	PRDM10	TDRD3	LINGO1	GLTP	CASC4	OAS3	RRP7A	IMP4	NRARP
			SEC14L1	2.32821					MARCH9	2.34673					ARNT2	2.11278					BTG1	2.08577		ATP6V1E1	YIPF1	SMC5	ZNF800	PRADC1	MX1	ACLY	PIN1	FAR1	RIMKLA	NEDD9	GAPDHP44	OR2C3	LZTS3	PUS10
			PLGLB2	2.32696					CDKN3	2.34605					ZNF484	2.10949					DCTN4	2.08556		APOBEC3B	PSKH1	NDUFS4	MKLN1	TIMMDC1	PAFAH1B1	ZNF746	POLM	LPP	BLOC1S2	PADI3	RPS15AP11	YPEL3	NTAN1	MTIF3
			CD164	2.32636					HNRNPC	2.34595					EIF3J	2.10908					IVNS1ABP	2.08534		RPL4P4	SOCS6	ARMC1	TTC28	PAXX	COLEC12	ORC3	COX6B1	ENC1	KTI12	C15orf62	SLX4IP	CXADR	HK2P1	DBF4P1
			TLR3	2.32508					SORCS2	2.34578					ILVBL	2.10877					MAPKAPK2	2.08494		SINHCAF	ZNF143	GAS7	R3HDM2	HNRNPA3	DAD1	CCDC43	SPRY2	LYRM9	NUDT21	GSDMB	HIST1H3C	RASGEF1C	MECP2	ZSWIM5
			ATP5ME	2.32502					DDIT3	2.34298					TTF1	2.10741					ZBTB26	2.08477		CAVIN3	ARSJ	MPZL1	DTD1	WAC-AS1	SMIM27	ANK2	MELTF	CD320	C11orf98	PPM1F	TIGD3	GRK4	RLIM	DPY19L2P2
			RCOR1	2.32311					TSEN54	2.34281					TBC1D4	2.10683					IRF2BP2	2.08257		LINC02210	FBXO3	MAP2K2	PRAME	TMEM107	PPP1R26	COX7C	EIF3B	CDC34	VAMP8	DCBLD2	SIRPA	FLYWCH2	PREB	MPP5
			EYA3	2.32171					EHD3	2.3425					IGF1R	2.10565					C2orf74	2.08231		XPNPEP1	SERPINA3	TMEM206	ABL1	ANAPC11	TOMM20P4	EFNA4	MGST2	STARD13	PDCD5	TRIO	CNTD1	NUF2	ZNF699	MTHFD1
			LRRC41	2.32098					AHNAK	2.34006					SMARCC1	2.10403					HOMER3	2.0817		CHIC1	OARD1	HDGFL2	TBC1D2B	LAMTOR5	STK38L	ITGA1	PPP1R3B	H2AFJ	SETDB1	RNF170	ADGRE5	SCGB1D1	RNASEL	DDX49
			ZNF628	2.31997					CDCA3	2.33682					NEK6	2.10288					LTA4H	2.08025		ZNF217	PODXL	RELB	SF3B3	VPS37D	SETD4	GPR89B	HSPE1P2	BTBD3	ZFAND1	SYDE1	RNF10	GNG7	PLAG1	CECR2
			ARHGAP24	2.31834					S100A3	2.33511					ZNF638	2.1025					BLCAP	2.07801		RAB6A	SEMA3A	TMEM99	SP1	HMGB2	MAP2K5	COG4	SH3BGRL	KCNK6	RORA	IQCD	PDE4DIP	PLCH1	ZNF14	CASP8AP2
			MBOAT7	2.31753					YPEL5	2.33402					ZNF780B	2.10238					RFX3	2.07787		MXD3	HIBCH	C3orf52	AKT3	CCS	TRAPPC1	HDX	RAD51C	KHDRBS3	PACSIN3	PLA2R1	RRAGC	OAZ2	TNFAIP3	PINLYP
			EEF1B2	2.31717					CWC25	2.33084					CCDC124	2.10147					UQCRC2	2.07775		EPS15	WIPI2	AFAP1L2	GPATCH4	TTC3	DNAJA2	SOX10	NLE1	ITGA4	GTF3C6	DNASE2	C11orf54	COL6A2	PRKAR1A	RASIP1
			CCNDBP1	2.31476					SLC1A1	2.3299					BEX1	2.10019					SRP19	2.07736		TNKS	TFPI	SEPT2	CCT6P3	ESPN	FAM95B1	GALK2	DDX47	GTF2IP12	ANKRD46	ATP8B2	PIGF	WIPF3	GPSM3	CXXC5
			CFH	2.31126					MIDN	2.32989					ATF7IP	2.09966					TGFA	2.07687		SMARCA4	BTBD9	CPTP	CTDNEP1	EBNA1BP2	LINC01176	SIRT1	EEF1A1P9	CDC42EP4	N4BP1	VASN	ZNF235	POLRMT	EPOP	BAHCC1
			SCD	2.31028					CHEK2	2.32937					POLA1	2.09844					NUDT1	2.07687		ASIC3	CREG1	GLCE	C6orf106	TMED7	PLAC1	PPP1R8	PCLAF	ITPRID2	C1QL1	MCFD2	NRP1	SERPINE2	SLC25A32	FHOD1
			SURF4	2.30865					MRM3	2.32884					LRRC75A-AS1	2.09808					QPCTL	2.0766		AMH	PTPN11	SRD5A1	HSP90AB3P	RPL29	HEBP1	RPL23AP82	TEX41	BCL2L11	MT-ND3	ITFG2-AS1	STX6	ZBTB11-AS1	LINC01697	NRP2
			DPF2	2.30847					LZTS1	2.32679					SERTAD3	2.09751					EGFL8	2.0754		JUP	FTH1P8	CA11	POLR2M	C1QTNF1	VIM-AS1	KIRREL1	MANBAL	PLXNC1	SREBF2	XAF1	TIGD2	CHST3	ADAMTS7P4	CRKL
			LGALS3BP	2.3068					TNFRSF11B	2.32675					NUDC	2.09606					NUB1	2.07493		NDUFB8	FAM210B	PCDH1	PMS2P4	ZNF638	NPM3	FOXP1	PRIMPOL	CHL1	EIF3D	CENPH	CAPN12	PAEPP1	ACTG1	ZNF281
			SPATS2	2.30561					CTSO	2.32628					LIN28B	2.09511					SNX5	2.07419		CCDC137	PPP3CC	SLFN11	PRDM11	ATP5F1D	ORAI3	TMCC2	PCBP4	WWC3	NAXE	ZNF462	KLRC2	NKD2	PAX3	CCNE2
			FBXO34	2.30508					KCNK1	2.32546					POMGNT1	2.095					POP4	2.07225		HSPA4L	MRTFB	GAREM1	STAM2	TPT1	EIF2S3B	GPATCH3	DLEU2	RIT1	CREBRF	KIF6	NPAS2	CAVIN4	OOEP	PTGES
			HIST1H4K	2.305					PCLAF	2.32478					SFXN4	2.09261					ST13P5	2.07169		WWP2	TLK2P1	CREBL2	SF3A1	NOP10	C3	FAM229A	RPP25L	ANP32B	EIF4BP7	SUMF2	INHBA	GATA2	MAG	FRMD5
			EFCAB2	2.30181					FCRLA	2.32472					SCPEP1	2.09147					PRDM1	2.07033		RPL26L1	TCTEX1D2	LNPK	SPART	HSPA12A	SLC4A7	KCNIP3	SNHG14	SH3KBP1	RBM42	CERK	MGAT2	ITGA6	SH3GL1P3	ZNF766
			TMEM39A	2.30113					BFSP1	2.32413					VEGFA	2.0891					PGK1	2.06986		DUSP10	ERN1	SFT2D2	PDPR	ALG11	CRIM1	UBE2E1	KCNMB4	SLC12A5	MZT2B	TNRC6C-AS1	MRPS16	TMEM128	LKAAEAR1	PPARGC1B
			PSMG3	2.30051					FZD7	2.32391					PRRX1	2.08822					AKAP12	2.0698		WASL	SLC6A9	CDH7	PITPNM1	ZNF837	NFYC	PMF1-BGLAP	LSM2	NDUFAF6	ZBTB8OS	SHB	GLIPR2	PLCL2	PDCD6	TENT2
			PPIAP22	2.29995					IER5	2.32231					PMM1	2.08692					TBC1D4	2.06959		UQCRH	PRNP	UBAC1	GEMIN4	SERTAD2	HDHD5-AS1	NUP62	RILP	TADA2A	MRPS12	TPRA1	BMX	PLPP1	APLN	CFAP53
			CLU	2.29981					LINC00511	2.32215					ZCRB1	2.08457					KLHDC1	2.06789		COX17	TSC22D4	SRSF5	HMGB1P5	MRPS24	FAM13A	SNX3	MANF	CUBN	MYC	MAN2B2	KRTAP2-3	LINC02251	MGST3	SCRN2
			PPP2R2D	2.29936					PLAT	2.32069					POLR1B	2.08376					SERAC1	2.06615		SLC6A15	FAM106A	FKBPL	TOR1AIP1	CEP85L	ATP5F1E	NEK6	CTSV	SPP1	MRFAP1L1	C2CD4D	LINC00853	CKS2	USP36	SOD3
			ARL4D	2.29916					VPS16	2.31978					GOLGA2P7	2.08335					WDR83	2.06495		PSMA4	EIF3C	LINC01588	CSNK2A1	ATP5PD	PDXDC1	ABHD8	SULT1A1	PES1	F11R	ARL4A	BTBD8	PMM2	FGF13	RNF128
			CHAC1	2.29569					KCNK5	2.31951					PPFIBP1	2.08323					MRPL18	2.0649		ASPSCR1	SDC4	EBP	COX10	ATP7A	NAA80	LDAH	CNTNAP3P2	C1RL-AS1	IPMK	PTOV1	SNAP23	RUNX1	CNOT7	MRPS18AP1
			CNOT3	2.29413					GEMIN2	2.31764					PIN4P1	2.0811					SALL2	2.06362		RPS15A	FRS3	UBTD1	TRIM4	MAML2	LUZP6	COG8	PC	SKP2	FBXO46	LDHAP7	SNAP47	CST2	ZNF627	DICER1-AS1
			TYW1B	2.29337					ABHD4	2.31742					NSRP1	2.07968					NEPRO	2.06277		PTDSS1	RRAS	CWC25	ITPA	RFXANK	ALDH1L2	MAP3K5	PCSK6	NDUFAF4	DNHD1	DSC2	PCNT	NRGN	IKBKG	FRG1FP
			AP2B1	2.29316					TNFAIP8L1	2.31586					SLC30A4	2.07935					LINC01006	2.06265		ARRDC3	TRPC4AP	CCDC59	TYK2	SETD1B	EIF4G3	SOS1	RPS3	FGD4	CCNI	ZNF830	FAT4	ITIH5	AK7	PXYLP1
			ENO3	2.2878					GTF3C1	2.31532					ETS2	2.07807					EXOC4	2.06205		HIST1H1C	PCDHB8	NDUFA10	ZNF70	PIPSL	GTF2H4	NCOA5	SEMA5A	USE1	FABP5	ZFAND6	OAS2	MVD	TRAF6	PSMD9
			CUL2	2.28774					ANKS1B	2.31494					TXNIP	2.07749					TUSC1	2.06152		SPAG7	PHACTR1	EGFL7	DDX46	ATP5MC3	HNRNPUL2-BSCL2	VANGL1	ASRGL1	TSC22D3	RING1	VPS50	UBE2W	HLA-G	TCAF2	FAM13B
			PTK2	2.28638					ADGRB1	2.31451					ZNF713	2.07598					ZFAND2A	2.06096		CENPX	KLF13	WDR70	SRGN	NDUFA6	C2orf48	ACSS2	C1orf131	FNIP2	TFR2	AREL1	RPL7AP8	GTSE1	GNG5	DCTN1
			PRCP	2.28578					ALYREF	2.31036					MOXD1	2.07517					ATG3	2.06021		NCKAP1	GTF3C1	DTD2	SPICE1	MYLIP	WFDC2	RHOT2	FBXO25	CA8	MYL5	MID1IP1	MIR193BHG	C17orf82	PPP4R1L	FEZF1-AS1
			VCAN-AS1	2.28213					SRSF8	2.30978					RPS6KA3	2.07417					NDUFB2	2.06006		EEF1AKMT1	DNAJC10	SNCB	MBD2	PWP1	NR4A1	SNX6	BANF1	WDR53	DDIT4	SGPP1	PPARD	PANTR1	RASSF8-AS1	CDK6
			CNTNAP1	2.28144					THBS4	2.30871					ATP1B1	2.07406					POLR3D	2.06001		TRAM1	PPIH	MPP3	NOA1	CRELD2	NPM1	TOR1AIP2	DDX18	ARMCX6	PHF21A	NAAA	CAMTA1-DT	CCNB2	MTMR2	SHISA2
			SLC45A4	2.27923					ARL6IP6	2.30859					SEPT1	2.07364					SDF2L1	2.05942		CARS	ARFRP1	CLN8	ATF7IP	FUS	PAQR6	ATP1A1-AS1	PPP2R3A	SLC4A1AP	NAA20	VGF	TNFAIP8	SNX24	ZNF559-ZNF177	SSB
			FBXL20	2.2778					ATP10B	2.30856					GAK	2.07347					NSDHL	2.05865		PMM1	ATP6V1B1-AS1	DPF1	NRTN	RRP36	ASNS	TTI1	TIMP1	HLA-L	ZNF408	KCNQ5	ACADM	DSTYK	MRC2	ZNF324B
			PHF6	2.27683					PPP1R9A	2.30805					XPO5	2.07329					PCAT6	2.05856		KDM3A	RNASEH1-AS1	CDKN1A	C11orf24	SOX5	NOMO3	WBP1L	DCPS	DSP	RNF122	NPTN	TNFRSF1A	MIF-AS1	LGALS8	MCM5
			XRN1	2.27652					EDIL3	2.3058					MAPK1IP1L	2.07057					RAC1P2	2.05842		TIMM13	SLC38A6	NHP2P1	ZNF770	RNF114	UBE2L6	UFSP2	CTGF	GJB6	SNAPC5	GAPDHP21	APOL6	MYH13	SLC13A4	CTSK
			LINC01234	2.27482					PARD6G	2.30543					CIAO2A	2.07045					MCUR1	2.05823		SLC20A2	COPA	RNF19B	POC1B	ZSWIM1	ZCWPW1	MT2P1	MRPL44	DHX38	SIX4	MSRB3	ARCN1	COL6A1	GPX1	MTX1
			TNFAIP6	2.27385					MESD	2.30521					TET1	2.07038					POLE4	2.05821		NPIPB14P	HIP1R	PCDH7	KIAA1211	GTF2A2	SOS1-IT1	NUP98	HIPK2	EMB	RPS4X	TMEM53	NSMAF	TRIM51	MAP4K1	LAMTOR3
			IMMP1L	2.27313					C1orf123	2.30492					GLCCI1	2.06815					MARCH9	2.05781		KIF1BP	SLIT3	CERCAM	OSBPL8	ZNF428	MYCBP2-AS1	PPAT	TGFB2	BCHE	ARPC5L	RAD51B	NFIA	A4GALT	CBARP	KCTD1
			DDX17	2.27051					PCDHA3	2.30151					ARID2	2.06753					ADPRM	2.05393		TBC1D5	CHPF	SPATA2L	NPIPB3	MARK3	RPL14P1	ZNHIT2	TNNI3K	FSCN1	NCKIPSD	YOD1	CSRNP2	SIAH1	NME5	VANGL2
			CPNE3	2.27025					FAM86DP	2.29975					WDR35	2.0673					RBM47	2.05361		BMP8B	ZNF649	PCDHB5	PARS2	MIER1	SCYL3	OGDH	TRNAU1AP	SHROOM4	HPF1	UBALD1	ADGRE2	ZFP36	POLR2C	LINC02193
			TTC4	2.26705					PIGZ	2.29719					AK6	2.06518					ISOC2	2.05328		BRMS1	STARD8	ZC3H12C	NBPF1	TRABD	ARMC7	CLOCK	ANAPC13	TADA1	GPX4	UBE2J1	VDR	CAMK1	LINC01473	ZFPM2-AS1
			PGD	2.26665					SYNJ2	2.29649					SYF2	2.06481					ITGB1BP1	2.05298		MBOAT2	ATP6AP1	RFX1	FTO	MXI1	SAMD13	STK35	LOXL3	RIMS2	ANXA11	BNIP1	KPNA6	MAP7D2	SEC61B	GAS2L3
			TMBIM1	2.26661					RNF113A	2.29567					ZNF618	2.06291					ZNF16	2.05264		CARD19	WDFY3-AS2	FAM168B	PIGV	CKS1B	IGSF1	UBAP1	CDS2	NOTCH1	OBSL1	KMT5C	SNHG15	ENPP2	ARRB2	LINC00294
			ATOX1	2.26466					SHB	2.29505					PSMD7	2.06267					WDHD1	2.05146		CCZ1B	LEPR	KRTCAP3	TAF13	FAM117B	AGPAT3	ZNF576	DNTTIP1	MARCH2	LARP1	PPP4C	TARS2	FAT1	HECA	NUCB2
			ANTXR2	2.26431					ADM2	2.29254					NUP153	2.06258					MAOB	2.05119		ZEB1	CLEC2B	TMEM167B	LRCH2	EEF1A1P22	CDK17	WASHC5	CENPA	CRYBG3	OXR1	ZNF341	ST8SIA4	GUCD1	TP53TG1	SMYD4
			ITGB2	2.26218					PMP2	2.29238					CDK5RAP1	2.06195					EBLN3P	2.04664		PTMA	GPATCH1	HAGH	ST13	TBC1D32	RNF214	ARHGEF12	PMP2	STARD7	ZC3HAV1L	PLEKHB2	PASK	LINC00963	PDP2	INCA1
			LONRF3	2.26161					ARSI	2.29006					IGF2BP2	2.06108					FBXL20	2.04567		GCHFR	HMG20B	WARS	HERPUD2	KDM4D	G0S2	C8orf59	CDCA3	ANKS1B	NFKBIB	CACNA1A	CHD6	CAPN2	EEF1E1	STX1B
			TPRG1L	2.26119					CHST6	2.28911					PCDHGA10	2.06046					PPP1R3G	2.04566		HRAS	RHOC	SIDT2	CASP6	MORN2	RABEP1	LASP1	TMEM80	BCAN	EIF3L	SERPINF2	PTP4A2	CPPED1	MTCP1	ASGR1
			PIGM	2.25951					SHOX2	2.28858					SHPRH	2.06001					ABCC1	2.04543		AP3D1	C8orf76	CTNNB1	SMARCC2	ZFPM1	NMI	HIBADH	MTCO2P12	CHCHD7	FKBP3	ZNF503-AS2	RAD23BP1	GYPC	ATF7IP2	TNIP2
			OTULINL	2.2594					FOXC1	2.28775					IFI27L2	2.05943					TBCB	2.04459		FAM177A1	PHLDA3	GPS2	VPS35	MIB1	CCDC57	FAM189B	PCDHGB7	USP6NL	LINC00624	KANSL1-AS1	BCAR1	ECH1	C17orf107	CCDC102B
			DTX3L	2.25766					NALCN	2.28767					HMGB3	2.05894					HEBP1	2.04382		BMPR2	LYN	CCT6B	APBA2	SOX8	GPATCH2	MON1B	EMC9	UPF3AP2	PSMG4	FKBP7	JPX	TCAF1	CIART	RAP2A
			ARG2	2.25638					VASN	2.28729					HEATR5B	2.0589					NDUFA3	2.04266		UBE4A	LMLN	ERLEC1	RPS15AP24	NUP85	MTMR6	SCOC-AS1	ROPN1L	SKIV2L	WBP4	HIST1H2BC	SLC41A1	OLFML3	CD47	COPS8P2
			TFE3	2.25517					ATPAF1	2.2861					AK4P1	2.05866					YPEL4	2.04136		CCDC34	HSD3B7	ZRSR2	HEATR5B	ST20	DHRS7B	ZBTB33	RPP30	PKD1L2	ZNF614	TRIM14	BNIP3P30	SCARB2	LINC00601	MPV17L2
			RHBDF2	2.2539					LIN7B	2.28543					POLR3A	2.05744					CADM1	2.04105		KTN1-AS1	YY1	ZRANB1	TBC1D20	CLPP	UBE2Q1	NGFR	LTBP3	DTX4	PAICS	CAPZA1	NPIPA1	LHFPL4	MT-ND1	PCSK1N
			STK4	2.25226					PRR11	2.28459					RNF2	2.05654					NFASC	2.04074		C16orf72	SLC10A3	COX5B	HELZ	CDK5RAP1	PPT2-EGFL8	SLC25A28	SRSF7	LOXL2	PPP1R12C	HAUS5	TMED6	SELENBP1	IFI30	NUP43
			MT2A	2.25054					BCAR3	2.28446					TMEM45A	2.05632					GIT2	2.04036		SF3B5	B4GAT1	ACTR2	DND1	SVIL	SLC6A8	FMN2	PFDN1	ARPIN	CCL28	ABCF1	CBX8	KAT2B	C3orf62	CCDC85B
			ZNF701	2.24565					TLE1	2.28119					EFR3B	2.05523					TMEM160	2.04002		ZNF593	DNASE1L2	EEF2K	SNHG12	SLC25A20	DPH1	OSGIN1	LRP12	HLX	CXCR4	PPP1R7	BIRC3	KLF4	ZNF483	LIPG
			XKR6	2.24558					CHD7	2.28049					ENDOV	2.05511					SDE2	2.03826		GPRC5A	IFITM2	MINDY1	HSD17B12	NDUFS3	ZSCAN18	HPGD	CITED4	HOXB9	RNF2	RAB43	PIP5K1C	ILF2	ZNF425	AGPAT5
			PCDHA6	2.24492					TRMT9B	2.27935					AKIRIN2	2.05432					EFNA3	2.03813		MMP16	LINC01719	EFCAB10	TOMM70	TRAP1	ACO2	YIPF2	COX5A	SNCA	KRT10	ZNF320	EHD2	CRADD	PSORS1C1	METAP2
			MIR100HG	2.24477					MELTF	2.27824					HMGA1	2.05429					GTF2F1	2.03806		MEX3B	HMGN2	SPRN	PIK3C2A	UBE2S	GSDMD	FERMT3	MIS18A	SLC25A43	MYL6	UNC93B1	LRP11	GJC3	GATB	LINC00893
			SREBF1	2.24437					MRPL32	2.2775					CUL9	2.05319					SCAMP1	2.03805		EIF2S3	ATP5PF	UGT2B7	HOTAIRM1	SNRNP25	NCKAP5L	FBXO42	FGFR1	KREMEN1	NAA25	DTWD2	IRF9	NEK2	RHOD	MRE11
			SIL1	2.24408					TSPAN15	2.27748					SH3BP4	2.05307					OXSM	2.03792		COQ2	CDKN3	VTA1	UBR2	POLR2F	SARS	SH3BP5L	CELSR1	ACVR1B	ZNF574	JMJD8	ZNF813	FAM86JP	RAB30-AS1	ENTPD1-AS1
			TUBBP1	2.24342					SFT2D2	2.27671					TEX264	2.05301					MOG	2.03755		ERBB3	PCDHB2	RIN1	CUX1	DPY30	AGAP6	PLXNA1	TTC26	DLGAP1-AS2	SYCP2	PROSER1	CD40	FAM189A2	ZC3H10	XPO1
			MFSD5	2.24262					ZFYVE19	2.27569					NRN1	2.05165					PIK3R4	2.03736		ZNF879	DHPS	PPIAL4C	TCF7	PTGES3L	CLEC16A	SSR4	HIGD2A	MMAB	HM13	UBE2MP1	RFPL3S	MAGED4	ECD	HNRNPA1P35
			TMEM43	2.24258					TNFRSF21	2.27468					NOMO2	2.05164					PHB2	2.03627		DIS3	SRRT	EIF3K	SLIRP	NSRP1	LYSMD1	HELZ2	H19	BRCA1	PMS2	DHX58	LYRM1	CAV2	MT1JP	B4GALT5
			YAF2	2.24109					RND3	2.27433					FOXO3	2.04977					DEPTOR	2.03497		TSSC4	USF3	DDX27	TUT1	YWHAZP2	CRTC2	ARPC4-TTLL3	NLN	TNS3	PMPCB	SH3BGR	TRIM52-AS1	GPATCH11	BDH1	CYP3A5
			SAMHD1	2.24015					DLX5	2.27341					CTNND1	2.04829					PYM1	2.03329		H1FX-AS1	ZNF358	P3H1	CRTC3	ZZEF1	GRINA	ABHD11	C9orf3	RSBN1L	RAB11FIP1	CDYL2	TMEM38B	FCRLB	RNASEH2B	ADGRA2
			MNS1	2.23661					DSTN	2.27191					ZNF623	2.04747					OXSR1	2.03328		STARD7-AS1	RECQL4	USP46	DHFR2	EIF3FP3	RNASET2	NOL7	NOSIP	LINC01786	KDM5C	CIAO2B	CC2D1A	DXO	FOXJ2	SF3B4
			ST6GALNAC4	2.23489					CLDN11	2.27177					IGFBP3	2.04593					MRPL14	2.03293		RASSF8	ANKRD18EP	TSHZ1	HOMER3	PPFIBP1	RSPRY1	SPECC1L	ZC2HC1A	OPN1SW	AAAS	OAT	TOR4A	CPEB2	C2orf49	RAB3B
			SEC22B4P	2.23447					LRRC42	2.27053					SCDP1	2.04433					TSR2	2.03237		ELF1	ZNF177	BAIAP2-DT	HIP1	KIFC3	MORC3	ZBTB40	FOXD1-AS1	SAMMSON	MEF2A	SLFN5	GABRB3	CHCHD6	HIST2H3C	RBL1
			CANT1	2.23445					NREP	2.26999					HRAS	2.04303					DNAJC18	2.03231		C17orf49	NAA35	PRRC1	TPRKB	CCDC167	CDKN2AIPNL	CPOX	H2AFV	ADK	DNAJB2	NES	KCNAB3	UBIAD1	HIST2H3A	VCAN
			PPP2R5A	2.23371					FASTKD1	2.26927					ZNF664	2.042					PCBP2	2.03204		MTSS1	APH1B	FKBP1A	FLNA	TCOF1	SLC46A3	PSMC1	RARRES3	PDE3B	ARPC1B	CYB561A3	ARMH1	ATXN1	HK1	RNU1-106P
			RPS13	2.23229					SOCS3	2.26871					FGF11	2.04067					MIR22HG	2.03081		GAPDHP59	SLC17A5	DMAP1	ATE1	DTYMK	PABPC4	AGPAT1	LINC00839	PAM16	RTN4IP1	SLC4A1APP1	RAB27B	SLC25A4	KDM6B	ISOC1
			FHL2	2.23156					CHTOP	2.26869					CELF2	2.04048					SIVA1	2.03062		BCL6	B3GAT3	HIST1H4J	PTPN23	GTF3A	SOS2	IL11	ZKSCAN2	MB21D2	ABI2	CAPN1	USP48	SLC44A1	KDM4A-AS1	RNF130
			TRAPPC9	2.23151					S1PR2	2.26537					EIF3H	2.04022					NDUFB7	2.02914		NF1	FAM120B	WRN	BCL9L	SWI5	RELA	SDCBP	XRCC4	MACROD1	ATF2	GOLGA6L4	PPP1R2	PTCRA	GTPBP1	ETV5
			THNSL1	2.23064					IRF3	2.26439					WWTR1	2.04012					IGF1R	2.02849		ZMAT3	RAB4A	PLP1	SYS1	NANOS1	RNF40	MAP2K7	C22orf39	SEMA4D	EIF3E	TBC1D24	PKIA	IL16	EIF3F	RPS15AP1
			GNL2	2.2295					IWS1	2.26424					PABPC1	2.03942					APTR	2.02841		NUDT14	CUTA	DISC1	ZMYM4	EIF2B4	CMBL	ANO1	ARID3B	ASTE1	LIAS	COG7	RAD23A	MTG1	SERBP1P6	GIPC3
			CFD	2.22918					RANGAP1	2.26368					CAMSAP2	2.03927					RPSAP54	2.028		AK4P1	SULT1A3	ITGAV	UBQLN2	ITGB3	PHLDB3	IL13RA2	C3orf58	ARFIP2	SF3B6	MYPOP	GLRX	EPDR1	HES6	AIFM1
			PIKFYVE	2.22766					CDH19	2.26315					ARHGAP5	2.03752					MAD2L2	2.02794		DNAJC25	PSME1	IFT88	TMEM115	ELP6	MAGEE1	ZC3H7B	SIX1	DDX56	CREB1	MSANTD3-TMEFF1	EIF5A2	NFIA-AS2	PSIP1	STAM
			C11orf91	2.22739					CD8A	2.26094					FAHD1	2.03661					ERO1A	2.02793		NOTCH2	FBXL17	SHISA4	SUN1	POLR3K	AKAP8L	MCRS1	LRIG2	PNPLA3	EXOC3	MYD88	GPX1P1	ME3	FECH	AGFG1
			PDHX	2.22588					REEP5	2.25967					STK19	2.03553					LRRC75A-AS1	2.02759		ZMYND11	PLEKHH3	ITGA3	CMTM4	APP	LRP2BP	MPHOSPH10	POLR1E	TAMM41	RPSA	PI4K2B	MHENCR	TMTC1	EAF1-AS1	RPS15AP10
			SNHG17	2.22439					CHRNA6	2.25939					TFRC	2.0349					APEX1	2.02676		MBTPS1	PROS1	RPS26	G3BP2	MRPL12	MAST3	MKRN3	DOCK4	TTLL5	PPP1R14B	CXXC1	ZNF467	GBP2	CRCP	CYP2U1
			MAP3K9	2.22412					POLD2	2.2592					PRAC2	2.03434					ZNF160	2.02662		MYO1D	BCL2L13	COLGALT1	SRCAP	MARF1	PARP9	QSOX1	TEX14	RNA5SP187	RPAP2	TMEM87A	ZNF687	RBMS1	TMUB1	B3GNT2
			TMEM219	2.22349					EPHA2	2.25805					GAPVD1	2.03432					TXNDC9	2.02644		PFDN2	STARD10	AHR	MAP2K1	ABLIM3	RNF41	AGER	VAX1	PIK3AP1	ZNF561	PAPSS2	NEGR1	GOLGA8R	FBXO31	C15orf48
			NFYA	2.22223					TOP2A	2.25654					ANKRD28	2.03326					PWAR5	2.02611		DNAJC8	HKDC1	TMED5	LDB1	GADD45GIP1	MCPH1	SOAT1	TRIM16	HFM1	MAP1LC3A	HNRNPA1P16	CYB5R1	TMEM150C	MARK4	ABCB5
			DCN	2.21845					MFAP2	2.25477					SDF2	2.03226					ATP6V0C	2.02541		LSM7	PLEKHF1	RGS12	SMN2	FRG1HP	WDR26	CHGB	ZDHHC8	BEGAIN	TANC2	GPX8	C7orf26	RCAN3	PLA2G2A	PCDHGA6
			SLITRK5	2.21597					GTDC1	2.25466					HOXA13	2.03189					OSBPL2	2.02539		MAN2A2	TTC3P1	GLMN	BSDC1	YPEL2	C2orf74	GPAM	RNASEK	MEX3D	DHRS4L2	EXOC8	MARCH7	UBXN2A	SUZ12P1	BIN3
			IVD	2.21497					MOK	2.25288					SOX6	2.03138					FAM20A	2.02505		ECM1	ZCCHC4	ELL	RNF169	AHCYL2	DPH5	CALHM2	MCM4	C3orf70	RBM15	PCDHA5	NOX5	PPM1A	LRRC56	SYDE2
			STAT5A	2.21426					KIF5C	2.25171					SPRN	2.03058					APOL3	2.02478		ATP5MPL	FAH	NARF	ZNF865	RAB34	ZNF777	LIMD1-AS1	GTF2B	TAOK3	KHNYN	TTC39C	HOXC11	GLDC	PARP6	TIA1
			FOXN3-AS1	2.21387					TMC6	2.25091					URB2	2.02928					CRYGS	2.0237		AMOTL1	ANKRD18B	CTU2	POM121C	KEAP1	MIA	PEX13	NRSN2	DAG1	SNHG16	LINC01239	ENG	CLYBL	ZNF10	HAND2-AS1
			ALMS1	2.21259					CERKL	2.24998					ZMYM4	2.02874					SH3BGRL3	2.02054		C6orf89	TGIF1	YBX1P10	ARHGAP35	COPS5	CCND3	STAG1	SNRPG	PGAP1	SCML1	IDS	SNX15	MUC19	FCHSD2	FREM1
			FAM171A2	2.21259					TMSB15A	2.24858					MAML2	2.02698					MEA1	2.02012		C15orf39	TSPYL4	PSMB7	CAND1	NUP50-DT	HPS3	IKBKGP1	SERINC2	SERINC5	PDK3	PP7080	MFN2	NAV3	TRIM46	BLOC1S1-RDH5
			PTPN9	2.21171					SNRPC	2.24782					ADGRL2	2.02672					PKIG	2.02008		IKZF5	ZBTB42	CLCN5	UACA	SLC7A1	PLRG1	OSGEP	DGCR6L	TMEM177	MED19	PCDHA12	CRHBP	SPATA5L1	HOXD-AS2	GTF2A1L
			RAB11A	2.21134					RBM43	2.24377					KDM4C	2.02657					SPRY1	2.01853		S100A6	DBN1	RPS2P1	FNDC3A	DDRGK1	FLJ37035	FGD1	SLC39A6	LRRC37A3	MGMT	ISG15	PBX1	ACBD4	ARPC2	PIGO
			ZNF609	2.20977					ECI1	2.24292					SPAG4	2.02537					DDX50	2.0173		DDX3X	SLC39A14	TSPAN31	MPND	BUD31	YPEL4	VAMP4	SRPX	PHACTR2	CCDC124	ARFGEF3	C15orf41	CCDC18-AS1	LCTL	RNF43
			RNPEPL1	2.20921					JSRP1	2.24183					IL6ST	2.02471					CENPX	2.01694		SPRED1	PMS2P1	NUDT5	ADARB1	PRKD1	FAM133DP	MYO1B	B3GLCT	GANC	PHC3	IGSF8	CASKIN2	SRI	THEM6	TWISTNB
			PROX1	2.20868					PLEKHG1	2.23995					MRM2	2.02466					NAT8L	2.01672		NCOA7	IRF7	NOMO1	NUCKS1	PBDC1	MKKS	GLB1	PAN3	CCDC115	HOXB7	PPP1R13L	GLYATL1	LINC00862	SHLD2P1	OLIG1
			ZYX	2.20774					PSCA	2.23893					RLF	2.02361					PPP1R26	2.01665		NDUFB2	LIPE	LRBA	POM121	MED18	POMGNT2	FOXP4	CRYAB	BAG2	ACTR1B	ZNF260	MAST2	ARSE	CYP4F29P	CPSF1P1
			PHF8	2.20716					MRPL21	2.23771					PMS2	2.02269					LINC01505	2.01577		SPSB2	GRAMD1B	PTPRF	KIAA0355	NLGN1	ICOSLG	LATS1	MRPL11	RNF144A	HOXC-AS3	SYP	KXD1	KATNA1	ODR4	CYP27A1
			ETS2	2.20612					CSNK1G3	2.23679					OLMALINC	2.02268					MRPL45	2.01559		APIP	DHDDS	RNF13	RGP1	MARCKSL1	TEN1-CDK3	CYP20A1	DHX9	PYCR3	AURKAIP1	IGF2BP1	NAA11	ARL5A	PMVK	MRTFA
			LINC02582	2.20523					GINS2	2.23606					MEIS2	2.0224					ITFG2	2.01516		TRIB2	BET1L	STAG3L4	NOC3L	TBC1D8B	TM9SF1	DPP9-AS1	ZSCAN31	HAPLN3	NHLRC2	LRRC69	MRPL45P2	TGFBI	HID1	PQBP1
			RPS23	2.20458					CDKL1	2.23576					SLC16A1	2.0221					HIVEP2	2.01475		PCIF1	SPTSSA	ATP8B3	KIAA0753	RPA3	HSF1	PARGP1	EIF3I	MAN1C1	ID3	MRPS31	ASB14	RNF182	POU5F1B	PYY2
			RN7SL2	2.20457					TMEM51	2.23401					PYM1	2.02125					AGAP1	2.01453		PABPC1	SCOC	RAPH1	CAPRIN1	SLC7A5	FLNB-AS1	TCF7L1	MIR9-3HG	KIF22	TNRC6B	EXTL2	MOSPD1	NPTX2	MICA	MEX3A
			DNAJC5	2.20435					EMP3	2.23376					LONP2	2.02119					SELENOW	2.01451		ASCC1	MLPH	EPHB3	NMD3	ZNF33B	TTC9C	TCF25	FAM89A	AGK	DHCR7	PARN	LUCAT1	NRIP3	STX18-AS1	UBL3
			NEK7	2.2028					JPT1	2.23288					DCHS1	2.02086					SLC25A6	2.01424		EPHA2	TRMT11	AGPAT4	HNRNPA1P7	ACAA1	TIGD5	FAM208B	LRRC3	CNDP1	TIGD1	ADHFE1	C2orf42	SAT1	IQSEC2	UBR1
			OCRL	2.20188					MMP16	2.23193					LINC01611	2.02079					SEC24B	2.01359		KIN	ZNF25	TAX1BP3	CTDSP1	TTBK2	HEATR1	EMILIN1	ITGA9	GSAP	RBM22	RCBTB1	PPP4R4	LINC01517	SESTD1	NCBP1
			B3GNT7	2.1988					WIPI1	2.23173					MMP9	2.02062					DKK3	2.01359		NCOA1	ELOVL4	TRPT1	MRPL20	SLC16A3	CDK14	ZNF497	CENPW	RDH14	WRAP53	GSTP1	RPL3P2	FBXO43	AMOTL2	ZNF287
			TMEM245	2.19869					ITIH6	2.23094					UBE2E2	2.02054					NAA10	2.01232		CCDC144A	H2AFX	SERTAD3	IFT140	FOXJ3	LY6E	SIAE	SORCS2	TMEM165	RAB5IF	WDR18	MACROD2	DLX6	GINS3	ADAMTS16
			NR1H3	2.19808					GCAT	2.23066					CERS6-AS1	2.01811					PSME2P2	2.01211		CDC42BPB	GFPT1	AP1S2	PDZD8	LENG1	RHOT1P1	REPS2	RBM14	COQ10A	RFX7	SIPA1L1	DLG2	ESYT3	EEF1A1P4	HSD17B4
			NBPF3	2.19804					TGFBR1	2.22935					MTBP	2.01787					TAPT1	2.00978		FAM50A	STEAP3	FST	PET100	MVB12B	HIF1AN	RHOBTB3	ELMSAN1	LINC02249	PPME1	OAF	SNRPN	UGP2	GALE	IQGAP2
			CHID1	2.1977					RPL23AP7	2.22883					SESN3	2.01744					USP20	2.00875		MRPL51	RPL12	C4B	USP22	TXNDC17	YARS	CNST	CDCA5	ITPR2	EHBP1L1	DHRS7	COQ9	NOL8	PDZD11	TMEM14DP
			CRSP8P	2.19667					UBAP1L	2.22841					ARRDC3	2.01724					DCUN1D1	2.00786		PNPLA6	AP1S1	WDR83OS	FSTL3	S100A11	FIG4	CAP1P2	TRIM13	MEF2C-AS1	YTHDC2	HINT1	CEP162	SLC52A3	FZR1	TXLNG
			TMEM231	2.19564					MYOT	2.22703					BTN2A1	2.01681					PLXNB3	2.00666		PFDN6	NDFIP2	TUBB2B	ALS2	COPS3	SPTBN5	BTN2A1	RRP1	FAM222A	ZNF326	GABRG2	SNORA8	GOLGA5	L3MBTL1	CDCA7
			IFIT5	2.19502					CSGALNACT1	2.22634					SMAD5	2.01598					SSU72	2.00649		SRGAP2B	MCEE	VWA5A	DLGAP4	CEP131	TMEM54	ANKLE1	CCT7	PRDX2	YPEL1	C1GALT1C1	EXOC1	EGFLAM	RHOT1P2	AGAP2-AS1
			STAT1	2.19466					FAM171A1	2.22515					XPO4	2.01567					TCEA3	2.00529		RASA4	PRAF2	OGFR	SLC27A1	NDUFA1	MAPK11	RSRC2	RPS20P33	MFAP2	AGO1	LRRC28	SRP54-AS1	IFNAR2	FBXL22	BNC2
			GOLPH3L	2.19465					MSANTD3-TMEFF1	2.22499					ING4	2.01442					MRPL30	2.00492		H1FX	BFSP1	ITPR3	FEM1B	ZNF558	CMIP	ARL8B	ZNF304	WDR76	NT5DC1	IFI44	C14orf119	PYROXD2	CISD2	CYP51A1
			PHKB	2.19206					STAT3	2.22234					ZNF491	2.01345					MPST	2.00485		EXOC4	CCDC102A	DAAM2	GTF3C3	APOO	PTPN14	AASDHPPT	GDI2	PDZD4	ACADS	CLBA1	SERBP1P5	BFSP2	CCDC125	STS
			SLC38A2	2.1919					EEF1A1P9	2.22217					TSPYL1	2.01322					DOHH	2.00428		B4GALT4	FUT8	GEMIN8P4	RPL36AL	RNF139	ABCB4	NIPA1	BCL2L12	DOP1A	TMEM145	EPS15L1	TTC5	SPATA13	HSPD1P11	OSBPL1A
			RIC8B	2.1902					STK32B	2.22178					ATP6V1FNB	2.01178					EEPD1	2.00424		RPL10	GCLC	LRRC8D	PEX1	ZBTB39	TIFA	TM2D1	BLM	RBPMS-AS1	GLUD1P3	KLF14	C1QBPP2	TJP2	ZNF461	GLS
			DR1	2.18974					ITIH3	2.22172					FAM198B	2.01119					MRPL24	2.00352		TMEM209	SERINC1	RBMX2	WASF3	SETD5	ARFGAP3	IK	SUMO3	FAF2	COL25A1	NBEA	RPS14	KLHDC8B	TSPEAR-AS1	SAMD4B
			MIGA1	2.18841					MARCKS	2.22125					BUD13	2.01101					TAGLN	2.00316		SNRPD1	COL19A1	SAMD4A	ATP1A1	UQCRFS1	MTMR11	ARAP1	ERCC6L2	THAP8	SLC35B1	LRP5	LINC01563	RAB32	ZNF155	SAXO2
			CBX6	2.18766					NCAPH2	2.22103					EPB41L5	2.01025					RPS5	2.00315		WDR35	RPL7P1	OPN3	COX6C	PCDHGA10	SATB2-AS1	ANKFY1	HEATR6	PUS7	MRPL55	HTRA3	OMA1	MRPL37	ZNF367	KLHL9
			TWSG1	2.18684					DNM1P51	2.22009					GLUL	2.00977					LGALS1	2.00251		RHPN1-AS1	MCUB	NIPAL3	PFKM	POLR2I	LENG9	LANCL1	LINC01447	UNC13D	SATB1	ABHD4	SCAF1	KDELR3	KIF5A	OTUD6B-AS1
			BTRC	2.18609					ANKRD26	2.21942					BAIAP3	2.00918					OSER1	2.00204		TIMP2	JAM3	LIMS2	FYTTD1	COX6A1	RF00012	SLC26A10	TP53BP2	ATG4D	ING4	MRPS33	STAMBP	SEMA6C	PNPLA4	MIR600HG
			ANGEL2	2.18509					KCNS3	2.21823					CCDC30	2.0083					CTSF	2.00014		CISD3	DYNLT1	MCC	ZBTB12	HMBS	EPN1	PGM3	LINC00941	NDUFS7	PARK7	CHI3L1	CYBRD1	CATSPER2	MSMP	OLIG2
			MYO1C	2.18445					BCL2L12	2.21789					LAT	2.00812					PFKFB3	1.99865		BOLA2B	TMEM30A	CHKB-DT	SHOC2	ZNF354C	P4HA3	NARS2	COMMD5	HNRNPH2	AGO2	C1orf50	S100Z	TRIM51CP	EAF1	NCK2
			RF02271	2.18234					SPDYE3	2.21572					SEPT8	2.00806					MITD1	1.99722		TRIM44	PIF1	B3GNTL1	ZNF623	RPL3	HACD1	SPN	LPAR1	TMEM232	HERC3	PELI1	ATP10A	FAM27E3	CCZ1	DAPK1
			BBX	2.18147					FDPS	2.21547					REX1BD	2.00771					CEBPZOS	1.99692		HIKESHI	ZNF397	ARHGEF40	TMSB10	UBE2T	HNRNPA1	ATXN7L3B	TSKU	MCIDAS	TFAP4	MRPS18B	CAB39	FTH1P16	STX7	ADAM12
			SCDP1	2.18085					SCML2	2.21491					GFPT2	2.00752					ORMDL1	1.99674		FAM178B	IFNGR1	HIGD1AP1	NUDCD3	NUDT22	BCAT1	YAP1	SLC6A6	KLHL7-DT	SNX9	TMEM250	NR2F1	GPR157	GOLGA8Q	PKD1P6
			ANKMY2	2.18017					PLCE1-AS1	2.21412					LINC00665	2.00736					ZNHIT1	1.99661		LUC7L	MISP3	GPM6B	SPIN1	LRR1	FOXO4	TMEM208	FZD9	PDLIM4	SENP6	HSPG2	KRT7	SLCO1C1	TPK1	LRRC23
			SPSB1	2.18004					C1QTNF1	2.21404					DCAF1	2.00588					ATOX1	1.99595		TCN2	CDH19	SMC2-AS1	ZNF507	TNS1	HDDC2	LRRC8C	CCSAP	COLGALT2	XPC	CTBS	ZNRF2P1	DENND2A	RPL7A	MAPRE2
			TBCA	2.17899					RAD51C	2.21253					DUS1L	2.00573					NT5C	1.99559		MAPKAPK2	MFN1	MYO10	FAM216A	RPL14	ZNF48	STRA6	PIK3IP1	REEP5	AK1	EML6	CARS2	FAM84B	NRDC	UFSP1
			ZNF282	2.1789					PCDHA7	2.21227					IKZF5	2.00533					COPS2	1.99351		MARS	LIG3	C17orf75	GPI	CORO6	MAGEH1	RPA1	MRPL36	LINC01531	FAXDC2	FAM86B3P	IFITM3	TOP1	ARAP1-AS2	PRKACA
			S1PR4	2.17846					ARHGAP15	2.21128					SCAMP1	2.00507					C5AR1	1.9934		UBE2SP2	STAT6	KMT2C	IPO7	PCDHGB1	PMFBP1	FAM95C	LEF1	NPR1	RUNX2	DGCR11	CUEDC1	ETF1	GMEB1	DSTNP2
			SYNE2	2.17836					MAFB	2.21					GIPC1	2.00503					PHF3	1.99328		RPL5P24	MRPL22	BAMBI	POGK	PLEKHM3	HSD17B11	DNAL4	GRB10	GYG2	SNHG7	TMCC1	TMEM8A	METTL7A	CLCN6	PM20D2
			TMF1	2.17704					C16orf74	2.20941					KIF1B	2.005					HSF1	1.99169		CERS5	ACOX2	POU2F1	TAF6	AJUBA	SYCE2	JTB	RNF7	PIP5K1A	COASY	FSD1L	TPBG	IL13RA1	TINF2	PRDM2
			DUSP28	2.17689					ATP5PF	2.20888					CSNK1G1	2.00471					MTURN	1.99151		CSPP1	SEC63P1	DDX55	GRAMD1A	H2AFZ	FLYWCH1	TPRN	PCED1A	NACA2	DIP2C	FAM102B	RAP2C	RGL3	SH3D21	UBA52P8
			POLR3A	2.17542					LAMB1	2.20664					GSS	2.00428					TGFB1I1	1.99117		CLASP1	ADAM9	RTF1	NFAT5	APRT	ZNF169	RBM34	RAB5A	C1QTNF3	CNNM1	COQ8A	USP21	AADAT	UNKL	UBXN10
			BTD	2.1754					GLCCI1	2.20601					ANKRD46	2.00381					TUSC2	1.99003		EEF1A1P5	SPC24		LARP7	ABCA7	PVT1	CCDC30	SARM1	HOXB-AS1	FAF1	TMTC2	LINC01088	RAP2C-AS1	JMY	PTPN6
			SEC23A	2.17492					PRR14	2.20591					EBF3	2.00187					ITGAE	1.98855		C11orf95	PLXND1		PARL	BLOC1S1	VIRMA	UBFD1	CCDC32	SRSF8	TMEM170B	SLC25A12	WDR90	DNAH9	POLR1C	MAP3K4
			NACC1	2.17445					KIF20B	2.20504					KIRREL1	2.00076					NPM3	1.98841		SNRNP27	LENG8-AS1		DNLZ	MRPL34	KRTCAP2	UBXN8	ACTN2	RASA2	CMSS1	HERPUD1	HIST2H2AA4	HSD17B3	PCDHGB6	LRP4
			NPM1P6	2.17384					TNC	2.20466					MAP2K2	1.99999					GON7	1.98757		ATRNL1	CARMIL1		STUB1	IGFBP5	SYPL1P2	CEP41	IRF3	RTN4RL1	FMNL2	LHX1-DT	FAM120C	MPP6	ABL2	FAM174A
			CLN3	2.17302					TCTEX1D2	2.20364					FBXL4	1.99982					EEF1A1	1.98743		CHPF2	F2R		PARP12	CDC26	EVA1A	MCMBP	ZNF286B	GNE	SLC47A1P2	DCLK2	LINC-ROR	PXMP2	APH1A	FGF7P3
			CLSTN1	2.17294					LINC00698	2.20048					SEC24B	1.99824					REL	1.98705		ETV3	LYPLA2		RILPL1	MRPS18C	C22orf34	FZD2	TMEM255A	ARHGAP20	VASH1-AS1	PMEPA1	STAT2	FBLN5	SUPT6H	UBP1
			PPP1R14BP3	2.17255					FAM129B	2.19972					CHSY1	1.99812					MT-CO2	1.98619		LSAMP	CD151		CREBBP	TNIK	INPP5B	COX4I1	DDX5	KIAA1024	EIF4A2	FBXO48	FLRT3	NABP1	LINC00973	RNFT1
			SQOR	2.17244					SFRP1	2.19836					RCOR2	1.99792					TSPAN17	1.98607		PCYOX1	ETV6		YME1L1	PDHB	GPR135	SRP14P2	KRBA1	TMEM104	RAPGEF2	CUEDC2	TMSB4XP4	EIPR1	SLC25A38	LEKR1
			KLHL29	2.17122					PRKCA	2.19795					STK10	1.99788					IMPDH2	1.98606		GRASP	TM9SF2		MIA3	SERF2	CDH11	RTL8A	TIMM23B	SAR1A	GCSH	TARBP1	SAMD15	MRPL2	TOP1MT	DDX10
			LINC01619	2.17042					IL6R	2.19777					NDUFA4L2	1.99781					C17orf49	1.98567		MRPS26	RABIF		LINC02367	GLCCI1	CGN	RBFA	CETN3	HSPA6	TWF2	SYT5	IFI16	TNXB	UAP1	RMC1
			BACE2	2.17023					HIST1H2BN	2.19706					TIMM29	1.99648					SLC38A2	1.98542		CUL9	NFASC		ADAR	LPXN	CLIP3	PICALM	SLC31A1	ZNF772	FANCG	HMOX1	NDP	LCAT	MCF2L-AS1	SPEF2
			KLF12	2.16993					PDCD7	2.19675					PHF3	1.99589					VAX2	1.9851		EFNB1	TMEM64		RAB27A	COG5	GOLGA3	VN1R81P	H6PD	RASL10B	UROS	TMEM189-UBE2V1	TRHDE	HHIP-AS1	CCDC96	UBE2I
			PCYT2	2.16987					GRIK4	2.19609					ELP3	1.99547					RPP21	1.98459		SUB1	CHMP1B		TCEA1P2	MGP	ATP6V1D	ANKHD1-EIF4EBP3	PSMA2	LINC00997	CCDC107	RHPN1	GLIPR1	NAALAD2	SENP5	FAM124A
			ZFYVE16	2.16884					MARCKSL1	2.19607					PRRC2B	1.99503					NIPSNAP2	1.98453		EEF1G	TGFB1I1		EP300	OAZ1	POLI	DDX51	PRC1	TMEM106C	CBWD5	TJP1	ZNF394	PAFAH1B2	TOM1L1	CD2BP2
			SND1	2.16785					PYCARD	2.1949					KIAA0232	1.9947					ST13	1.984		PPIA	MOK		ZNF142	UGGT2	SPRED2	FAM149A	VSIR	CEP170P1	HERC2	MTM1	STEAP2	ANXA13	MT1M	HMGB1P6
			TMA7	2.16769					PODXL	2.19388					SPTBN1	1.99408					LIG3	1.98389		ADAM17	CHCHD2		ATP1B1	RNASEH2C	SNX14	IQCH-AS1	ST3GAL3	LDLRAD3	LAMTOR4	BISPR	MIR31HG	MAZ	MED26	MCM9
			IFNWP19	2.16766					KCNAB1	2.19213					PAXX	1.99373					CBLB	1.98311		CENPK	PLBD2		RASSF1	EAF2	SMARCAL1	NOL12	PCDHB11	FAM174B	LDHAP4	QSOX2	SMAGP	RPS7P12	TSPEAR-AS2	SPDYE2
			SKI	2.16753					PRAC2	2.1907					FRMD6	1.99354					C1orf216	1.98274		MINOS1	IGBP1		SEC23IP	STC2	AARS	VPS4A	SNX30	TLE6	EEF1A1P11	AGRN	QRFPR	TBX19	TPRXL	FMO5
			ZFYVE9	2.16739					XYLT1	2.19011					IL1R1	1.99319					FCGR2A	1.98273		NDUFS5	PLA2G4C		H1F0	CDKN2C	HOXD8	PYGO2	DPY19L4	GTF3C5	AP2S1	RTN4	LPGAT1	PIGB	LETMD1	HERC2P10
			RPL6P27	2.16729					AEBP1	2.18994					SSBP3	1.99261					SPICE1	1.98266		NRN1	MEA1		SH2B2	CAMSAP1	CYB5D1	SKAP2	CCDC157	GOLGA8B	IPO5	PDSS1	RPS20	SEMA6A	SUCLG2P2	CLDN7
			ZDHHC16	2.16577					DPYSL3	2.18889					C4B	1.99241					PPCDC	1.98246		MIR1244-3	SUPT5H		TRAPPC5	FDX2	MPV17	PEX2	NIFK	FKBP11	L3MBTL3	KIAA0040	TBC1D14	LINC00462	ERGIC2	NPIPA3
			STKLD1	2.16533					PERP	2.18878					DDX39A	1.99146					FUNDC1	1.98236		MIR1244-4	TMEM11		IRS1	RICTOR	SLK	ARF3	SET	YEATS4	DDX52	MAP4	ABHD16A	DFFA	LIFR	TIGD6
			SP2-AS1	2.16359					KDR	2.18687					AZI2	1.99047					USP3	1.98119		MIR1244-2	SOCS3		FKBP15	CDC42	DNAAF1	FAM118B	MAMLD1	SDC3	HEXB	KLHL25	LINC01547	AQP4-AS1	BCAS2	CYSLTR2
			TRMT1L	2.16321					THAP3	2.18596					TBCEL	1.98991					ZNF573	1.98078		MIR1244-1	PKMYT1		MAU2	COX14	C1orf226	TXN2	ATMIN	RWDD4	ERCC2	NEK10	TCTE3	L3MBTL4	TOX3	ARID1A
			PLEKHA6	2.1596					ADAM19	2.18518					TGFBR1	1.98971					MTA3	1.98049		LAT	WASHC4		TMEM94	MYSM1	PVRIG	COL1A1	C1QTNF2	PPM1K	ROMO1	ATP5S	MED17	FAM43A	IGF2	MSI1
			PCDHGA7	2.15888					TFEB	2.18438					MFSD4B	1.98966					NMD3	1.97996		TGFBR2	RTL5		ARNT	RCN2	NOP53-AS1	ICAM1	MMP17	FUZ	TRAPPC4	OSMR	SH3GLB2	GNPDA2	SETBP1	IFT74
			KIAA1549	2.15848					SRRT	2.18252					LINC00467	1.98955					DGKD	1.97956		GGH	LRRC39		ATP5MF-PTCD1	C15orf38-AP3S2	FBXW11	PCAT7	PPCS	MLIP	POLR2J4	ECE1	MAPKAPK3	ERP29	SH3TC1	DPY19L2
			NUDCD2	2.15835					KIAA1024	2.18089					TCF12	1.98712					TMEM109	1.97812		ENOX2	LUM		WWTR1	HILPDA	MORF4L1	ZDHHC21	CENPM	CSE1L	MRPL13	MAP3K14-AS1	PEX12	FLAD1	HDAC8	WDR19
			MOB3A	2.15725					CSRP2	2.1808					KAT6B	1.98542					HRAS	1.97766		TCTN2	RASSF7		ISYNA1	PSMA7	WARS2	MAP2K4	RAD51AP1	MAPK8IP2	GOLGA2P7	ENTPD6	MRPS30-DT	NEDD4L	SULT1A4	GPR176
			SV2A	2.15709					PDE5A	2.18051					CYFIP1	1.98481					TRADD	1.97755		SLC39A7	PPT2		NCOA2	CYBA	CAMK4	ATP2A2	COA1	SLC39A13	UBL5	METTL18	LINC00115	GSN	ATF5	ZDHHC18
			ZNF616	2.15685					DNAJC8	2.18033					LARP6	1.98429					MUSTN1	1.97621		ZBTB34	TNFRSF19		VCL	UPK3BL1	INPP5D	TADA3	IMP3	FRMD4A	SNX7	EGR1	LINC01224	ADRA2B	OPA1	CNOT4
			DCP1B	2.15667					AZGP1	2.17918					GLUD2	1.98351					PBXIP1	1.97591		FBXO21	CNTN1		APPBP2	JPT1	SPTAN1	RMND5A	MRPS14	KCNQ4	ZNF384	RNF187	PCDHA11	TOMM20L	SUPT3H	POU3F2
			EIF2D	2.15645					TMX4	2.17614					ARG2	1.98348					FAM50A	1.97588		NOP58	CD63		NPM1P27	PRR14	SUMO1P3	MAP1LC3B	TEDC2	ADGRG6	GRAMD2B	CDK5RAP2	HSD17B8	COL9A1	OTUD1	TCEAL4
			ATP2C1	2.15551					KCNMB4	2.17566					CBX5	1.98294					TEDC1	1.97543		GORASP2	ZCCHC7		PPP2R5E	GLI3	ZNF862	PA2G4P4	RALGPS2	DNM1L	VEGFA	PSAT1	TMEM140	KCNJ2-AS1	CCDC181	EVA1B
			DOK4	2.15517					EIF3H	2.1752					SMAD3	1.98256					RSL1D1	1.97475		GGCT	ZNF717		ATP11B	SECISBP2L	DYRK3	DNAJC14	DSTN	PAM	TXNL4A	SLC22A5	GCA	PCDHGC5	KPNA1	BEND3
			BSG	2.15457					PROS1	2.17514					NDUFV1	1.98236					RPL10	1.97328		CSDE1	GEMIN7		ZNF846	SASH1	AP2M1	DNAJC22	BIRC5	VASH1	ERC1	MTFP1	SF3A3P2	ATL3	C9orf64	ADRA2A
			TRIB3	2.15399					EGR1	2.17393					CTDSP1	1.98123					PFN4	1.97304		TNFAIP8L1	PPP2R3C		EMC3	NUP93	ATG9A	TUBA4A	ZNF517	TRIM2	GIGYF2	CAV1	NBPF25P	GSTM3	SNX10	DEXI
			IL15	2.15388					PDGFA	2.17362					LHFPL2	1.98076					ITPA	1.9727		MEGF8	DNAJC19P9		INTS14	PPAN	CLIP4	MT-RNR1	ARGLU1	BVES	DHX33	ARHGEF2	KRT5	MLLT11	PLEKHS1	LHX6
			DPH6	2.15285					PTCH1	2.17313					TMED8	1.98058					DSN1	1.97173		IGFBP3	SAC3D1		TMOD3	ERAL1	PLEKHA5	LINC02315	ALKBH4	ADRM1	SFPQ	PRSS53	TBX18	B3GAT1	ENTPD4	SLC5A4-AS1
			KCNT2	2.15279					MAGED1	2.17245					AP1S2	1.97965					TXNL1	1.97038		MTUS1	LYRM4		SF3A2	TRIQK	ROPN1	ZNF587B	ARFIP1	FAM20B	SMIM12	TRAIP	ZDHHC6	NFKB2	SLC24A3	SLX1A-SULT1A3
			PAK2	2.15119					LINC01505	2.17212					IRX3	1.97947					NFS1	1.97024		DPH2	MAMSTR		HMGA2	CHSY1	CLIC1P1	DHRS4	BCAT2	DPM3	ARL10	CTSD	SRPK2	LANCL2	NELL1	MDK
			PLEKHG2	2.1502					TMEM99	2.16997					ANAPC15	1.97922					GBE1	1.97017		FAM91A1	KIF20B		WNK1	ZNF446	APOOL	CILP2	THYN1	MBOAT1	TSPY26P	FAM193B	APC2	IGSF3	LOX	DENND1C
			SCAMP2	2.14914					PCDHA5	2.16964					KIAA0753	1.97734					LLGL2	1.96949		ATAD1	MAD2L1		AKAP11	LDHA	INSR	TSPYL1	ATP6V0B	FMNL1	CHMP5	AGL	KDM5A	CPNE5	LRRC37A16P	PWWP2A
			RPS27A	2.14903					WARS	2.16784					ITPA	1.97726					LINC01426	1.96923		ATG14	TMCC3		C4orf33	TTLL1	TOX4	CPNE7	MFSD14B	ZNF608	MDN1	SCUBE2	MROH6	SHQ1P1	RUFY1	NXN
			PRICKLE3	2.14891					PPM1L	2.16687					LRRC8B	1.97709					RIDA	1.96743		NABP2	MAPK8		PDPK2P	SRC	PCSK4	FOXP2	CLSPN	PPFIA3	RPL15	KCNK5	TEPSIN	CTXND1	GLDN	SGSH
			LRRC37A4P	2.14878					FRG2DP	2.16531					FKBP1C	1.97661					RPL18A	1.96614		ZNF426	KIAA1755		SIK3	ZFP64	ARFGEF2	KIAA0513	ECHDC2	ZEB2	PUS1	USP2-AS1	SPG7	RAD9A	SNORA71A	ICAM4
			XRN2	2.14874					EMC9	2.16477					EIF5B	1.97641					KDM5B	1.96532		LAMTOR2	AKR1A1		USP3	TACC3	EGLN3	PDE12	OGA	FHDC1	ZSCAN12	PLEC	CENPJ	ANAPC5	CD14	CDC42EP1
			ACBD6	2.14825					SLC29A1	2.16443					NUCKS1	1.9752					RSPH3	1.96489		NRIP1	TLE2		ATP5PO	ACSF2	ACTR8	RPL21P41	HLA-DRB5	GPRASP2	MAN1B1	PLPPR2	PEX11G	WRNIP1	FANCL	CDKL5
			PLCB3	2.14815					IGFL4	2.1641					CNN3	1.97313					UBQLN2	1.9647		SCD5	NCOA6		FAM136A	NTHL1	LRSAM1	VRK1	HSPE1	PDXK	YTHDF1	RECQL	HDGFP1	PGRMC1	LRRFIP1	TUBG2
			BTBD2	2.14658					CNTN1	2.16363					AGO1	1.97218					MIGA1	1.96441		PALB2	TUBB3		ZDBF2	AMER1	S100A10	FAM173A	SKA2	TCEAL3	SIPA1L3	RAPGEF3	ANKEF1	TERF2IP	ERH	ST3GAL6-AS1
			STK11IP	2.14566					HTR7P1	2.1629					PSMA7	1.97199					CAMK4	1.96341		NDUFB3	POLR2B		RFX3	LDLRAP1	OSBPL9	ARHGAP23	NRSN2-AS1	AMDHD2	MED12	RBM33	CT83	FPGT-TNNI3K	DGUOK-AS1	RPL4P3
			INVS	2.14542					SYT6	2.16198					BAD	1.97181					SSNA1	1.96285		CLNS1A	LRP4-AS1		WASF2	ZNF618	ARHGAP25	ZC3HAV1	P3H2	CCDC51	ZMIZ1	ACP2	RPL21	CASC15	IL11RA	TYR
			LINC00852	2.14523					CERCAM	2.1605					ZADH2	1.97109					POP7	1.96263		LSM3	MTA3		BTF3L4	VIM	TWF1P1	SLC35E2B	STARD4-AS1	STAG3	EDF1	UBA5	ST3GAL4	TK1	RPS4XP2	PRELP
			OLMALINC	2.14424					JUNB	2.15832					TSR3	1.97108					HADHA	1.96211		FLVCR1	KMT2E-AS1		RPL23AP74	SRA1	HSFX1	FBXL19-AS1	CAPNS1	ADO	MBTD1	ESCO1	RPL37	TNKS1BP1	HSPA7	SEC62
			INTS5	2.14408					RPF2	2.15598					PDE4C	1.97098					AK6	1.96208			CXCL8		HIGD1A	ADNP2	TECR	ZNF880	PRCD	HOXC8	SMAD2	FAM89B	CDR2	TMEM18	DOC2GP	ZNF790
			BNIP3P11	2.1435					EPHB3	2.15505					KLHL13	1.97076					ALG6	1.96204			POFUT2		TAF10	MLLT10	BTG3	HCN2	RND3	KITLG	SURF1	CACHD1	DOLK	HMX2	MLLT1	COA7
			SCN2A	2.14345					TPRA1	2.15369					DLX5	1.96873					DHX40	1.96157			HMGB1		FOXO3B	ALYREF	MPST	SNHG8	DGAT2	ANKRD54	TMEM45A	KIAA0319L	MED11	SORCS1	DNAJC9	ELAVL1
			RPL10P3	2.14209					PLP1	2.15168					KDM2B	1.96764					MZT1	1.96113					PSMB1	QKI	TTI2	ARRDC3-AS1	TIMM9	NLGN3	MRPS21	CPLANE1	RAG1	QDPR	KLHL3	NKX3-1
			SPG21	2.14067					NOP16	2.1499					MALAT1	1.9675					NAA38	1.96009					METTL9	ARHGAP32	POLL	BIK	UQCC2	SALL1	SCAPER	SSR2	LLPH-DT	GNAI2	PDHA1	ZNF146
			ASB3	2.14028					HEXIM2	2.14635					STXBP6	1.96714					IREB2	1.95997					C6orf136	ATRN	RTP4	ANKS3	KCTD18	SH3BP5-AS1	KIF2A	AKR7A2	NUP133	VPS13C	RASA4B	FAU
			SNX19	2.13898					ZCCHC18	2.14513					SCD	1.96659					MTPAP	1.95746					DVL3	MAGOH	EIF3A	MSC-AS1	PCDHB16	STIM1	RC3H2	TMEM186	CRTC1	TMEM179B	TBC1D25	ZBTB2
			NRROS	2.13752					PLEKHF1	2.14491					SH3RF1	1.96638					TACO1	1.95716					LCOR	SORL1	CSGALNACT2	HYKK	SMIM11B	MGLL	UBE3B	PITPNM2	MEIS3	RDH13	ST3GAL1	ALDH7A1
			HELQ	2.13723					RPP25L	2.14338					ESS2	1.966					NUP214	1.9568					REEP6	BABAM1	RPLP1P11	NPRL3	TSPAN15	KCNC3	SDR39U1	ADAM23	TMEM65	TCN1	TLR1	PLCB1
			RPL41P1	2.13709					CARS	2.14304					DOCK1	1.96533					MAGED2	1.95645					ZNF740	LYAR	CDC73	CSNK1G1	PRRC2A	HDDC3	PSMA3	RPS10P7	GPM6A	FAM111A-DT	GTF2H5	XYLB
			HIST1H2BL	2.1369					CDK1	2.14229					DNAJC2	1.96503					OCRL	1.95643					SOCS7	MRPS6	FAM57A	DAZAP2	MTERF4	DDX25	SEC61G	DMRTA1	RPS29	LINC01411	CEMIP	CDC23
			NCOA4	2.13567					OSTF1P1	2.14228					ZNF391	1.965					NOA1	1.95605					NFATC3	ARID2	GOSR2	FAM185A	SEMA4F	AIF1L	GALK1	DNAJB9	TUT7	TCF4	NADSYN1	PDPK1
			GPR85	2.13487					HMGN1	2.14085					MSC-AS1	1.96444					FCGR2B	1.95556					NELFB	PRPF38B	LYG1	SIRT5	SCP2	FLG	KANSL1L	ZNF726	GSPT2	PHF20	TPT1P14	PRRT4
			TRAPPC11	2.13475					TGFBR2	2.14054					TET3	1.96397					PPIL1	1.95506					RPUSD4	ACTB	MINDY3	UQCRB	LEPROT	YWHAQ	RNF227	PDZD7	MAP3K11	ABHD2	TBC1D17	SYNM
			RASD2	2.13467					SEMA3C	2.14034					ADNP	1.96336					MT-ATP8	1.9549					ZSCAN20	SCAF11	WRAP73	CYP2D7	SCG2	CBWD2	TFAP2A	TXNRD3	TMEM254	IMPAD1	MAGOHB	RAB40C
			EDC3	2.13213					UGT8	2.14008					TSPO	1.9633					ZNF442	1.95486					SHMT2	FKBP9	TMEM223	GABPA	KIF5C	TPST1	RPL32	ARHGEF3	CSNK1G2	TRAPPC2B	CDK2AP2	ATG101
			PDPN	2.13176					SRGAP2B	2.13728					RPA1	1.96319					FUOM	1.95385					CDKN1B	FRS2	CYB5A	PRKD2	NUBPL	MSMO1	TRIM9	RPS20P10	THSD7A	TBC1D3D	PHF11	RF00156
			SIK1B	2.13176					EGFL7	2.13585					PIK3C2A	1.96315					DHRS11	1.9533					WDR3	NDUFA11	LSMEM1	ILF3-DT	CCDC24	ZNF436	FAIM	ABHD15	HNRNPKP1	BCAS4	HSF2BP	WDR75
			PGPEP1	2.13118					PCDHB11	2.13562					PGM2	1.96128					UBXN6	1.95325					CENPS	KLHL23	EEF1B2P3	MICU1	ZWINT	COL18A1	EIF4G1	TBC1D30	CD4	PCDHA8	RNF39	FBXO27
			NDUFAF8	2.13067					PTPRG	2.13551					MED13L	1.96081					WASHC3	1.95265					PHF3	COA5	RBM14-RBM4	SMIM14	FAM3C2	SACS	CHKA	TAF8	MX2	B4GALT1	EXOSC8	C17orf58
			SETD7	2.1296					PPP2R2B	2.13435					TMED9	1.96045					PABPC1	1.95209					STAT5B	PLAA	NDUFAF7	ZDHHC5	PRPF4B	GMFB	CEP250	DUSP1	ZFAT	RIMS3	ERO1B	PLCB4
			EGFR	2.12851					YIPF5	2.13373					WDR31	1.96024					S100B	1.95185					DCUN1D1	THSD8	NIPSNAP1	FAM27B	CCNL1	ZNF624	PEG10	MRM1	LYG2	ST6GALNAC6	BFAR	SUGT1P4-STRA6LP
			LINC00467	2.12707					ARHGAP12	2.13278					TSFM	1.96001					LSM4	1.95126					NELFE	BTG3-AS1	RMDN3	TMOD4	GAB1	TMEM117	AFDN	CTXN1	ST7	C2orf16	C2orf76	ZNF784
			SP100	2.12681					TEX29	2.13135					KCNC4	1.95999					VWA8	1.95094					PKN2	PKP4-AS1	ZNF283	CAND2	PPM1L	SHROOM2	RPL5P34	SLC38A10	SLC25A1	SGF29	PXDC1	SLU7
			SLC9A3R1	2.12567					PLD3	2.13061					SETD5	1.95946					MRPS30	1.95037					SYNJ2BP	UBN1	GIT1	ABHD12B	DCXR	KIAA1324L	ALG1	BAZ1B	BRI3	ADRA2C	RUSC2	MS4A8
			PEX19	2.12502					CNTNAP3B	2.13035					PIK3R4	1.9594					KIAA1143	1.94915					WDFY2	PRPF8	SAMD14	N4BP2L2	HSP90AA1	ROBO1	VPS33B	RN7SL1	NOP56	ATP5PBP5	PGBD2	NOC2L
			JAK1	2.12399					TXNRD2	2.12992					SAT2	1.95836					PABPC4	1.94899					C19orf70	ELAC1	YTHDF3-AS1	CLK1	POLD1	IQANK1	HIC1	KYAT1	UBA1	FAM167A	CERS1	RALGAPB
			ALG3	2.12378					MSTN	2.12978					MIB1	1.9579					CCNG1	1.94877					KNOP1	PREX1	DIRC2	PMS1	RPGR	TAB3	ARV1	OGFOD1	ZNF804A	SGMS1	SMIM20	FAM215B
			MATN3	2.12347					ST3GAL3	2.1295					ZFAND1	1.95769					SLC4A7	1.94842					BLOC1S5-TXNDC5	LSP1P4	MAVS	RSC1A1	CANX	CLCC1	GVQW3	CD302	CALM3	ZG16B	PPFIBP2	API5
			NUMB	2.1232					PELI1	2.12907					ZMYND11	1.95744					GAPDH	1.94794					RERE	FADS1	GAPDHP35	ZNRF3	B9D2	PPP3CA	MDH1	SLC16A13	CDK3	LINC01033	LONRF2	SPDYE5
			ZNF319	2.12288					APCDD1	2.12762					MTMR12	1.95616					AP1S1	1.94689					SERINC3	TIMM29	TBL3	ERI2	FAM225B	OVCA2	RABAC1	BPNT1	SEC23B	TTL	FIBP	SPACA3
			TMEM136	2.12147					CDKN2C	2.12731					DPYSL4	1.95596					CKB	1.94637					TKT	GAA	LINC00899	HARS2	TMEM81	SPA17	RASA1	ITPKB	PIK3R3	LHX2	BAK1	RBM4B
			PI4K2A	2.12122					LINC02552	2.12706					SREBF2	1.9554					RPL18AP3	1.9463					MED13L	C16orf86	TGFBRAP1	TLE3	ERLIN2	LARGE1	PBX2	BATF2	LINC02163	HAPLN1	FICD	JPT2
			PRKCQ	2.12027					GKAP1	2.12673					GRK3	1.95469					ZNF433	1.94319					ZNF74	SLC2A13	PHGDH	CYFIP1	PEX10	MCRIP2	DCAF17	USP46-AS1	CXCL2	LIMK2	ARHGDIA	TMEM199
			RASSF5	2.12001					SULT1A1	2.12666					RAPH1	1.95423					CHCHD1	1.9423					SOD1	TIAM1	SENP2	HIST3H2A	DLG3	DTX2P1	PELI2	TRAM2	PLIN3	ZBTB48	FAM219A	KLK4
			ANKRD20A1	2.11999					PPM1F	2.12569					CLASP2	1.95421					PNKD	1.94209					CIAO2A	TBC1D10A	CCDC126	MTSS1L	ACTN4P1	HMCES	CSNK1E	VMA21	GNPDA1	PANX2	ASF1B	SH2D4A
			RAB14	2.11882					FAM3C	2.12398					SLC2A1	1.95419					MNS1	1.94056					MZT2A	MRPL46	PTCD3	NFATC2	THRA	MYL6B	ALG10	ZNF75A	BRD7P2	PYGB	RSL24D1	PTCD1
			LINC01006	2.11796					RHOC	2.12251					TSPAN14	1.95394					FOXN3	1.94054					HADHA	EIF3H	GIGYF1	PLPP5	ZNF277	BLOC1S4	RBBP8	GAS5-AS1	UBXN2B	CDH24	SSSCA1-AS1	FMN1
			GABPB2	2.11705					NEFL	2.12215					ULK2	1.95381					S100A1	1.94037					CWC27	TTC37	KLC4	MIER2	MAP3K2	PALLD	RPAIN	LINC01003	RPL7P9	SSR3	TBCC	GSN-AS1
			RBM3	2.11699					NPTXR	2.11921					FYTTD1	1.95328					SARS	1.93874					E2F5	NR2C2	GALC	HACD2	TECRP1	CAPN5	BMF	PXN-AS1	FGF5	COL4A1	DUSP14	YWHAEP5
			MRPL21	2.11544					HJURP	2.11857					SLC25A37	1.95304					UTP14A	1.93871					FER1L4	LMTK2	UBE2D3	ZNF22	RETREG1	PCGF5	PSMD5	CD2AP	UROD	MEI1	MATN2	INO80E
			ESYT1	2.1137					PCSK6	2.11843					WDR4	1.95298					PVRIG	1.93855					ARHGAP42	ADORA2B	CCDC150	RAB8A	LINC00888	SQLE	CDV3	KRI1	SLC14A1	LCN10	LAMA2	PPP4R2
			OPHN1	2.11294					TMEM117	2.11813					DDX50	1.95272					ITGA10	1.93823					SYNRG	DIP2B	RAB11FIP5	LRWD1	PCDHB10	C5	ZNF451	ADSS	CAAP1	BOD1	IFNLR1	MTERF1
			VIPAS39	2.11073					C1QTNF3	2.11555					URB1	1.95233					RN7SL403P	1.93817					MKRN2	ARL6IP5	ZNF331	HEXA	TBC1D8	GADD45B	RREB1	STRN3	GPR162	GABRA3	KCNE2	SMG1
			SCO2	2.10908					MAD2L1	2.11476					IRF2BP2	1.95145					CCDC71	1.9376					ADAM10	ZNF518B	TRIM6	AFF1	SPATA9	ST8SIA1	PIGBOS1	RAB26	SLC45A3	SNN	TMEM132A	ANAPC4
			IRF2BPL	2.10664					GAREM1	2.11377					GPATCH8	1.95045					MARS	1.93754					TBL1X	PSMB8	ZSCAN9	FAM126A	CFL2	TM4SF1	KIAA1147	GBA	HOXB4	GPC4	ITCH	THBS3
			EDEM3	2.10538					FAM50B	2.1137					COG5	1.95025					CCND3	1.9374					ISCU	IGFBP7	HOXA10	H3F3AP4	SLC39A4	SHC4	SURF6	FEZ2	FAM131A	STMN3	KLHDC2	SLC25A53
			BBS2	2.10477					C6orf203	2.11111					ETFB	1.94962					MRPS11	1.93704					KIAA0100	TRIR	ALG8	ZNF605	COL22A1	TUG1	UBAC2	WFDC3	GOLGA6L10	FBXO36	PSMC1P5	ABCE1
			GNB1L	2.10457					PCDHB14	2.10899					TCAF1P1	1.94909					VLDLR	1.9366					DTWD1	ABCC4	NKRF	RUBCN	TMEM205	HAUS6	WDR36	IER2	UBL4A	ALDH1A1	TMEM183A	ALG12
			PPP3CB	2.10449					UBE2SP1	2.10657					QARS	1.94885					TMEM11	1.93633					ASAP2	PTPMT1	NBEAL2	SSH3	TFAP2E	ENDOD1	ATP5IF1	SWSAP1	ZNF682	GINM1	LGMN	ASB7
			E2F7	2.10345					LINGO1	2.10644					ACADVL	1.94829					CBR1	1.93599					CITED2	DNTTIP2	LINC01145	SYT14	TARS	TXNDC15	ZSCAN16-AS1	JSRP1	SUGCT	CATIP-AS1	VBP1	IFNGR2
			STK3	2.10302					COG5	2.10623					TAB1	1.94806					GNG10	1.93552					AASDH	SECISBP2	ANKH	NINL	WRB	FAM86HP	NFRKB	EPM2AIP1	GPD2	PRR19	BLMH	KIT
			IGLV5-52	2.1025					ECE1	2.10558					RAI14	1.94793					PEX5	1.93532					SSH1	SDHA	GAL3ST1	PIGA	ABHD3	DBNDD2	SLC12A7	DGCR2	SPTY2D1OS	C9orf72	TIMM10B	MED20
			RNF125	2.10212					LCP2	2.10547					PDPR	1.94789					ABCB7	1.93519					ITGA5	SGSM3	MARK1	DCTN6	ZXDB	KBTBD11	PPFIA4	PIH1D1	ABT1	SARNP	AGAP7P	AGFG2
			HDAC3	2.1019					CTHRC1	2.10474					TTC28	1.94707					ELOB	1.93335					NDUFB11	BRCC3	ZC3H7A	MAPK14	PCDHB6	A2M-AS1	KCNRG	TAPT1-AS1	COX18	RCAN2	AAK1	MMP25-AS1
			LMBR1	2.10172					AK6	2.1044					SREBF1	1.94699					ZDHHC12	1.93314					HMG20A	TLNRD1	LTN1	GJA3	THOC5	NNT-AS1	C15orf65	FAM185BP	PLPP7	MIATNB	IGHV3-43	TEN1
			ULK4	2.09885					FAH	2.10364					LAMA4	1.94654					ABCA5	1.93291					TAOK1	GRAP2	LINC00189	F8A3	AURKB	ANXA1	FAM214B	ABCD1	TMSB10P1	RPIA	FAM110B	MTMR9
			POLRMTP1	2.09849					PXDN	2.10188					ARMCX5-GPRASP2	1.94604					AP5Z1	1.93288					SREK1IP1	THOC2	AXIN1	HDAC6	RCCD1	KLHDC3	CCDC12	NUPR1	KCTD5	ZNF541	ABHD17C	UBE2V1
			CDAN1	2.09779					DMKN	2.10061					RYBP	1.94581					XIAP	1.93281					ARMC10	TMX4	LMCD1	RN7SL268P	KYAT3	MARCKS	POMGNT1	TMC6	CTNS	NEIL3	PUS7L	ITPK1
			PML	2.0971					CCDC28B	2.10053					DDX46	1.94558					SFT2D1	1.93248					JMJD7	HSCB	FTSJ1	GSK3A	ZNF526	PITPNC1	PMPCA	MSNP1	PQLC2L	DSG2	SSR4P1	SLC2A1-AS1
			AIDA	2.09708					RRP7A	2.10024					MYO6	1.94507					CISD3	1.93248					XPNPEP3	LAMA4	SH3BP5	HTD2	PMP22	MKLN1-AS	ELP3	STAT3	MYOF	MYL10	C16orf45	KMT2E
			ZNF530	2.0958					PPFIA3	2.10016					ISCU	1.94496					BEX3	1.93193					SMCR8	ASH1L	EIF4BP6	TAB2	NORAD	BEX2	DARS	CMPK1	CACNG6	CYB5R4	OST4	VPS28
			MMACHC	2.09483					OR2C3	2.0997					EIF2S2P4	1.94472					NOP53-AS1	1.93113					ACAP2	EEFSEC	ARHGAP11B	ZNF788P	HOXB5	RPP14	MAP3K1	SLC16A4	PEX14	TTC19	AATK	ADIPOR2
			SAPCD1	2.09313					STEAP1B	2.09837					ZNF704	1.9441					IGSF6	1.93075					GNB1	FEM1C	CPS1	NDUFA4L2	TPI1P1	CHML	DNMT3A	MFSD1	GAPDHP68	ZNF559	PKM	ANKRD9
			FAM171B	2.09224					ACVR2B-AS1	2.097					NSUN5P2	1.94399					SLC4A2	1.93047					PTAR1	STARD4	GBAP1	PLXNB2	TOMM6	MYADML	SYNJ2BP-COX16	RGS14	CNIH3	SNHG20	PTPRD-AS1	ZBTB20
			VEGFC	2.09208					RANBP1	2.09525					HIST3H2A	1.94302					NBL1	1.93028					AZIN1	TMEM14B	USP28	GJB2	LMBRD1	COL4A2	FAM32A	HIST1H2BJ	DCLRE1A	TBX2	GLRX5	RYR1
			LYPLAL1	2.09147					YPEL3	2.09522					ACAA2	1.9426					PRMT2	1.93026					SMAD3	HDHD2	PQLC2	PAK4	KLHL28	TXNRD2	PLD1	RF01979	RPL34P27	AKT1	FAM83G	FASN
			HYPK	2.09019					MCEE	2.09356					C6orf89	1.94183					ALG8	1.93006					MPG	ZSWIM6	QPCT	MOB1A	RPS6KA2	TCIRG1	PER2	ROPN1B	JAM2	FNDC4	IL17RD	SART1
			ZBED6	2.08846					CXADR	2.09193					TSPAN31	1.9414					BOLA2B	1.92949					USP30	CERS6	M6PR	CHKB	CBX2	NQO1	SRSF3	ZFP91	IFT122	TRIM56	AMIGO1	TMEM70
			OGG1	2.08788					RASGEF1C	2.09186					ZBTB46	1.94108					SPC24	1.92848					HOXA7	CYTOR	SNX25	LARP4	TMEM50B	SQSTM1	CAPN7	GGACT	INSYN2B	UBA7	WWTR1-IT1	ROCK2
			LUC7L3	2.08679					RASGRP3	2.0918					CELSR2	1.94093					CASC3	1.92797					BCORL1	CDH2	DKK3	ECPAS	PON2	MRPL32	P2RY11	AKAP1	RGS16	TMED7-TICAM2	DNAJC15	RPL7AP6
			ZBTB4	2.08582					MRPL36	2.09158					CHMP4A	1.93977					RBPJ	1.92782					RPL23AP42	ABTB2	MRPS2	LMAN2L	ITGA9-AS1	EMILIN2	MFAP3	FAM234A	RHPN2	SHC3	DBNDD1	BCDIN3D-AS1
			COX15	2.08255					CAV1	2.09038					CHMP2A	1.93955					WIF1	1.92768					PAPOLA	PRPF6	ZNF284	ZYG11B	PCNA	PSAP	MYO1E	CETN2	ZC3H11B	AMY2B	IPO13	KDM3B
			RPL5	2.08233					GRK4	2.09028					ATP5ME	1.93912					ZSWIM7	1.92743					SMARCC1	BANCR	HOXC10	ACTR3	QRICH2	LRRC59	AZIN1-AS1	ROR1	ALKBH1	BET1	BBS1	FGFBP3
			RAVER1	2.0822					FHDC1	2.08914					UBE2E1	1.93908					DHRS7B	1.92613					SMIM30	FOXO3	CCDC120	LAD1	SH3RF3-AS1	DNM3	PGRMC2	ZRSR2P1	RPS12	CEACAMP10	TOR3A	PPIAP53
			RBMS2	2.08148					CLGN	2.08888					B2M	1.93899					PRKAB2	1.92594					RABGEF1	DNAJC19	CDC27	SNHG11	TIPIN	CCT4	PRKCSH	NGRN	LINC02327	GPR153	NUDT15	HP1BP3
			RPL21P28	2.08131					IL27RA	2.0887					PRR5	1.93853					ATP5MC1	1.92529					ZNF496	SLC25A46	GRK6	KIF13B	LONP1	NBPF11	PRPF40A	ASTN2	RN7SL832P	GPS1	NDUFA5P11	TMEM68
			SUPT7L	2.08098					FLYWCH2	2.08804					MRPL28	1.93795					CDON	1.92525					WASH3P	CSAG1	DANCR	RNF26	MAP3K13	TMEM234	ANAPC16	OCIAD1	TMEM156	TGFB2-OT1	SUCLA2	MTDH
			KDELR2	2.0795					NUF2	2.08771					SNX3	1.93721					ZNF853	1.92477					TMEM150A	HSPBP1	ZMAT5	KDM2B	LINC00324	HRK	MRFAP1	DUSP12	LIX1L-AS1	LRRC34	SCN7A	GSTM4
			ZDHHC13	2.07811					KALRN	2.08764					ACTN4	1.93683					FLJ16779	1.92416					ACTR10	FYB1	IGFBP4	SNORA5A	RAP1A	IGSF11	AFF3	C1orf198	MSL3	BAALC-AS1	BORCS6	PPP2R1A
			SERP1	2.07757					PSAT1	2.08662					PTRH2	1.93633					CD83	1.92391					SEC11C	TMEM258	SYNE1	LYPLA1P3	RETSAT	RAB17	TRIT1	MAP1A	KLHL2	SYNE4	NDUFAB1	BCL2
			RNF11	2.07665					MGLL	2.08641					TFCP2	1.93627					KCNE4	1.92339					CDK12	PPP1R14C	TUBE1	ZNF542P	DPY19L3	ARHGEF16	EXOSC4	CLGN	SFXN3	GDE1	EIF2A	FAM78B
			MAGT1	2.07417					TSGA10	2.08633					WDR46	1.93607					DAD1	1.92332					ARID3A	SNRPD3	INTS4	UPF1	B4GALNT3	THBS1	CCDC18	ATP5MF	GDA	FAM189A1	WHAMMP3	ORC5
			PARP4	2.0737					SCGB1D1	2.08448					ANTXR1	1.93573					ABCB4	1.92332					RNH1	PKP4	ZNF316	VPS45	YKT6	HIST1H2BD	WBP11	NPIPA5	MEI4	C8orf33	MREG	GNRH1
			WDR24	2.07226					MXD1	2.08421					ETAA1	1.93535					MALSU1	1.92324					ZFHX4	TBC1D8-AS1	RF02217	AQR	PCDHB12	SLCO4A1-AS1	ULK2	MGC16275	C16orf54	NANP	ANKRA2	RNF149
			HMGB3	2.07222					POP5	2.08412					IPO7	1.9351					TSR3	1.92304					LRCH1	ZNF776	ZNF516	RP2	DENND6B	CD276	TIMM17A	R3HDM1	CEP63	LINC00326	RF01241	TP53TG3F
			SMG1P7	2.06992					TXNDC15	2.08335					TRIB1	1.93477					LCA5L	1.92303					TRPV2	ARNT2	STAG3L5P-PVRIG2P-PILRB	FAM198B	RPL23AP7	RGMB	GGA2	MTHFD2	GSDME	E2F3	ARHGEF5	YWHAZP3
			ALG1L13P	2.0684					BANP	2.0817					MELTF-AS1	1.93461					ALDH3B1	1.92265					DMTF1	HTRA1	SRPK1	NLGN2	SPATA24	ZNF317	STK17B	NUTF2P2	IMPA1	EGLN1P1	ATP2A1	GLA
			ZC3H3	2.06746					RPL23P8	2.08153					NFKBIL1	1.93454					CTSC	1.92233					CEP350	NFIC	PDLIM1	STAU2	DBI	TRAF3	AMPD3	C8orf58	HPCAL1	HLA-B	FOXF1	NSUN6
			TPD52	2.06655					TARSL2	2.08099					KIAA1958	1.93441					FAAP20	1.92174					U2AF1L5	SFRP1	CIRBP-AS1	ZSCAN22	CFP	CPEB4	TMEM134	AFAP1L1	CEND1	GALNT10	ZNF502	TEX261
			SNPH	2.06605					TRIB3	2.08053					BTAF1	1.93351					C7orf50	1.92166					KDELR1	MRPS5	AHRR	TMEM127	LINC01963	ANKRD39	PDLIM1P4	RXRG	GOLGA6L5P	CPM	XRCC1	NSL1
			PEX6	2.06605					SOX5	2.07902					CCDC34	1.93326					CREBBP	1.92092					KRT8	LARS	CWC22	TMEM256	RDM1	ATXN7L2	LINC01347	OR2W3	PPP1R9B	ANKAR	ZNF579	TAF1
			POR	2.06531					GNG7	2.07884					TMEM253	1.93315					PFKM	1.92071					ADI1	INO80B	NEK4	IRAK4	EXTL3	VKORC1L1	MIR29B2CHG	RRP8	TRDN	MSH5	RPL23P2	INO80C
			EIF2AK2	2.06523					PLCH1	2.07333					P3H1	1.93314					COX17	1.92052					MAP3K8	CDH1	RRN3	LGALSL	CDKAL1	DPP3	RAI1	FAM20C	FAM201A	C1QTNF6	PPIF	PRIM1
			TMED1	2.06327					OAZ2	2.07315					DHX40	1.93187					TAF12	1.92051					LCMT1	CHTF18	POLR3G	GUSBP2	GCC2	PLP2	GAS5	CDH3	FAM117A	ATOH8	GPR108	ALOX12-AS1
			MTX1P1	2.06276					MIR22HG	2.07276					RPRD2	1.93167					YTHDC1	1.92025					DISP1	PTPN21	DUSP6	FAM220A	SNX13	P2RY1	TGM2	SNX4	COP1	LINC01465	STX8	PPIL3
			FAM53B	2.06012					NIPAL3	2.06934					BNIP3	1.93153					RINL	1.91952					COMTD1	TNPO1	TBC1D16	LAPTM4B	FMC1	ATP1B2	CHD8	TWF1	MARC2	UCN2	PITHD1	ZNRF2P2
			BEND3P3	2.06					ABCA5	2.06904					UBE2D4	1.93142					MT-CO1	1.91945					SFT2D1	LAMC1	ZNF16	MOSMO	CD58	AURKC	AFAP1	NPRL2	PSMC1P1	NEK11	LINC02082	ZFP62
			ADM5	2.05911					CCNDBP1	2.06895					SIRT6	1.9305					MAPKAPK5	1.91923					B4GALNT4	CPT1A	SLC43A1	C21orf91	CHTOP	CAPRIN2	GOLGA2P10	SLC20A1	KRT6B	MAN2A1	NECAP2	TMEM86B
			TOR1B	2.05896					BBIP1	2.0682					RBMX2	1.93047					SLC25A42	1.91921					PHC1P1	HYI	TCAIM	PLB1	ZNF706	TGFBR3	OLA1	LINC01503	PID1	MEIG1	CDK5R1	RNF185
			METRN	2.05886					SEMA3B	2.06813					CFAP410	1.92999					ACTA2-AS1	1.91869					TMEM230	IARS	GON7	CPSF2	RNF150	CCSER1	NAB1	SLF1	ZNF32-AS2	AKR1B1	TOMM5	TSN
			IFT27	2.05886					SRPX	2.06777					FRS2	1.92975					IPO7	1.91865					NSUN4	IL6R	TLN2	CCR10	RN7SL417P	SMG9	ESS2	ETFA	PDGFRL	CADM4	AKT2	RRP1B
			SLC25A5-AS1	2.0582					CCDC51	2.06521					LINC00476	1.92962					WDR60	1.91783					EIF4EBP3	MRPS9	NOB1	CTH	AMD1	ERGIC1	ANPEP	ITGB3BP	NIFK-AS1	ALMS1P1	IKBIP	MYH7B
			SCAMP1	2.05657					COL6A2	2.06495					SNF8	1.92903					GLYCTK	1.9176					UQCRC2	MUS81	SSC5D	MMP9	JPH1	ZNF564	INHA	DHRS12	HNRNPA3P5	FAM91A3P	ZNF385D	MIER3
			PRKACB	2.056					MGC16275	2.06459					AARSD1	1.92854					HMGN3	1.91668					DKC1	DDR1	BTN3A1	HTATSF1	SMC4	SNTB2	HABP4	SNHG21	CRK	CA2	RNPS1P1	PDF
			ZMYM1	2.05553					SLX1A	2.06437					PIGQ	1.9283					RNF217	1.91576					HNRNPLL	NXF1	STK17A	MGA	CRIP2	HLA-DRB1	MAP1B	MAIP1	PKD1	ADSSL1	LINC00957	SHPK
			ETV1	2.0553					PRPF38B	2.06306					GRAMD1A	1.92689					HDAC5	1.91424					TMEM35B	LINC02449	TRPV1	ASB16	APLP2	HGSNAT	KIF9	RUSC1-AS1	GAPDHP51	SYT14P1	FAM234B	CLEC11A
			GPR137B	2.05494					PLEC	2.06286					DIAPH2	1.92687					HAT1	1.91422					KLHDC10	EPC2	SRP68	DUSP11	TSEN54	RAB18	TRIM16L	CUTC	UBA52P5	C1QTNF12	CEP76	ZNF271P
			TMEM184B	2.05482					FUT8	2.06285					DPP7	1.92642					SLC2A1	1.91402					SURF2	CHD1L	MKS1	DUSP5	AGTPBP1	CGREF1	WWC2	KIAA1549L	RRNAD1	APOM	SERP2	LIN7C
			C12orf73	2.05464					WIPF3	2.06275					PGM3	1.92517					PCDHB8	1.91366					BTF3L4P2	PCDHB13	DENND4C	CFAP157	CYP26A1	HLA-E	FARP1	RPL35	ANKRD10	VAPB	RMI2	SLC7A8
			PPFIA1	2.0518					H6PD	2.06209					TEAD1	1.9246					RECQL4	1.91186					DET1	POLR2A	COQ5	TEFM	GTPBP8	CKAP4	EIF3J	TMED10	RIPOR1	TNFRSF25	CD22	HLA-DPA1
			SREK1	2.05133					EMP2	2.062					TAF4	1.92422					COMMD4	1.91162					FAM8A1	CDK5RAP3	TBCE	ASAH1	NEIL2	RPL3P7	DCUN1D4	TRA2A	BACE1	FAM83D	FAM86B1	RBM8B
			SAGE1	2.05108					PCDHB7	2.06192					ST6GAL1	1.92325					COMMD1	1.91154					RIC1	HMGB1P24	ZNF485	PBRM1	PLCL1	YBX2	SORT1	MCM3AP-AS1	NT5E	OSBPL3	MBLAC1	PPP1R13B
			PREPL	2.05068					POLRMT	2.06111					ESF1	1.92304					MTHFS	1.91088					YEATS2	ZNF774	KPNA4	FZD1	PGM1	TRIP6	IER5L	ITGB8	KIAA1324	SNAPC1	TCP10L	RPL7AP50
			OAS3	2.05056					SERPINE2	2.06012					RNF180	1.9224					HMGN1P36	1.91009					ZNF292	ZBED3	RGS4	USP38	AURKA	SPC25	XPO7	EHMT2	AKAP8P1	ADRB1	TTLL12	STXBP2
			MRM3	2.0501					ZBTB11-AS1	2.05596					GPRC5B	1.92225					POLR2L	1.91					ZNF664	KCNJ10	C17orf113	DLGAP1-AS1	DUSP7	LINC00698	KARS	PKDCC	ZNF718	NKX2-2	TBC1D19	OC90
			TSPAN14	2.05004					FKBP7	2.05357					TMEM123	1.92099					CHMP2A	1.90993					KCNG1	ELOVL2	ZNF71	METTL27	POT1	NDUFA7	PURA	ATP1B3	RTKN2	CD48	CAHM	ATP5PDP4
			MAP1S	2.04917					CHST3	2.05165					FKBP1A	1.9202					RLF	1.90942					AP1G1	STAP2	XRRA1	NIT2	INTS13	ZNF584	NFIL3	CDC16	GPR3	NRM	DENR	ZNF525
			IGF2BP3	2.04837					DACT1	2.04984					FOXD4	1.91987					CYGB	1.90711					HIST1H2AE	AMOT	MCRIP1	CYB5RL	PELI3	PRKAG2-AS1	UBC	CDK2AP1	LRRK2	F8	VPS25	METTL14
			GAPDHP44	2.04785					ECHDC2	2.04974					YPEL1	1.91949					SNHG1	1.90609					HIST1H2AG	RAD54B	LINC02584	FMNL3	ST5	MYORG	ZBTB10	FOS	RN7SL521P	DOC2A	ARMC8	RMI1
			ARL16	2.04739					PLEKHH3	2.04758					PDIK1L	1.91855					KBTBD2	1.90576					NEK9	CNP	EPHB4	TSEN34	FLVCR1-DT	PSMD4	TCEAL9	TMEM50A	ANXA2R	TEF	RHOU	FAM206A
			ATL2	2.04732					MAML3	2.04751					TRIQK	1.91792					CASP7	1.90564					SLC12A6	NDC80	TAF3	AES	RYR3	C5orf22	CDC14A	KCTD10	COMT	ITM2B	IRF2BP1	HMGB3P22
			UPF3A	2.04652					PAEPP1	2.04744					RAD18	1.9176					TRPC1	1.90562					VDAC2	PHETA2	RCOR3	FKBP4	DENND1A	GSTO1	NDUFA13	FCRLA	BID	SLC16A2	APOBEC3C	MCM2
			IFT46	2.0463					NKD2	2.04726					KIN	1.91677					PDE10A	1.90547					AJM1	NEMF	APOL3	ARSK	RPL15P18	RAB11FIP4	CEP70	DNAJC13	SP110	PKN3	IL15RA	MEIOB
			FRG1	2.04573					CAVIN4	2.04687					CPTP	1.91655					MORN1	1.90533					SLC25A42	TOP2A	NSMF	RPL5P1	PDE4B	CA9	SNRPF	AR	BATF3	KIF18B	MGAT4A	PAIP2B
			TRIP11	2.04432					CHI3L1	2.04678					DOCK6	1.91642					INPP5A	1.90504					LSM14A	MSH3	WIZ	CALML6	PDXDC2P-NPIPB14P	HIST2H2BF	ARL5B	PARD6A	RAD52	KCNN2	ZNF589	CYP51A1P2
			GNA12	2.04429					GATA2	2.04455					AHR	1.91593					NKRF	1.90501					CAMSAP2	CERS6-AS1	USP19	LSM12P1	RIN2	MCM7	STRN	GNAZ	PLXDC2	PRXL2B	NSFL1C	ZNF791
			COMMD7	2.04412					MXD3	2.0435					TES	1.91569					SMG1P2	1.90482					EIF2S2P4	KPNA2	NUS1P1	BCOR	SVIP	POLB	SMAD5	FAM210CP	LINC02076	EAPP	KIF3B	HDAC7
			RPS15AP11	2.04379					GPR37	2.04262					ESPN	1.91544					LSM3	1.9047					WAC	ZNF33A	ALG1L9P	SLFN13	FANCA	NAGLU	PIK3R2	RPS17P5	OR8A1	SNORD3B-1	ZNF555	C2orf15
			ZFAND3	2.04341					TP53I3	2.04261					RAB9B	1.91542					TIMM13	1.90439					EXD2	TBL1XR1	GLRB	SCFD2	NPAS1	EID1	CCDC144B	ADPGK	MMP1	STON1-GTF2A1L	FLG-AS1	FRYL
			SLX4IP	2.04181					MTFP1	2.04245					NAGPA	1.91511					HELZ	1.90345					TAGLN	GTDC1	CTC1	ZNF720	ELMOD2	PSEN2	PIEZO2	SLC8B1	HOXA2	MYO3A	CNFN	UBE2H
			PPP6R1	2.04121					B4GALT4	2.04242					TMEM208	1.91493					RACK1	1.90319					GLRX3	ATP6V1H	PLCB2	RPL27A	BPIFB1	ESYT2	EIF4A1P10	FGF1	PYCR2	SULF1	ZNF227	CENPBD1
			RBFOX2	2.03714					SLC39A11	2.04209					CRTAP	1.91389					KDELR1	1.90313					WDR33	DAB2IP	FLOT1	ZBTB46	CBX4	TSC22D1	TPTEP1	TARSL2	PTGES3P3	CDC25C	PDK4	G3BP1
			WLS	2.03707					ECM1	2.04119					CDKL1	1.91339					MYL12B	1.90287					ZNF619	REX1BD	THAP6	RNF216P1	TMEM51-AS1	P4HA2	ST13P6	BCKDK	BRAP	MAP3K7CL	PROCA1	SYN3
			ZNF275	2.03646					ITGA6	2.04108					WIPF2	1.91319					COX6C	1.90266					U2AF1	PHACTR2P1	C1orf122	CAP1	PCDHB4	AVPI1	SRP9	SHBG	DM1-AS	FGF2	UQCC3	SIN3A
			TSPO	2.03481					TROAP	2.04086					MBNL1	1.91296					CHMP4A	1.9026					ANKRD37	LINC00476	TSSK6	CLDN12	NTPCR	LINC00663	ZNF12	TALDO1	UPK1A	ARHGAP18	TMEM25	DUSP8
			PIK3CB	2.0344					RCN2	2.04009					HECTD2	1.91245					MAGEA6	1.90192					HCFC1R1	ZNF710	DNAJB14	ZIC4	ZNF630	RAB7B	MTREX	AKAP8	ISCA1P1	ALDH3B2	FAAP100	CYP2R1
			TMEM39B	2.03332					CSAG1	2.03956					EIF1	1.91244					NQO2	1.90115					ORC4	ECHS1	COMMD2	ZNHIT6	CARF	SLC29A2	DYM	DHX35	G2E3	RNF215	TFF2	SMIM13
			FAM120A	2.03306					PIGM	2.03951					SEMA6B	1.91112					SYPL1P2	1.90072					ADPRHL2	TP53	HNRNPDL	SIX5	PCDHB7	LGI3	HKR1	THCAT158	ITGA6-AS1	TPTEP2	COQ8B	TOPBP1
			HIST1H3C	2.03263					HSBP1	2.03949					CCNK	1.91012					ELP2	1.90043					SFXN1	NOMO2	ERFE	ADGRL2	ATXN1L	CMTM7	TET2	C17orf67	HPS6	RHCG	NCK1	TMEM185A
			TIGD3	2.0325					TMEM128	2.03941					ANKRD50	1.90979					TUBB6	1.90021					CNIH1	LHFPL6	GTF2F1	CAPS2	SDC2	C12orf45	DENND4A	CACNA1D	NAT2	EEF1A1P6	MAGEA1	DOT1L
			SIRPA	2.03189					RNF144B	2.03928					RXYLT1	1.90834					ZNF827	1.9002					HDAC4	PGAP3	PTDSS2	HSDL2	TRPS1	EFEMP2	AHCY	TPP2	DESI1	ATP7B	MRPL35	TNNT1
			GAK	2.02937					MRPL46	2.03909					RBM15	1.90822					LITAF	1.89987					MRPL45	FYN	MRPL10	SMARCAD1	EMC8	SHOX2	CCT8P1	GALNT2	ZBTB8OSP2	GLI2	TRO	PITPNB
			CNTD1	2.02784					PLCL2	2.03882					CHST11	1.90764					RNF126	1.89986					COPB1	CNRIP1	EIF3CL	SLC25A51	RF00019	KLHL18	ZNF775	SORBS3	SEC13	TLE1P1	SBF2	CX3CL1
			PARVA	2.02776					AHR	2.0388					FOXD2	1.90751					SEMA6D	1.89909					CEP19	PSMD14	C19orf48	TFCP2	PCDHB18P	ENDOG	FAM222B	DND1P1	TOMM7	ZDHHC8P1	PTPRD	HEATR4
			MKNK2	2.0261					PLPP1	2.03686					ALDH6A1	1.9071					IPO4	1.89862					SLC16A1	FDXR	GAS2L1	ZNF710-AS1	SRGAP2C	EWSAT1	FAM161B	GKAP1	LINC01355	DUSP22	TRIM22	GAREM2
			TECPR2	2.02584					KIAA1549L	2.03592					WIPI1	1.90602					GAK	1.89862					ZNF487	LARP6	KLRC4-KLRK1	ADAMTSL5	SMURF1	CEBPD	VPS26C	SEC11A	RPL10L	RPS7P14	GAS8	SESN2
			RNPEP	2.02423					NIF3L1	2.03582					DICER1	1.90535					ACOX2	1.89729					PLOD1	PPP2R5C	RHBDL2	CPXM1	TRPM8	FAM3C	GOSR1	UTRN	MAGEA10-MAGEA5	YBX3	ZNF602P	PCNP
			CLIP2	2.0234					GGACT	2.03574					PTPA	1.90503					HSD17B12	1.89678					EFNB3	MATR3	STAU1	BRF1	NBPF20	PDIA5	S100A13	PAXIP1-AS2	TFG	FRMD3	LRRC49	CENPB
			FAM133B	2.02279					ZNF638	2.03573					ATP5IF1	1.90488					NR1D1	1.89643					WDTC1	ZNF532	CDH13	ELK3	FLI1	POFUT1	DPYSL4	NPIPA7	LINC01004	REEP3	AMPD2	MAD2L1BP
			PCK2	2.02073					CCDC22	2.03555					KCNJ8	1.90472					MT-CO3	1.89618					UQCR11	EPB41L5	TMEM63A	XPOTP1	PFKFB2	BTG2	GBP3	PCDHB14	ZNF816	MAGEF1	SHROOM3	KIF21A
			MOGS	2.02068					HAPLN3	2.03542					FAM135A	1.90418					S100A4	1.89546					ZHX2	RMDN1	PCAT1	LCORL	EYA4	ADAM19	NAA15	DNASE1L1	HS3ST3B1	SEMA3D	TMX2	ZKSCAN1
			RP9	2.02062					ADGRB2	2.03461					DCAF17	1.90365					ZDHHC9	1.89543					IL1RAP	SH3RF1	AASS	BLZF1	WDR41	HPS5	DEAF1	NPIPB13	UPRT	LINC02289	RPS11	RAB30
			ADGRE5	2.01974					PRR7	2.03341					CPNE3	1.90251					NOTCH4	1.89526					NATD1	SEL1L	PSMC3IP	GORAB	DPCD	AATBC	GSTK1	C16orf71	HES7	IBTK	SGIP1	USP4
			RNF10	2.01922					LINC02251	2.03338					MRPL4	1.9024					ARHGEF26	1.89488					BAG6	DCAF16	RETREG2	NUAK2	PIGL	RBKS	RNF180	MSL3P1	FUK	ANKRD30B	PYROXD1	SCMH1
			PDE4DIP	2.01838					CKS2	2.03236					ZBED1	1.90213					POLR2M	1.89397					LRCH3	ETS1	NIPSNAP3A	MED4	UTP18	ADGRG1	GTPBP10	KLF10	C6orf52	EPB41L4A	AP5S1	RIOK2
			TM2D2	2.01769					PMM2	2.0319					C10orf25	1.90133					SIK1B	1.89372					ZBTB11	NREP	ADAMTS1	TFAP2A-AS1	THAP11	MCU	SF1	RHOBTB1	STAG3L2	CYP1A1	DBR1	APAF1
			ANAPC15	2.0175					RUNX1	2.03176					PRKCI	1.90043					HSP90AB1	1.89364					SHC2	GEMIN6	RNF6	ZNF41	ACTL6A	ZNF460	PNPO	MON2	NUTM2B-AS1	USP25	SPATA18	RSPH9
			SCAI	2.01737					RAB5A	2.03159					FAM53B	1.90038					ETFB	1.89351					EPB41L4A-AS1	RAPGEF5	UBE2FP1	HNRNPA1L2	EPB41L1	LIX1L	FASTK	TSPYL2	DNPEP	DNAJC24	HLA-DPB1	ATP6V0A4
			TMEM185B	2.0156					FAM200B	2.03142					ZFP82	1.90021					DAB1	1.89321					DUXAP8	HEY1	EIF2B5	SRCIN1	C20orf194	CAMKMT	ATF1	MAN2B1	MGST1	GAGE13	LRRC4C	TMEM98
			MIA2	2.01502					BST2	2.03074					CATSPER1	1.8995					TET1	1.89282					ATP5MC1	PYCARD	MCOLN1	IL17RA	CYB561	MAGED1	EIF2S2	SCO1	KLHL17	KRT18P5	SLC26A11	GPR161
			ACTN1	2.01408					TMEM87A	2.02957					FAM168A	1.89934					WDR74	1.89231					NDRG1	PIGN	PSMG3-AS1	HOXA-AS2	RPL23AP32	SEMA6A-AS1	NUP205	MRPL54	OAS1	PIAS3	DACT2	ZNF175
			KAT7	2.01288					CST2	2.02912					ISOC2	1.89844					PFKP	1.89204					CALCOCO1	TENM3	DCTN2	POLDIP3	STEAP1B	FLJ46906	RAB43P1	LINC01023	TECPR1	GUSBP9	YIF1B	GARNL3
			RRAGC	2.01268					NRGN	2.02906					CHURC1	1.89831					NDUFB6	1.89165					PSD3	CFDP1	PARP10	CEBPB-AS1	SLC39A11	SNRPD2	ZCCHC24	VPS36	ERMARD	CYHR1	TSHZ2	ABCC5
			C11orf54	2.01267					RIPOR2	2.02904					MRPS27	1.89796					MT-ND6	1.89069					FGF11	NDUFAF1	SIN3B	ALS2CL	TYMS	RHOQ	PLEKHG3	NDUFB5	SUOX	B9D1	GEMIN5	SPAG1
			VPS35L	2.01244					GPX8	2.02779					INTS5	1.89718					ABHD17A	1.89013					TGIF2	KIF13A	RALGDS	KLHL13	ATP5F1C	NBPF26	FLII	TMCO4	RPL19	C14orf28	RPL12P16	DDAH2
			GPR180	2.01154					TUBB2B	2.0267					ITLN2	1.89559					PCYOX1L	1.8899					CALCOCO2	LIN7B	PPP1R3E	ATF3	FAM53A	POLA2	SDF2	LMO7	TSTA3	DENND1B	DKKL1	FADD
			PIGF	2.01116					ABHD11-AS1	2.02668					ZNF774	1.89553					DLC1	1.88964					P4HA1	RANGAP1	STC1	RBM12	ITIH6	ACOX3	NPTN-IT1	NET1	PILRB	COMMD3	PRR12	ELOVL6
			PXN	2.01087					SHBG	2.02583					FAM107B	1.89536					NDNF	1.88961					ATP6V1A	TBCD	HYDIN	PSME4	CD207	ZSCAN21	SHPRH	VAV2	DDX60	SHLD2	CD55	PCGF3
			TMPRSS5	2.00857					ITIH5	2.02501					SPRED1	1.89513					MRPL58	1.8893					PIP4K2A	MTCH1	ZNF426-DT	ARMC6	LINC01703	SLC22A18AS	TRIM32	CAPN10	EVI2B	EIF4A1P4	KLC1	CRELD1
			SRSF11	2.00822					MVD	2.02489					ERMP1	1.89485					CLIP3	1.88898					RNF157	ADGRB2	CLPB	C9orf78	PIGX	CD59	CCNQ	ATP2B1	LRRFIP2	CHAMP1	LINC00652	GOLPH3
			TMEM260	2.0078					HLA-G	2.02486					WAC-AS1	1.89481					RPS2P5	1.88758					XPO5	PLS3	SNX16	DCAF1	CARD8-AS1	ENO2	MRPL53	FAM166A	UXT-AS1	COL9A2	SIPA1	AK5
			IFIH1	2.00759					TYMS	2.02453					RCN1	1.8947					DONSON	1.88737					CTDSP2	KLF9	RTCA	OPA3	STMN1	PRKAG1	YES1	HSPH1	STN1	ZNF552	OR7E126P	MTIF2
			ZNF235	2.00631					SAYSD1	2.0234					WDR36	1.89452					C9orf40	1.88679					SDHAF3	TLK2	SRRM1	FBXO2	VPS4B	POLR2H	ZNF815P	PCOTH	CCDC97	ERVFRD-1	ITPRIP	MALT1
			NXPH4	2.00586					PCDHB8	2.02194					TBCB	1.89357					FBXO24	1.88588					CDK13	SP4	PRPF40B	GARS	ITPKA	CTTNBP2	ZFP37	STXBP5	LINC00668	CACNA2D4	SNORA48	ARHGDIB
			ZNF646	2.00536					CTU1	2.0218					LENG1	1.89323					POP5	1.8853					ZNF337-AS1	NOL4L	CYP2T1P	L1CAM	PIR	PTCH1	RCN1	EGR2	TIAF1	SLC6A16	DPM2	ATP6V1G1
			IFI44L	2.00498					PIF1	2.02139					PLEKHA2	1.89267					PRRT3	1.8846					GSTZ1	ZFYVE19	NFS1	R3HCC1	MRPL33	RALGAPA2	CTDSPL2	HSBP1	CASP10	HFE	MEIS3P1	HDAC11
			PCBP2	2.00477					GTSE1	2.02125					PFDN4	1.8926					NAP1L1	1.88367					NSD3	CDC37L1-DT	ERLIN1	LTB4R	SDCCAG8	RAPGEF4	FKBP9P1	ANKRD11	NMNAT2	BOK	TMOD1	PPL
			IDH3B	2.00432					DAG1	2.02108					MNAT1	1.89223					CAVIN3	1.8836					LTO1	VMAC	SATB1-AS1	PRKRIP1	CSPG4P13	GPHN	SPAG4	PTK7	FKBP8	C8orf37	SNRNP200	SSBP1
			GDF11	2.0034					C17orf82	2.02015					KCNJ14	1.89206					LARP7	1.8835					RBX1	SFXN4	CHRNB1	CCDC88A	PDCD2L	BTBD6	ST7L	MAPKAP1	SFTA1P	LINC01013	MYCN	SIM2
			SMG8	2.00289					PRKCD	2.01993					RPL15	1.89196					EMP2	1.88306					EBLN3P	ALKBH6	REC8	EXOC5	TNRC6C	ZNF883	ZCCHC3	UBE2SP1	ATP6V1B1	PANX1	ZSCAN29	NCBP2-AS2
			SHC1	2.00237					HILPDA	2.01839					HOXA3	1.89101					NOB1	1.88251					NAGS	LMO4	ACTA2-AS1	ISPD	TMEM60	NBAS	TCAF1P1	PCDHGA1	ZNF101	LINC02475	SLC4A8	SMARCD1
			FKTN	2.00144					C1orf198	2.01838					GABPA	1.89073					ACY1	1.88189					MSH5-SAPCD1	CEBPZ	NAP1L4P3	PPP1R12B	RBMS1P1	MEGF9	SOCS5	PNN	TMEM181	MYO9A	BNC1	C19orf81
			INTS1	2.00141					COL22A1	2.01821					C5orf24	1.89063					GDAP2	1.88124					PLEKHA8	ALDOA	C19orf54	ATP6V1FNB	UNK	SH3D19	C9orf16	DEPDC1B	ULK3	EN1	RTRAF	CBX1
			NDUFC1	2.00082					PANTR1	2.01765					KIF2A	1.89015					CDH13	1.88075					RAB3GAP2	FAM162A	USPL1	ANXA2P2	SEPT9	DROSHA	PSMB3	TUBA1A	RGS17	FBXO4	PLEKHB1	BDH2P1
			ASAH2B	2.00052					CCNB2	2.0174					TIMP3	1.8901					KIAA1551	1.88055					PPP1R37	ENTPD3-AS1	DTX3	RPRD1B	MAFG-DT	PARP3	SELENOH	TMEM267	RANP1	GABRP	ACVR1C	TULP3
			PLOD2	1.99954					PSMB7	2.01569					RASA4	1.88956					OSBPL10	1.88046					EIF2B2	ZNF639	TRDMT1	RFX2	BGN	PTEN	CSTF3	MRPS10	KLHL4	ARHGEF37	OR2A7	SEPT5-GP1BB
			GPNMB	1.99948					MAGED2	2.01527					NFATC3	1.88901					TNFRSF10B	1.88014					CDKN2D	FDXACB1	ARMCX3	MAEA	PSMA3-AS1	TMEM251	BHLHE40	GYG1	MSS51	TSEN2	ANO7	GAN
			ZACN	1.9992					SNX24	2.01514					OXLD1	1.88885					TCP11L2	1.87996					NUP160	TATDN3	RNF20	TUBB	PLD2	LTBP1	ABHD18	EIF4E	RP9P	ABCB6	CHFR	UBXN10-AS1
			TUBD1	1.99854					DSTYK	2.01407					BRWD3	1.88781					NDUFB3	1.87964					CCDC112	FOXN2	KIF15	ESRRA	COL9A3	PTMAP5	GNL1	RNF103	ARMC2	TPI1	NFATC4	OTUD4
			TMA16	1.99847					TSC22D4	2.0134					TRMT61A	1.88756					CBR3	1.8796					MRPL47	FAM168A	PRPF4	RAVER2	TBC1D9B	CCDC154	DIDO1	IFT43	IL17D	GAPDHS	PCDHGA11	ZNF611
			AP2A1	1.9974					TRIO	2.01243					AK1	1.8874					YWHAB	1.87946					UTP23		FASTKD2	HAGHL	LY6G5C	CASTOR2	NAB2	NALCN	WASH8P	TRPA1	SMYD2	NDN
			MAP4K4	1.99669					TMEM177	2.01201					ZC3H15	1.88671					ALDH16A1	1.87902					RHOT1		DHX30	FIGN	TMEM147	CACTIN	MYCBP2	KHK	TSACC	C6orf99	SAE1	POC5
			NRP1	1.99471					ITPRIPL2	2.01186					CNOT2	1.88665					NCL	1.87873					ERICH1		NPM1P39	ERCC3	NAIP	CCNYL1	ECHDC1	CD99L2	KLC2	POC1A	BACH1-AS1	LURAP1L
			YIPF6	1.99271					MIF-AS1	2.0117					DET1	1.88627					SSC5D	1.87792					KRT18		YIPF3	C14orf132	WDR34	LINC00511	SLC27A4	RAET1E-AS1	METAP1D	TMEM200C	FAM204A	DHX15
			TRAF7	1.99267					MYH13	2.01125					RNF139	1.88565					NDUFS6	1.87774					CNNM2		LSM8	TRAK2	GJD3	PRSS33	SMO	RSRP1	KCND1	MPI	HMGXB3	ZFYVE26
			STX6	1.99165					COL6A1	2.01031					C17orf49	1.88557					POLR1D	1.87763					RNPS1		FHL1	CBS	ZNF3	NDUFB4	RBM27	PDE8B	CACNB3	TBRG1	CA5B	LSM1
			COPZ1	1.98986					TRIM51	2.01029					DHRS4L2	1.885					FEN1	1.87678					MARCH8		STT3B	ICE2	FZD8	PKNOX2	NECTIN2	IFITM1	TSPAN19	SEPT6	TTC7B	CRABP1
			TIGD2	1.98794					LMBRD1	2.01007					SMAP2	1.88448					CHPF	1.87548					PEX11B		SCAMP3	ACTBP2	ZNF536	TMSB4XP6	RPRD1A	PCM1	STRA6LP	CRYZL2P	UBE2J2	PRKAR2A
			UHMK1	1.98678					A4GALT	2.00881					PER1	1.88365					PDCD4	1.87517					DCAF5		PCDHGA2	PDCL3	DDX59	LAGE3P1	PSMD6	PTPRR	PTGR1	STARD5	NRN1L	KSR1
			ING2	1.98529					SIAH1	2.00849					EPC2	1.88293					NT5C3A	1.87498					TSC1		IPO7P2	LAMTOR1	TBC1D10C	SPARC	SLC35G2	DUBR	EIF2AK1	ZNF761	PAPLN	SHARPIN
			CAPN12	1.98503					ZFP36	2.00773					SRD5A1	1.88285					CHMP2B	1.8749					GTF2I		TOX2	NT5DC3	TSPAN5	NCAPH2	NUDT2	NUCB1	SAMD8	MTHFD2L	KAZALD1	ZNF891
			MCCC1	1.98418					CAMK1	2.00752					TRPM2-AS	1.88235					NDUFV2	1.87447					EFR3B		SLC7A11	HSBP1L1	MXD1	YPEL5	EDNRB	CHST7	BROX	ZNRD1	EZH1	AGPAT2
			LONP2	1.98333					ABLIM3	2.00752					MIOS	1.8823					ZDHHC4	1.87422					TMEM102		PEA15	MED1	MRPS31P4	WBP1LP2	HLA-DMA	ARL1	PTBP1P	IGLV1-51	HAGLROS	PRR36
			DCUN1D2	1.98266					ZNF521	2.00741					NGFR	1.88162					ASCC1	1.87389					TRRAP		MAN1A2	GMPR2	USP9X	THNSL2	SPAG9	CRABP2	ADAMTS7	AGMO	ATP13A1	ANK3
			SNRPEP4	1.98256					YOD1	2.00675					PAPSS1	1.88159					CUL7	1.87318					CCAR1		DNAJC4	TAB1	ARMCX5	MIR762	TMEM44	ZNF768	ZNF222	ST7-AS1	LEF1-AS1	TNFRSF13C
			NMNAT1	1.98213					ILKAP	2.00666					LEPROTL1	1.88151					CSDE1	1.8719					TMEM123		KCTD11	EIF4EBP2	CD109	MZF1-AS1	TCF3	EHD3	ZNF37BP	PPM1B	CHDH	PDE8A
			ALDH6A1	1.98033					MAP7D2	2.00597					ADD3	1.88086					YIPF3	1.87136					SP3		FXR1	HARS	TUSC3	HIST4H4	YY1AP1	LARP1B	SAMD9L	COLCA1	ANKHD1	ANKIB1
			METTL23	1.98011					ENPP2	2.00574					PRTG	1.88043					TTC30A	1.87133					RER1		CSF1	DCUN1D3	RIBC1	ST8SIA6	CSRP1	CENPC	GFER	CYP27C1	DDX19B	NBPF2P
			ADM2	1.97984					CAPS	2.00563					PEAK1	1.87981					CIDECP	1.87078					PPP1CC		ZFYVE1	BAIAP2	CTBP1-DT	CASC2	HNRNPUL1	SPOP	ITGB1-DT	LINC00426	ADAMTS9-AS2	FXYD5
			CSTF1	1.97936					FAT1	2.00484					LCMT1	1.87944					WDR26	1.87067					ANKRD12		CEP57	EMC2	GINS1	CYTH3	SEMA6B	YJU2	CD68	AGAP1-IT1	ALKBH5	AHI1
			CD44	1.97808					GUCD1	2.00477					C18orf25	1.879					TKT	1.87009					IFI27L1		PLA2G6	GOLGA7	ARSI	HYAL2	PARP16	UST	FAM131C	STOX2	TLDC1	SNRNP48
			CFAP97	1.97721					TUBB2A	2.00466					TIAM2	1.87881					FAM133B	1.87005					BEX3		MT-RNR2	MAP6D1	PAWR	CTHRC1	GSTO2	TSGA10	ZNF568	CDHR2	CEP44	SOGA1
			ZFX	1.97697					LOXL2	2.00408					SMARCA4	1.87868					DUSP3	1.86957					ZBED4		MTATP6P16	LRFN4	RMDN2	LINC00310	ZNF704	BMS1P11	TMPOP2	FTL	CCDC144CP	TMEM56-RWDD3
			C6orf120	1.97685					NEIL2	2.00345					RPS4X	1.87761					NDUFB10	1.86923					LRIG3		KRCC1	MLLT3	OR7E38P	PLPP2	TPGS1	NADK2	RPL21P16	C3orf67	PPIAP6	FBXL15
			NEU3	1.97631					HELLS	2.00315					FOXP4	1.87702					SUGT1P3	1.86866					ZNF510		GCNT1	PIAS4	FAM229B	MFAP3L	RARS	B3GNT5	E2F6P4	CDH15	TMEM143	MBD1
			MMGT1	1.97592					HILS1	2.00298					FMNL3	1.87669					SYS1	1.86841					CCNB1IP1		C12orf76	WNK4	TRUB2	DAPK3	RAPGEF6	ZNF692	RPL38	ZAR1	LINC00629	BAZ1A
			DGKZ	1.97563					LINC00963	2.00265					DOP1B	1.8764					MEOX1	1.86806					SF3A3		PATJ	EFR3A	SH2D1B	SERPINB6	MGAT4B	SNX12	NTNG2	LANCL3	NARS	SLC18B1
			KLRC2	1.9756					CAPN2	2.00258					HS6ST2	1.8757					TSPAN33	1.86709					MRPL52		OSBP	ANTXR1	ZNF860	CSNK1G3	BUD23	PLD3	HIST1H2BO	GCSAML-AS1	LINC01376	CCDC117
			SERAC1	1.97547					PLS3	2.00097					NEK3	1.87561					HINT2	1.86708					POLK		PLGRKT	EHMT1	PRKCD	SNRPB	ZNF250	CENPN	ZNF85	KIFC1	MTERF3	CDC5L
			NPAS2	1.97513					CADPS2	2.00055					TRMT2B	1.8755					PAQR6	1.86698					IMPDH2		RNF167	ARHGEF19	RGS9	FAM172A	ZNF207	AKIRIN1	SLC25A22	C2	EMC6	CCDC171
			TAF12	1.97493					CYFIP2	1.99935					MSI2	1.87488					ZFAND5	1.8665					GPATCH2L		GUK1	OIP5-AS1	RPF2	APCDD1	CFL1P1	FOXP4-AS1	TGM4	ZNF35	FAM96AP2	CCDC25
			PIN4	1.9747					PTTG1	1.99736					PROSER3	1.8747					MAP7D1	1.86585					NCOA3		FN3KRP	KIAA0825	PPP2R1B	EML3	HSD17B10	ENPP4	MINK1	CEP170B	RPS2	ZNF841
			GDNF	1.97435					CPPED1	1.99645					ICE2	1.87424					CREB3L4	1.86582					AP4M1		GAPDHP40	SMG1P1	TWNK	CXorf56	ZNF778	SLC38A5	PNPLA8	MSRB2	AFG3L2	IRAK1BP1
			TMED4	1.97393					GYPC	1.99623					SNTB1	1.87359					LRCH2	1.86555					CASP7		KIF7	GFPT2	FTH1P23	ZNF621	SNRPE	TRIM39	POU6F1	AMDHD1	PTPRU	TGM1
			C2orf70	1.97362					PEX7	1.99578					SLC35E2A	1.87208					HELQ	1.8652					NDUFB1		TUSC2	CORO2B	STBD1	SMARCA1	GSR	HERC5	TMEM87B	SLC29A3	RWDD2B	RC3H1
			RNF145	1.97287					TUSC1	1.99261					ASIC3	1.87144					FASTKD2	1.86501					BORCS8-MEF2B		UBE2G1	NRAV	HNRNPH3	NPPA	DIXDC1	LAPTM4A	TP53BP1	PROSER2	C1S	RRN3P3
			INHBA	1.97211					ECH1	1.99256					ATG2B	1.87013					INPP5D	1.86493					PRELID1		ACAP3	TLR2	EPS8L2	MED14OS	MBIP	C11orf80	TSPAN6	KDELC2	ZFAS1	CDT1
			PMF1	1.97204					DEPTOR	1.99239					LARP7	1.86916					MRRF	1.8649					PATZ1		ZBED5-AS1	STX10	DSCC1	DDX24	BAG5	LINC00894	GAPDHP1	BICD1	DLEU7-AS1	MTERF2
			CADPS2	1.97145					OXSR1	1.99224					RPL15P3	1.869					SORBS1	1.86487					CDC14B		TNFAIP1	MMADHC	TMEM141	CEP295NL	MED13	UBA3	ZNF91	NHLRC1	RPL17P36	ETV5-AS1
			SLC25A23	1.97117					ALDH1A3	1.9911					LARP1	1.86723					CSNK1D	1.86398					WDR1		FRA10AC1	JAGN1	RIPK1	SELENON	MPHOSPH6	MPLKIP	PPP3R1	TTLL3	DNAJC1	PTK6
			AP3M1	1.97034					PAXX	1.99107					USP54	1.86719					BAG6	1.86317					CAMTA1		LINC01569	MIPOL1	SAP30	COG2	RBM12B	LINC00239	STAG3L5P	TTC21A	FOLH1	BARHL2
			STXBP1	1.96995					TCAF1	1.99037					NTMT1	1.86656					SCAND2P	1.86218					SSU72		MILR1	TCERG1	CSRNP1	FUCA2	NSMCE2	MFSD12	HARBI1	RDH8	ADCY9	HSD11B2
			INTS6	1.96985					OLFML3	1.98974					ABHD11	1.86578					HNRNPLL	1.86211					SPTY2D1		IFI35	TRMT6	CHADL	CENPT	FUCA1	BMS1P4	GPR158	TMC3-AS1	BACH1-IT2	BLVRB
			ERRFI1	1.9697					CXXC1	1.98853					YEATS2	1.86543					TP53I3	1.8614					RPL7AP66		ZNF654	UBQLN4P1	CENPQ	PNMA6A	ILVBL	SHF	DZIP1	SUPV3L1	DHX37	NUDT4
			LINC00649	1.96902					SCARB2	1.98677					ZNF326	1.86516					ARF5	1.86056					AFG3L1P		OTUD5	GFM2	SLC12A9	CHSY3	ANKRD13A	RN7SKP16	TRAC	DENND2C	HBB	HMGA1P2
			ZCRB1	1.96889					RNF7	1.98657					SNX18	1.86489					CST3	1.85997					DMWD		KLHL36	ZFP90	FAM86C2P	SAYSD1	FUT11	SNHG4	CDCP1	CEP112	TBXA2R	POGZ
			MGAT2	1.96866					LHFPL4	1.98573					HLA-F	1.8644					TANC1	1.85989					TYW1		ZNF404	JAK2	PSMB8-AS1	ASH1L-AS1	CARD16	LEO1	MIR663AHG	GOLM1	KDSR	HEYL
			METTL7B	1.9684					TMEM17	1.98393					EFCAB10	1.86408					C16orf58	1.85952					MRM2		SNX18P26	SLC25A17	SULF2	LAMB1	ZNF595	SNUPN	GALNTL6	GUCY1A1	PUM3	ATP8A1
			PLEKHA2	1.96797					SELENBP1	1.98387					PTPRJ	1.86307					SLC25A36	1.85863					ZNF23		FAM122B	PRPSAP1	GNPTG	DELE1	RIPK4	RPL29P14	RPL9P9	LINC01481	RPL10A	SERHL2
			TRMT1	1.96761					CCL2	1.98239					BLOC1S3	1.86293					F12	1.85828					VPS26A		THRB	ZNF655	TOB2P1	PEX7	MBNL2	PCDHA7	C1orf74	TTC32	LINC01144	LDHB
			RPS7	1.96672					PRRC2A	1.98179					DKC1	1.86216					ZNF805	1.85824					TMEM203		PARD6B	MLEC	MAN1A1	ATG10	VPS29	MTFR1L	KCNK3	PARP8	MIEF2	HOXA6
			MRPS16	1.96657					KAT2B	1.98129					CNOT6L	1.86118					PPP1CC	1.85799					FDX1		LMO2	TGIF2-RAB5IF	TNFRSF1B	URI1	RARA	LGR4	ATM	LAMP3	ANKRD65	DDX20
			SOX6	1.96637					PRCD	1.98124					MYO1E	1.86109					MRPS27	1.85742					ALDH16A1		PLSCR3	STK26	HSD17B14	ERBB2	ARPP19	GPAT4	RITA1	GAPLINC	PPP1R1B	RIN3
			GLIPR2	1.96625					KLF4	1.97903					MAP7D1	1.861					HCFC1R1	1.85723					ZMYM3		WWC2-AS2	ZNF215	PLEK2	ASH2L	VGLL4	CTU1	PCBD1	SCAMP5	CRLS1	PHLPP2
			NFIX	1.96539					OR7E38P	1.97823					DDX6	1.8608					TAF13	1.85717					AAGAB		SLC9A9	EPN2	LUC7L2	BRSK2	GLIS2	MAFK	PRDM8	SMIM25	KHDRBS1	MPRIPP1
			GDAP2	1.96494					PCDHB18P	1.97746					TSHZ1	1.86075					SRM	1.85706					C17orf80		MEF2D	PKNOX1	RPL13P5	SLC35F1	CPT2	PDGFC	BLID	CCNYL2	NOS1AP	SPDYE16
			NONO	1.96464					ILF2	1.97741					CDC14B	1.86048					CMC2	1.8568					ZSWIM7		WDR59	PPP2R5D	RPF1	COPG2	RBSN	EDIL3	ARFGAP1	TCAM1P	NDUFA12	DNAAF5
			F2RL2	1.9646					CRADD	1.97733					ATXN7	1.86045					BLOC1S5-TXNDC5	1.85636					PCMT1		SERF1A	ABHD13	PRSS23	WASH6P	EIF4BP3	STK39	FAM92A	RACGAP1	EIF6	HOXB3
			SMIM4	1.96437					ENDOD1	1.97699					CHKB	1.85976					FBL	1.85608					NME2		LINC01198	NUTM2D	RNF113A	CHRNA5	PROCR	SLC2A10	UAP1L1	ABCA9	ZNF121	CCNJL
			PHKA1	1.96432					OSMR	1.9764					PGGT1B	1.85923					ZKSCAN3	1.85584					SARAF		LPIN1	RB1CC1	LINC01128	CISD1	CRNDE	MEIS1	DCST2	CARD6	RNA5SP530	LPAR5
			HMGN5	1.9632					CD59	1.97635					NUDT1	1.85893					QARS	1.85505					MBD3		FN1	NBN	SPAG16	SLC25A13	SCAND1	EPSTI1	SLITRK1	PRMT3	SF3B2	HAUS8
			BMX	1.96308					MOG	1.97568					MAP2K1	1.85725					SMAD4	1.85438					ARIH1		MMP14	C12orf56	FGFRL1	AMZ2	ERMP1	DRG2	CFAP54	A2M	OR5J2	BCAM
			FBXL4	1.96307					GJC3	1.97538					SFT2D1	1.85703					MED10	1.85436					FOXK2		HDHD5	ELOA	DNAJB12	PLCXD1	FOXK1	C11orf96	LRRC8A	PEX5L	PLEKHG5	KLLN
			CLCN4	1.96172					SNUPN	1.9753					ADAM10	1.85667					SLC38A6	1.85277					RBBP4P1		CSNK1D	RPL23AP53	LMX1B	ZNF470	NDUFA5	SMIM11A	RALB	TSSK3	DMPK	TMEM151B
			DOP1B	1.9616					ITGA4	1.97402					SP2-AS1	1.85587					MRPS17	1.85274					WDR45B		ATPAF2	TFAM	CLEC2D	AGA	LXN	FCGRT	TMEM240	PIGW	DTNB	CHST9
			SLC30A6	1.96105					NAAA	1.97263					UBXN7	1.85454					ARPC1A	1.85231					EPAS1		UVRAG	ZBTB1	METTL3	RASA4CP	TROVE2		RAB29	CYB5D2	PCDH18	HNRNPA1P59
			DPY19L2P3	1.96102					CTTNBP2	1.97255					ATP6V1E2	1.85442					C19orf70	1.85151					POLR1B		ZNF543	SDHAF4	ZNF333	TMTC4	FCHO2		LRFN3	NDFIP1	FLJ42351	MFHAS1
			UQCRQ	1.96089					NMNAT1	1.97251					UQCRB	1.85414					STXBP1	1.85151					TRIM7		C7orf43	HNRNPLP2	HBS1L	BAAT	ZNF652		FAM230C	RARS2	FGF7	GPR160
			WDSUB1	1.95894					NEK2	1.97245					XPNPEP3	1.8538					COQ2	1.85136					KANSL1		TGFA	MDH1B	RPS7P10	JDP2	FBXO11		NEK1	MELK	C2orf68	VLDLR-AS1
			KRTAP2-3	1.95734					TENM3	1.97183					RHBDD2	1.85362					TMEM14A	1.85029					CHCHD5		ZCCHC10	SYNGR1	JMJD1C	FEZF1	MRPL41		KIF5B	ZNRF2	HEXIM1	ARSA
			DTX2	1.95654					MPZ	1.97071					CCDC7	1.85349					IFI27L2	1.84945					MAPK1		DHX16	CMTM3	RPL22P2	OLA1P1	NUDC		CAPZA2	LINC-PINT	SERINC4	RBM5-AS1
			ELMO3	1.95628					MXI1	1.97018					MAGEL2	1.85333					LLPH	1.84921					CASC3		MMP15	GLYR1	NNMT	SPATS2L	KLF2		HOXC5	PTPRK	GPD1L	KCTD15
			LINC00853	1.95614					KYAT3	1.96885					ODF3L2	1.85332					WAC	1.84902					CACUL1		UBE3C	PRRG1	IQCK	VEPH1	STK24		LINC00592	SNORA7B	SOCS1	LINC00461
			SNAI1	1.95596					TMBIM1	1.96875					RTL6	1.8532					ING2	1.84866					PIK3CA		TXNRD1	SRRD	CITED1	SLC35A4	UTP20		RNA5SP18	INTS6-AS1	MIR4435-2HG	PSMC5
			TNRC18	1.95529					FAM86JP	1.96858					BACH1	1.85309					ARHGAP25	1.84825					MED10		SMIM10L1	TRIM27	FASTKD1	VEGFB	LONRF1		HCFC2	ZNF599	MDM4	ALKBH3
			BMI1	1.95469					EED	1.96823					TIMM13	1.85227					POLR3GL	1.84812					ANGEL1		SOX9	TMED3	CMC1	TMSB15A	ZNF211		PAIP2	PWAR6	FAM210A	DDX54
			UNC45A	1.95452					FLI1	1.96675					GAS5	1.85194					PYURF	1.84784					UBXN7		COQ3	SDSL	TMX3	GTSE1-DT	DYNC1I2P1		PTP4A2P2	LINC01431	GSTT2	UBTF
			C10orf25	1.95436					USF3	1.96584					NDUFB10	1.85159					MPZ	1.84754					WASF4P		HS3ST3A1	NNT	FURIN	UBAC2-AS1	XPO4		ANO7L1	AGGF1P2	PDCD6IPP2	THADA
			SGPL1	1.95191					FAM189A2	1.96545					ZRSR2	1.85095					POGLUT1	1.84711					LNPEP		STRN4	FXYD1	CNTNAP3B	ENSA	TCEAL1		SLC12A4	BOLA1	AGT	ZNF518A
			ADCY7	1.95139					SEMA4B	1.96533					PPIG	1.85067					LRRC41	1.84694					FAM214A		SLC15A3	SYF2	ECI1	PIGZ	ANXA2		SLC1A5	KCTD3	EXOSC3P1	CYB561D1
			PCGF2	1.95091					STBD1	1.96477					MTR	1.84923					NMRAL1	1.84691					MORN4		FABP7	SPOUT1	RAB4B	SDHB	OXLD1		ARF1	NR3C2	TEX30	ZNF551
			GTF2IP4	1.94972					MANBAL	1.96471					PRKAB2	1.84896					PSME2	1.84622					CCDC88B		PDE4D	RPL36P4	FBXW7	BECN1	RAB13		ZC3H8	CUZD1	PHKA2	TCF20
			SIK1	1.94906					TMEM144	1.96446					CLTB	1.84852					IFI27L1	1.84612					YIF1A		COPB2	NR2F1-AS1	PRX	APTX	NFU1		C19orf73	SNW1	UCN	ATIC
			C11orf1	1.94902					MAGED4	1.96429					SRRD	1.84829					TAGLN3	1.84551					SPR		CPED1	PTS	CCDC22	RAD54L2	ERCC1		IGHMBP2	DCAF6	PPP1R21	ADGRF5
			BTBD8	1.94846					MAMLD1	1.96124					ATP5F1D	1.84759					CPNE3	1.84489					RTL6		WDR92	RAB10	ECT2	ZNF887P	METTL8		PHYKPL	LINC02550	STOML2	GPR137C
			AKAP2	1.94721					CHPF2	1.96089					NEDD8	1.84746					CTDNEP1	1.84446					NDUFC2		NSMCE1	LRIF1	RBM43	URM1	ZFP1		SLC35E4	CSAG3	ABI3BP	HSD3BP4
			S1PR2	1.94721					TAF15	1.9606					NOTCH3	1.84688					LYSMD2	1.84278					ZSCAN26		SNX33	UBXN1	RPL6	MYOM2	SMG7		TMPO-AS1	CTNNA1	DDX23	MGAT1
			LINC01271	1.94718					HPS5	1.96048					HTRA1	1.84681					FBXW4	1.84212					AFF4		RPL23A	NDE1	KIAA1109	HHAT	RAD50		ING5	ACOT8	SLC35E1P1	SNRK
			GPT2	1.94685					UQCC2	1.96029					EEF1A1P12	1.84625					KIAA2013	1.84144					TKFC		TVP23C-CDRT4	CGGBP1	CHEK2	HOGA1	FAM156B		STIMATE	CNTF	MRPL48	MAF
			SNAP23	1.94684					RYR3	1.96023					PGK1	1.84583					GTF2IRD1	1.84083					FBH1		USP8	STX4	PRR7	SDHAF1	ZNF765		SERPIND1	AGGF1	FAM173B	HIRA
			SYPL1	1.94673					PRELID3A	1.96014					NBPF1	1.84582					MRPL57	1.84083					URB1		SKP1	NEMP1	RPGRIP1L	SEMA3C	SRP9P1		NAP1L1P1	SEPT2P1	NAP1L1P3	FAHD2CP
			HSPB11	1.94668					SAMMSON	1.95979					RNF157	1.84515					IDH3B	1.84071					KIDINS220		TAF4B	SLC2A11	TM2D3	EHD4	OR2A20P		IL6	DERL3	RPARP-AS1	COPE
			ZBTB17	1.94644					C3orf52	1.9594					MAP4K4	1.84421					RYBP	1.84047					KAT6A		R3HCC1L	IGF2BP2	RFC4	FBXL7	SEC16A		CDIP1	MCAT	NEXN	FAAP24
			KCNAB2	1.94512					STKLD1	1.95914					FEM1B	1.84408					AQP3	1.84023					VPS53		NEPRO	ZNF106	ACVR2B-AS1	COL27A1	PANK3		CLIC4P1	TEAD4	PSMD3	APOE
			SEC22B	1.94501					COL9A3	1.95819					CASP2	1.844					NDUFC1	1.83955					PRR34-AS1		ANGPTL4	BGLAP	FBXO41	OTUD7B	TUB		SPRED3	KLF3	FEZ1	PLAGL2
			DHX40	1.94453					HAUS5	1.95762					ZNF619	1.8435					MRPL20	1.83933					CAMK2D		NBDY	PDRG1	TRIP13	BNC2-AS1	FLT1		SPOCK3	MIB2	MYEOV	TMEM131L
			PPIG	1.94437					KLF9	1.95615					ACSBG1	1.84322					ZNF292	1.83921					PXK		CUL7	UBL7-AS1	TFDP1	HIST2H2AC	MTCO1P12		TBX20	CDC20	SEC24A	B4GALT6
			BRD3	1.94417					CAV2	1.9554					PTPRF	1.84317					FNIP1	1.83889					PDS5A		ABTB1	GUSB	NT5C3AP1	MEMO1P1	RPL18		FANCF	DEK	TWIST1	TGFB3
			ITGA2	1.94247					GPATCH11	1.95485					MTPN	1.84255					NDUFV1	1.83854					SETD2		REEP2	KRBOX4	PDE6D	JKAMP	UBQLN1		ARID1B	SS18	SLC35D2	RPSAP70
			SNAP47	1.94171					LDHAP7	1.95426					AGO2	1.8417					CFI	1.83835					GNA13		LRRC47	ICAM5	SLC39A10	ECSIT	ZRANB3		CREG2	C8orf82	SGCE	RAB24
			PCNT	1.94139					FCRLB	1.95419					ARL16	1.84141					SINHCAF	1.83811					ZGLP1		HS3ST1	PPM1D	TRMT9B	NECAB3	PTGFRN		RPL9	TATDN2P2	SLIT2	ZNF365
			SEC24B	1.94127					SERTAD3	1.95349					COMMD4	1.8412					SMPD1	1.83716					SMURF2		NOL3	SLF2	S100A3	GTF3C2-AS1	SHANK3		TMEM168	CHL1-AS2	GAR1	KDM7A-DT
			TMED2	1.94123					DXO	1.95342					NECTIN3	1.84117					FKBP2	1.8369					PSMD7		NDUFAF3	MED4-AS1	SAV1	LRGUK	HAUS4		NDUFS2	TRIM33	VAMP1	TIMM44
			LUZP1	1.94068					CPEB2	1.95336					RCOR1	1.84056					MRPL52	1.83655					CEPT1		USP27X	DHCR24-DT	KLF7	FAM217B	RBM7		TXNDC12	CXorf38	MED29	HAGLR
			FAT4	1.94048					ADCY7	1.95202					ASPHD1	1.84002					NAPRT	1.83606					OSER1		MT-ND5	LIN54	EIF4HP1	PPTC7	PAOX		GAPDHP65	MT1XP1	CAMK2G	HOOK3
			DEPP1	1.94032					LINC01503	1.95188					ZNF765	1.83876					SPATC1L	1.83581					CIPC		ZC3H18	MTAP	CAVIN1	ATP11A	TCEANC		COX6B2	GIMAP5	CENPBD1P1	DHRS2
			OAS2	1.93931					SLC2A13	1.95008					SRP19	1.83868					NUAK1	1.83551					BCL7C		PLEKHA3	ANO8	CLTA	RARB	RNF44		IFIT3	ACP1	AGBL5	RPS6KB1
			RPRD2	1.93917					CKAP4	1.94966					UBQLN4P1	1.83797					TRAPPC1	1.83534					PYURF		VTI1B	FHAD1	CKS1BP3	MAP2K3	CEP120		ASTN1	AUTS2	GYS1	RIOK3
			BAG3	1.93827					BTG1	1.94942					VGLL4	1.83752					TMEM123	1.83516					ATP6V0A2		PTENP1	ZFP82	PRUNE1	ANKMY1	ANKRD13D		STX12	TPBGL	ARAP1-AS1	TMEM192
			UBE2W	1.93772					CHCHD6	1.94922					SLC7A6	1.83733					HSPA13	1.83516					DDX50		ZNF581	DARS2	ZBTB6	COX7A2	RGS5		ZNF37A	SLC13A3	TBX2-AS1	STK33
			DCAKD	1.93766					LOXL3	1.94738					CITED2	1.83731					DRAP1	1.83498					EID3		RUSC1	MADD	HIST1H2BN	DDX1	SIRT7		OLFML2B	MTFMT	LINC02300	NPIPB15
			RPTOR	1.93715					RBM3	1.94728					MSH3	1.83726					DNPH1	1.83468					CCNT1		KAT8	MIOS	PRICKLE1	ADA	TTC21B		CYP1B1-AS1	CEMIP2	DEDD2	CCT3
			RPL7AP8	1.93707					SLC16A4	1.9461					PSTK	1.83675					LRRC45	1.83467					GATAD2A		S1PR5	GATM	KMT5B	FAM186B	PSMB4		NPIPB2	HSF4	RBBP7	ZFP69B
			RNF144B	1.93593					MAP2K2	1.94605					DCAF16	1.83571					ATP2B4	1.83447					NRDE2		AHCYL1	SMC1A	ATF4	C2orf69	ZBTB24		FXR2	WNT5A	MANBA	RABL2B
			MIR193BHG	1.93517					UBIAD1	1.94519					TSC22D2	1.83565					MBTPS2	1.83444					ARAF		TXNDC11	SLC7A6	TRIM36	PDCD4-AS1	PRSS30P		FRRS1	KPNA2P3	CICP14	SPAST
			SLC2A3	1.93464					LGR4	1.94324					NEO1	1.83557					RNASE1	1.83414					NHEJ1		HSD11B1L	IRGQ	PRKAA1	STRIP2	NEURL2		NTNG1	ST6GALNAC2	NPEPPS	NUP155
			PPARD	1.9346					RTN4	1.94312					KDM1B	1.83544					KIAA1958	1.83378					RFX5		ZCCHC17	STRADB	IPP	CYP2J2	RIBC2		FOXRED1	NAV2	DOCK5	ANKRD45
			CAMTA1-DT	1.93398					RAMP2-AS1	1.9419					RNF169	1.83529					SAC3D1	1.8334					RPS27L		PRRC2C	WIPF2	FPGS	SELENOF	CCR1		XYLT2	MSANTD3	ARHGEF34P	PPM1G
			CWC15	1.93341					ATXN1	1.94133					MINDY2	1.8349					IMP4	1.83243					KIAA1958		PSMF1	VASP	BBIP1		PCMTD2		MARCH5	RTL8B	HOMEZ	HSPBAP1
			TBC1D22A	1.9334					STEAP3	1.94077					TMEM178B	1.83448					LZTS3	1.83232					PFKFB3		YBX3P1	HNMT	MPC1		SDAD1P1		CEBPG	WEE2-AS1	SDHCP3	DECR1
			TNFAIP8	1.93324					SLC25A4	1.94075					WBP4	1.83435					ILKAP	1.8323					WDCP		CNPY2	UIMC1	RBM15B		BCYRN1		FAM187A	MRPS18A	INTS6L	RPS6KB2
			GDF15	1.9328					WDR83	1.93996					HSPB1	1.8339					DHFR2	1.83126					ASL		PHF12	LINC00623	DAGLB		CSPG5		PPP1R18	MFSD13A	RPS20P22	KANSL3
			ACADM	1.93273					DEPDC1B	1.93971					ZNF426	1.83317					LY6K	1.83077					SPTBN1		NPHP1	RNF19A	RPL19P16		PLLP		STK38	NICN1	HMGB1P12	LINC01579
			IDE	1.93249					SLC44A1	1.93887					RPL5P24	1.83296					PCDHA4	1.83055					TMEM8B		PALM3	CHCHD2P6	SRSF9		SLC25A30		S100A2	OR7E104P	NUMA1	BTBD7
			BRPF3	1.93248					RAB4B	1.93826					HCG18	1.83222					NTAN1	1.83039					CCDC71		SVIL-AS1	CYSTM1	EPHA4		RWDD1		CHD2	RPUSD2	KMT2A	IL17RB
			TNFRSF1A	1.93223					RDM1	1.9374					SRGN	1.83195					PCAT1	1.82994					ZKSCAN4		ZNF354B	SMG7-AS1	NOP14-AS1		GPR146		LEFTY1	SDC1	ZMAT2	JPH4
			SLAIN1	1.93178					PTCRA	1.93732					USP10	1.83157					CIB1	1.82975					ASXL2		TSPEAR	PPP6R2	ALG14		ZNF562		ACTRT3	USP47	RAD1	RASSF4
			MARK2	1.93082					IL16	1.9363					FTO	1.83105					HK2P1	1.82969					CD83		LCN2	TMEM138	TAF15		MAP4K5		AADACP1	CCDC66	LIPT1	PICART1
			LINC00665	1.92981					TCTN2	1.93529					TRAPPC2L	1.83044					SMAD3	1.8296					SRP14		RPS6	RAB23	CYP4V2		ZNF615		RPL9P7	YWHAZP5	ATP6V0A1	NOL9
			NT5C2	1.92864					CTSB	1.93525					TNPO1	1.83025					CINP	1.82951					ALDH4A1		CIRBP	SPTBN2	PRDM15		TF		TDRD7	C19orf12	POLR2G	YWHAE
			RANBP10	1.92809					MTG1	1.93328					NOP58	1.82964					GMPS	1.82944					CCSER2		DYNLL1	GLUL	CDC45		CCHCR1		CYP27B1	SPRYD4	CHMP6	LRRN4CL
			FKBP14	1.92792					EPDR1	1.93215					APOBEC3B	1.82956					ARIH1	1.82927					BACH1		RUVBL2	METTL2A	EXTL1		CC2D2A		ADAMTSL4	LINC01694	TIMM21	EPS8L1
			FTH1P20	1.9273					NFIA-AS2	1.93185					TRAK2	1.82954					PTTG1	1.82921					RASA3		KIF1C	USP33	KNL1		AZI2		BTBD10	ITPKC	CORT	HLA-C
			APOL6	1.92624					UQCRHL	1.93175					ZFAND3	1.82933					MECP2	1.82896					PIEZO1		MAGEC2	AP4S1	GRPEL2		HCG18		MLKL	TMEM139	CCDC149	SLC6A12
			KLHL42	1.92588					FRMD4A	1.93145					TPP1	1.82889					ZKSCAN8	1.82865					RBM25		CNTNAP3C	HMGA1P8	SLC9B2		PHF10		GABRA2	HACD3	TBC1D15	RDH10
			ARSG	1.92581					QTRT1	1.93135					ARHGEF12	1.82871					GSK3B	1.82816					BAIAP3		ERCC6	LRRC57	FAM66A		MYDGF		AGAP2	NCBP2	IGSF9B	DNAH14
			OPRD1	1.92493					NDUFA8	1.93101					CCDC112	1.82857					RNF125	1.82814					CFAP298		ZNF280C	PSMD13	ATP2B1-AS1		MELTF-AS1		GORASP1	TRAK1	AMMECR1L	ZNF24
			WDR46	1.9246					RIMS2	1.93096					AEBP2	1.82833					NEDD8	1.82698					ZBTB45		VAC14	C19orf53	GPC6		JOSD2		HSPE1-MOB4	KLF5	CYCS	ZNF577
			SLAMF9	1.92453					MAPK8	1.93068					FADS1	1.82832					RBM4	1.82614					TCP11L1		RPS6P25	NOTCH3	C1D		TSNARE1		ARHGEF9	RAB22A	PLEKHO2	MEX3C
			FAM129A	1.9245					RPL7P1	1.93065					OXCT2	1.82822					CMBL	1.82549					SLC2A4RG		ALDH2	CASTOR1	DDX42		CNOT8		GIN1	HOXD11	CCDC15	GABPB1
			BTAF1	1.92432					PAGR1	1.9305					DLGAP4-AS1	1.82794					B3GAT3	1.8254					DVL1		GID4	NDRG3	VPS13B		BOLA2		APOBEC3F	MXD4	TC2N	BCL6B
			KDM1B	1.92327					RALGPS2	1.93022					ZNF148	1.82792					BAD	1.82519					PYM1		MTHFR		DHFR		GSS		PTBP2	NUP62CL	FBRSL1	MCTP2
			TMEM248	1.92312					PDGFC	1.92989					GSE1	1.82773					JUP	1.82511					NSD1		NAXD		GALNT18		KDM2A		NKILA	PIGH	FUBP3	ADAT3
			NCSTN	1.92274					ME3	1.92852					KIAA1549	1.82709					ORAI1	1.82502					REL		GLIS3		CHAF1A		MYO5C		PGAP2	ZNF133	DCAF15	PRKG2
			KCMF1	1.92239					TMTC1	1.92839					CXorf40B	1.82692					LIME1	1.8248					NUP188		UTP25		PRMT5		MED14		GTF2IP1	CASD1	D2HGDH	HSD17B1P1
			ARCN1	1.9216					EPS15L1	1.92831					CLPP	1.82627					CTIF	1.82461					IRF2BP2		CHST15		DNM1P51		COX16		LINC00632	PERM1	TDP1	SESN1
			NSMAF	1.92146					MCM4	1.92742					NDE1	1.82614					RLIM	1.8243					PRDX5		CLDND1		RBM17		ZFP41		CCDC61	COL12A1	EIF3G	SLC46A1
			NFIA	1.92019					MVB12B	1.92724					CREBBP	1.8259					TMEM136	1.82411					COPS9		GABPB1-IT1		ZCCHC14		TTC1		LRCH4	DHRS3	KLRC4	LRRIQ1
			CSRNP2	1.91936					PITPNC1	1.92722					KIAA0355	1.82581					GRAMD1A	1.8241					ZNF713		NLK		CREBZF		HIC2		STOM	SUCLG1	ACOT7	ADCY10P1
			MAP3K20	1.91803					GBP2	1.92718					RAB3GAP2	1.82569					ERP27	1.82402					CCNE1		RAB21		BRICD5		ABI1		FAM71D	TYW3	ASB9	FXN
			ADGRE2	1.91731					CENPX	1.92714					SRP14	1.8256					VPS35	1.82376					MGRN1		MND1		ATXN2L		RGS2		TPM1-AS	GPANK1	TMEM108	BSN
			WDR5B	1.91686					PLP2	1.92694					BMI1	1.82557					SPR	1.82376					CHMP7		KLHL35		ST6GALNAC3		ANAPC1		PHC2	CRYZP1	SUMO1	USP32P2
			INPP5A	1.91628					RBMS1	1.92658					CCM2	1.82538					ATXN7	1.82358					MOSPD2		PIAS1		SMIM29		SRGAP2		LSM12	RF02038	LINC02321	RPL5P9
			ORAI1	1.91519					GOLGA8R	1.92654					AURKAIP1	1.82471					PREB	1.82316					MAF1		KIF3C		CD3EAP		TNK1		TMEM19	CMTM8	AIMP2	SLC25A25
			IL10RB-DT	1.91483					KIAA1755	1.92564					MSN	1.82449					COX8A	1.823					EPB41		B4GALNT1		APOBEC3D		IGSF22		RAB39B	RILPL2	ATR	PTBP1
			VDR	1.91473					TMEM150C	1.92542					CAPRIN1	1.82446					EEF2	1.82297					ZNF573		SEZ6L2		ENTPD7		TSR1		PABPC1P3	CENPE	CBX3	NUP58
			OXA1L	1.91367					RCAN3	1.92522					NEK7	1.82441					ZNF699	1.82249					OGT		RCE1		EDEM1		TIMM8B		INO80B-WBP1	MUC12	LAMA5	FTSJ3
			APBA3	1.91347					FAM13C	1.92507					GATM	1.82424					CEPT1	1.82249					EIF5B		ADAM22		NIPBL-DT		CCDC8		RAP2B	GSEC	TMEM218	EPG5
			KPNA6	1.91306					EPS8L2	1.92499					LASP1	1.82413					PCIF1	1.82247					POLR2K				SLC18A1		CRAMP1		FAM131B	C19orf38	PLXDC1	ADAMTS14
			SEMA3B	1.91277					PPM1K	1.92471					ZMIZ1	1.82334					GLTP	1.82225					SELENOM				PXDN		CFAP410		HOXD13	KANK1	COX19	INPP4B
			GALNT7	1.91138					UBXN2A	1.92431					BMP8A	1.82232					FSTL3	1.82181					ATP5F1A				RHEBL1		APPL1		FUNDC2P1	ZC3H13	ABHD14A-ACY1	PPP1R35
			RPL15P3	1.90844					BRCA1	1.92431					SLC4A2	1.82221					HNRNPA1	1.82174					G2E3-AS1				IMMP2L		IDH1-AS1		SMARCA5	CLN5	ZDHHC23	NCR3LG1
			SNHG15	1.90781					PPM1A	1.92283					C11orf24	1.82137					CDKN2AIPNL	1.82113					TENT4A				LSM6		QSER1		PTPRCAP	TTC13	ZNF460-AS1	ROCK1
			TARS2	1.90766					BCL2L11	1.92261					ARHGAP42	1.82092					KDM3A	1.821					KAT6B				ZNF696		UTP6		GABARAPL2	ELOVL1	MAFF	PTMS
			ST8SIA4	1.90755					GLDC	1.92258					DNAJC12	1.82063					RNASEL	1.82075					OSBPL2				PIMREG		LSM11		RNGTT	PTGR2	FBXW9	MSC
			ZC3H12A	1.9075					CLYBL	1.92236					ALPK1	1.82052					CFLAR-AS1	1.82067					RGL2				MYBL2		GID8		SNHG5	PCDHGC3	EID2	C12orf43
			TM9SF3	1.90733					MAIP1	1.92232					RPRD1B	1.82043					PLEKHJ1	1.82065					SAMM50				METTL21A		PLXNB1		FKBP10	CHD3	METTL16	LCNL1
			PASK	1.90612					LMO7	1.92216					EXOSC4	1.81872					PLAG1	1.82058					FAM122A				EED		GART		DDX58	ULK4P3	CA6	SLC30A9
			RFFL	1.90607					CD109	1.92171					IGFBP7	1.81867					ZNF14	1.81988					ATP6V1G2				TCTA		UHRF1BP1		TRIOBP	KRT27	SNRNP40	NIP7
			CHD6	1.90575					ARHGEF40	1.92133					RIC1	1.81852					TIMP3	1.81962					RANBP2				AZGP1		ZNHIT3		NUDT7	PTPRM	TCF19	LHFPL3
			CCDC58	1.90574					SRGAP2C	1.92063					DPH2	1.81841					UQCR10	1.81929					CDYL				CSRP2		KCTD20		WTAP	FAM120AOS	OCEL1	PTGES2
			GAB2	1.90524					BZW2	1.92032					KLHDC10	1.81822					DUSP28	1.81918					GPATCH8				PJA1		C2orf92		ZNF708	UBE2E3	MYNN	ARNTL2
			PTP4A2	1.90475					CDH2	1.91942					ZNRF3	1.81788					ACTN4	1.81892					TMEM268				MFGE8		CLINT1		TTPAL	LINC01137	SFXN5	DENND6A
			EGR3	1.90439					SNX13	1.91936					PACS2	1.81775					RIMKLA	1.81873					WDR89				CDC7		MIR3681HG		NLGN4X	C2CD2L	LAPTM5	PAX9
			RAD23BP1	1.9037					MUC19	1.919					TELO2	1.81751					RPS6KA5	1.81856					TTC17				FAM86C1		UBE2O		HCG11	FBLIM1	TSEN15	FAM243B
			BCAR1	1.90264					NAV3	1.91777					STON2	1.81727					NMI	1.81844					TLK1				FER		CDK16		MYO1F	UFM1	MED8	SIRT2
			ULK1	1.90226					TXNIP	1.9173					NDUFS6	1.81701					TNFAIP3	1.81825					ABHD17A				RANBP1		ABRACL		FAM180A	KLF11	C18orf32	BMP2K
			BANP	1.90225					MFGE8	1.91652					SURF1	1.81697					BLOC1S2	1.81806					PAPOLG				SMARCB1		PSMD1		DBIL5P	DUX4L37	SEMA4C	ZNF264
			HS6ST2	1.90154					EMILIN2	1.91652					HACE1	1.81663					DYRK2	1.81783					C3orf14				CDNF		PGP		OSTCP2	CTNNBL1	SEMA3F-AS1	PSPC1
			CPD	1.90132					PIK3IP1	1.91636					EML4	1.81622					PRKAR1A	1.81719									LINC02199		ATP13A3		VAT1L	GAPDHP72	C1orf53	DNAAF4-CCPG1
			JPX	1.9009					RNF103	1.91601					NLGN1	1.81621					KTI12	1.81683									C12orf75		NR3C1		EPOR	KIF14	SPCS1	PHIP
			AARSD1	1.9002					GPLD1	1.91478					MSH6	1.81605					HKDC1	1.81645									SAP30L		PUM2		CKLF-CMTM1	GTF2IP23	GPER1	C2orf72
			MSANTD4	1.90005					AFTPH	1.91438					USP33	1.81592					GATAD1	1.81589									TMEM17		FMR1		C6orf223	LINC00622	CXCL14	TFPI2
			KDM4A	1.89971					PCDHB13	1.91409					CYTH1	1.8158					GPSM3	1.81475									CSPG4		STX17		RF00432	UROC1	CHRNA3	ACSL1
			PRAG1	1.89862					RELL1	1.91389					MMS22L	1.81498					PEX19	1.81473									TBCAP1		TSPAN4		ZNF771	AGO4	ETFDH	CEP97
			SLC41A1	1.89831					COPRS	1.91378					CAPS2	1.81423					EPOP	1.81392									SOX2-OT		ZNF550		COL4A5	SUSD6	CALM2	GRWD1
			ETNK2	1.89826					RPP21	1.91362					NAE1	1.81322					NENF	1.81335									TMCO3		TTN-AS1		THEM4	GDF9	WWC1	SCYL1
			BNIP3P30	1.898					SPATA5L1	1.91297					LHB	1.81298					ACSL4	1.81334									TMEM164		LYRM7		ALDH7A1P1	CMPK2	ALDH3A1	UCP2
			LRP10	1.89745					ZNF217	1.91292					GUF1	1.81291					WWTR1	1.81319									ATP9A		ATP6V1C2		CSNK2A3	GSTM1	FARSA	TDRD12
			INTU	1.89708					PCDHB12	1.91242					RBFOX2	1.81231					NAA35	1.81268									HELLS		MTMR1		BMS1P10	TTC7A	LINC00342	DAAM1
			RSPH3	1.89689					SLC39A10	1.91237					CALML6	1.8121					SLC25A32	1.81259									DPP8		SPON2		RGS3	PRR4	CSNK2B	POLR2D
			SYT11	1.89682					MRPS18C	1.91156					GNPTAB	1.81147					SMIM10L1	1.81247									ELP5		SYCE1L		WDR45P1	CCNA2	PROX1-AS1	TPST2
			RHBDD3	1.8959					HLA-E	1.91068					SLAIN1	1.81097					PSMB6	1.81173									ZNF524		DCT		ATP6V0E1	SLC25A14	PABPN1	JOSD1
			NPIPA1	1.89486					VWA5A	1.90933					MED10	1.81077					NUDT21	1.81159									THOC1		COL4A3BP		AHSA1	ANKDD1A	SAP18	SLC38A7
			TMED6	1.89391					GNB4	1.90921					CTU2	1.81077					MRPL47	1.81154									MRAP2		WSB1		PGAM1P8	WHRN	MRPL45P1	GNPNAT1
			CBX8	1.89387					ACBD4	1.9092					TRIM24	1.81048					MID2	1.8112									PSMA6		ZSCAN25		CBWD4P	KIF21B	LAMA1	GPRASP1
			LIMK1	1.89344					TMX3	1.90852					CCDC106	1.81012					KLHL24	1.81096									LNCOC1		PSMB10		CRYL1	OSTCP1	SLC29A4	TSPOAP1
			NRG2	1.89293					CCDC18-AS1	1.90825					RAB23	1.81008					CFAP298	1.81058									BZW2		DGAT1		RORA-AS1	DIMT1	HINFP	TTC27
			XPOT	1.89282					SRI	1.90809					CPN1	1.80991					C1RL	1.81011									ZNF521		ANKRD13B		NUDT17	TNRC18P1	RNF38	GATD3B
			ZNF800	1.89266					LINC00862	1.90791					SP1	1.80984					LINC01697	1.8098									SEC63		GSPT1		SFSWAP	TRMT10A	RAC1	SMIM15
			EHBP1	1.89263					ZC2HC1A	1.9079					STK26	1.80969					ADAMTS7P4	1.80969									MTRR		HSPA4		SMCO2	CHKB-CPT1B	MBP	C1GALT1
			BIRC3	1.89249					ARSE	1.90786					HIGD1AP1	1.80953					PIEZO1	1.8095									PDIA3		SNRNP70		MLF2	CCDC134	NXPH3	RPSAP9
			PIP5K1C	1.89213					KATNA1	1.90758					VASH1-AS1	1.80925					C11orf98	1.80925									URAHP		CDC42EP3		CENPF	KIF17	APLF	ENTPD5
			CTSB	1.89149					MARCH2	1.90752					SNHG17	1.80922					VAMP8	1.80784									IL17B		ZBTB37		PCNX2	EXTL3-AS1	GTF2IP13	ZNF587
			EHD2	1.89082					ARL5A	1.9069					DLX6-AS1	1.80905					EIF2S3	1.80775									DSCR4-IT1		SPIRE1		C4A	CDRT1	COMMD8	MCM6
			LRP11	1.8907					NOP14-AS1	1.90675					COX10-AS1	1.8089					PDCD5	1.80754									INF2		ATG2B		LINC02438	SERPINB8	ADM	GGCX
			IRF9	1.89026					ZMAT3	1.906					KAT6A	1.80859					STAT5B	1.80741									PLD4		ADORA2A		SDHD	SCUBE3	ZNF251	NKAIN1
			DHX32	1.88962					TGFBI	1.90557					SLC23A2	1.80858					ACTG1	1.8071									SLC26A4		GNAS		ISL2	ZEB2-AS1	N4BP2L1	PLK3
			VWA8	1.88907					RNF182	1.90542					FLT1	1.80851					ARNT	1.80704									NCOR1		SNX29		TBK1	JMJD4	ANP32AP1	PHF13
			ZNF813	1.88849					EGR2	1.90485					NOTCH2	1.80845					RPTOR	1.80699											ZNF252P		SELENOT	UBB	B3GALT6	CBLL1
			RAB28P5	1.88687					SURF4	1.90447					WASF4P	1.80809					PAX3	1.80685											ASAP1		ZNF334	KANSL2	UBE2V2	AHCTF1P1
			CD40	1.88651					NPTX2	1.90445					TSEN34	1.80802					OOEP	1.80657											CLSTN3		LYST	EDARADD	ZNF383	TTLL11
			NDUFB9	1.88627					UBE2E2	1.9043					INTS1	1.80784					LAMB2	1.80646											RIOX2		CASP9	RBM11	ATP5MC1P4	BRD2
			ITFG1	1.88596					EXTL1	1.90406					ZFAND2A	1.80751					CTNNAL1	1.80627											SFMBT2		PI4KB	UBL7	MT1G	EIF2S1
			MKLN1	1.88513					SNRPG	1.90342					LDB3	1.80702					SETDB1	1.80624											MID1IP1-AS1		C6orf141	FANCM	BCL2L2-PABPN1	RAD23B
			TTC28	1.88413					APOO	1.90342					CAPN14	1.80688					TACC2	1.80598											ICE1		PIP4P2	MIRLET7BHG	RN7SL574P	TUBGCP3
			POLR3B	1.88381					NRIP3	1.90339					PEX13	1.80648					ZFAND1	1.80545											EBF3		PFN2	HIST1H4I	RN7SK	GXYLT1
			RPL9P25	1.88373					LINC02454	1.90306					PTCD2	1.8064					SPAG7	1.80536											MED28		SUGP1	BCAS3	LINC00680	KLHL6
			CTNND1	1.88333					SAT1	1.90195					FNIP1	1.80613					TIMM10	1.80535											TSTD2		FAM218A	PRR34	ZNF592	AATF
			TRAPPC2L	1.88328					SPOP	1.90194					INSIG1	1.80482					ZNF484	1.80531											SLC25A37		ZNF268	TRAM1L1	CYTH2	ERICH6-AS1
			RBM6	1.88266					LINC01517	1.90178					YBX1P10	1.80469					RORA	1.80517											SSBP3		UNC13B	CASK	DUSP8P5	DCLRE1B
			RFPL3S	1.88253					COL18A1	1.90146					CABP4	1.80458					C12orf76	1.80508											RPL22P24		TRIM66	PKD1L1	MMS19	RRAGD
			LYRM1	1.88235					FBXO43	1.90073					RNF25	1.80416					MAG	1.80468											REST		TYSND1	ASB4	HOXA-AS3	BHLHE41
			SRGAP2D	1.88231					DLX6	1.90004					PRDM11	1.80401					PACSIN3	1.80366											COL20A1		PCDHGB4	CGRRF1	SNX32	SUV39H2
			TRIM52-AS1	1.8811					CACHD1	1.89945					DBP	1.80257					GTF3C6	1.80317											PKN1		PRH1-PRR4	ZFHX2-AS1	RIPPLY3	ERG28
			ANO10	1.88105					RGS20	1.89941					MKRN2	1.80179					TTC9C	1.80316											FIS1		HOXC9	ALCAM	TOR2A	BVES-AS1
			R3HDM2	1.88105					B3GNTL1	1.89882					RPL26L1	1.80176					PKMYT1	1.80294											FADS2		SH2B3	HIST1H3E	CCDC174	P2RX5
			CALR	1.88004					TEX41	1.89714					PJA2	1.80147					INTS4	1.80294											NOP9		LINC01583	CIAPIN1	ACOX1	RBM8A
			ACACA	1.87972					C2CD4D	1.89708					RBPMS	1.80136					ZC2HC1C	1.80278											DNAJB11		SINHCAFP2	GAGE12G	KLRC3	TUBBP5
			TMEM38B	1.87872					ESYT3	1.89619					HMG20A	1.80112					SH3GL1P3	1.80273											RPLP0		SCARNA13	GAGE12F	AQP7P1	IGLON5
			CC2D1A	1.87861					IL17B	1.89553					DNMBP	1.80102					LKAAEAR1	1.80221											PIN4P1		SMYD3	PRSS27	EMD	GNB2
			RPL39P3	1.87858					UGP2	1.89518					STAP2	1.80023					ANKRD46	1.80196											SLC7A5P2		CCDC17	DAP	RPUSD3	LINC01117
			TOR4A	1.87839					RTN4RL1	1.89404					PMF1	1.79971					PDCD6	1.80175											TULP4		BAGE2	ZDHHC20	NOP53	IRF5
			GABRB3	1.87794					NOL8	1.89388					RNF144B	1.79966					GMNN	1.80155											C20orf27		TGFBR3L	ANKRD30BP1	RPL13P12	GRAMD1C
			NECTIN1	1.87685					TIMP1	1.8937					RCBTB2	1.79891					APLN	1.80146											TSFM		SUSD2	GLTPD2	LDHAP5	EXOSC6
			KCNAB3	1.87616					SLC52A3	1.89336					NRARP	1.79858					N4BP1	1.80107											FBXO7		ATP9B	TMEM86A	PPP1R3C	IL17RE
			MOV10	1.87566					GABRG2	1.89285					PTPRA	1.79841					MGST3	1.80051											EMC7		ZNF821	CEBPA	METTL22	HEBP2
			SRPX2	1.87543					GOLGA5	1.89258					NFYA	1.79821					C1QL1	1.79923											PHLDB1		TRAFD1	LINC01184	NR4A2	NID1
			TERF2	1.87535					TFPI	1.89199					NAPRT	1.79818					MT-ND3	1.79903											GTF3C4		GRB2	XKR9	MYCNOS	SEPT5
			ARMH1	1.87527					MAP3K14-AS1	1.89166					ARHGAP32	1.79769					USP36	1.79854											VAMP5		FHL3	COPS7B	HOXA4	MNX1
			GLE1	1.87452					PNRC1	1.89153					FBXL14	1.79745					PMS2P1	1.7984											BICC1		DDX11-AS1	BBS9	ABCA2	CPEB1
			RRM2B	1.87427					EGFLAM	1.89141					FUT11	1.7972					POMP	1.79818											HMGB1P10		PIM3	VAMP3	NKAIN4	TAGLN2P1
			RAB27B	1.87425					COMMD5	1.89099					PUS10	1.79715					FAM8A1	1.79806											RPS6KA3		CTAGE7P	ALX1	ZNF213	NR1I3
			C1orf35	1.87363					PSMB9	1.88986					CAND1	1.79697					LDB1	1.79796											SGCB		TSPAN10	CCNB1	REPIN1	PLOD3
			OFD1	1.87352					MYORG	1.88974					SCOC-AS1	1.79618					SREBF2	1.79743											CLIC1		ZNF205	ZNF420	PNPLA2	TMEM163
			CDK8	1.87345					IFNAR2	1.88946					POM121C	1.79595					GPLD1	1.79727											TCF7L2		SLC2A14	PPIAP9	NPIPP1	SRSF1
			TTYH3	1.87331					DUSP10	1.88891					MTIF3	1.79575					HPRT1	1.79683											AP1G2		GNB5	GTF2H2	PABPC1P4	TUBB8P12
			NME2P1	1.87295					NANS	1.88673					RNF145	1.7955					ZFR	1.79612											POLG2		UBE2Z	SLC44A3-AS1	HENMT1	SNX18P12
			USP48	1.87268					SPATA7	1.88661					FOXP1	1.79522					EIF3D	1.79578											UBA2		POLE	ZNF43	FADS3	PRKAB1
			PPP1R2	1.87259					TLE6	1.88598					STK24	1.7951					MAGI2	1.79511											PRKCI		RSAD2	RPL17P34	TFB2M	UBTD2
			IL31RA	1.87255					PYROXD2	1.88572					CSNK2A1	1.79508					NDUFAF8	1.79394											LINC01002		GSTCD	ZNF444P1	WDR43	IPO5P1
			PTPN4	1.87241					BFSP2	1.88538					TRAP1	1.79458					POMT2	1.79353											TBKBP1		LINC01502	TFAP2A-AS2	INAFM2	SLC10A7
			SAP130	1.87224					SPATA13	1.88524					PRSS30P	1.79446					NAXE	1.79345											ANAPC7		SPTLC3	ZNF689	SUV39H1	RNF138
			WNT3	1.87214					TJP2	1.88356					DBF4P1	1.79431					ZNF426	1.79247											TSPAN7		AAR2	CDCA8	CXCL16	SEPT3
			PKIA	1.87158					ITGA3	1.8829					PCDHGA12	1.79427					CDKN3	1.79212											GGA3		GDPD4	BST1	TENT4B	MOCS1
			DTD1	1.87136					KLHDC8B	1.88264					SAP130	1.7942					FGF13	1.79188											DPM1		VPS37A	UPK1A-AS1	NOP14	SLC35D1
			SAMD1	1.87121					H2AFV	1.88251					MICU1	1.79417					CNOT7	1.79178											ATRX		CYP26B1	PRXL2A	ADSL	HMGN2P8
			PRAME	1.87121					B4GALNT3	1.8821					APIP	1.79415					ZNF627	1.79178											SMG1P3		ZNF83	LINC01770	MIR4453HG	LDHBP2
			RAD23A	1.87115					RIN2	1.88202					PFDN2	1.79346					CREBRF	1.79027											SERGEF		IL32	HLA-K	RPL26P19	RSPH1
			ABL1	1.87024					RNF19B	1.88178					ZSWIM5	1.79337					TM4SF19	1.79009											NFX1		CELSR3	ARHGAP19	PRCC	C3orf35
			TBC1D2B	1.87021					RAB32	1.88147					TFAP4	1.79334					IKBKG	1.78939											ZBTB25		TMEM202-AS1	FAM110A	MBNL1-AS1	ZNF322
			MTMR4	1.87013					TCN2	1.88117					DMKN	1.79246					IGSF1	1.78909											TES		HNRNPH1	CMTM6	USP13	MRPL42
			GLRX	1.86989					ARMCX5	1.88115					NRG3	1.79241					AK7	1.78886											SIRT3		CT55	LRP3	CPVL	SEMA3F
			GRN	1.86984					RAB18	1.88052					ARL5B	1.79238					THNSL1	1.78861											NAT14		TCAF2P1	KIZ	NPR2	PNMA8A
			ITGA7	1.86975					MRPL37	1.88024					C7orf31	1.79213					COA6	1.78836											ZNF658		LINC00337	CLDN14	NOLC1	CYSRT1
			ORAI2	1.86962					CUTA	1.88					MICAL3	1.79152					EIF4BP7	1.78784											PTGIS		MSANTD2	HOOK2	PAK1IP1	RHOJ
			ZSWIM8-AS1	1.86962					PLPP2	1.87973					DPY19L2P2	1.79093					TMED4	1.7877											CNOT6L		ANKRD55	SLC9A8	CTSL3P	HPCAL4
			EIF5A2	1.8695					KDELR3	1.87902					GOLGA2P10	1.79083					HSPB11	1.78707											MBD5		AGAP9	ADTRP	MXRA7	RBAKDN
			GPX1P1	1.86949					FREM2	1.87875					MPP5	1.79081					TRAF6	1.78702											PATL1		BEND4	ACADSB	LINC00205	ARHGEF10L
			ABHD11-AS1	1.8691					SEMA6C	1.87808					WASF1	1.79078					ZNF581	1.78687											ORMDL3		PHYH	TRPM2	PAPPA	DDX41
			DCAF10	1.86879					TPM2	1.87802					PPP1R8	1.79069					RBM42	1.78673											FAR2		ZNF232	DCST1-AS1	NSMCE4A	TBX3
			RCAN1	1.86846					ACOX2	1.87763					MTHFD1	1.79051					C1orf35	1.78631											INO80D		HSPA8P5	MOSPD3	ZNF598	USP42
			MHENCR	1.86834					PPAN	1.87732					C16orf91	1.79049					MZT2B	1.78592											TDRKH		PRSS36	MAOA	RHEB	FBLN2
			ZNF467	1.86822					CATSPER2	1.87718					KIFC3	1.7903					ZBTB8OS	1.78543											PLSCR4		PLEKHM1	ZMYND15	MAT2B	RELCH
			ZNF687	1.86754					TRIM51CP	1.87698					DDX49	1.79006					C11orf24	1.78511											CCDC85C		AKR7A3	SMYD5	ADAM21	CSTF2T
			NEGR1	1.86714					FAM27E3	1.87635					FAM161B	1.78959					TCAF2	1.78474											ZNF221		EVC	SCARA3	ARL8A	HUS1
			CCL2	1.86693					HMGN2	1.87625					CECR2	1.7892					GNG5	1.78369											WDR48		KBTBD6	ABCA17P	MICAL2	PLPP4
			CYB5R1	1.86651					FTH1P16	1.87591					CASP8AP2	1.78908					PPP4R1L	1.78339											SCNN1D		SDHC	ARHGAP39	VSTM2L	RAD51L3-RFFL
			NSF	1.86578					CD81	1.8758					ALDH4A1	1.78905					ACTR8	1.78338											GAPVD1		RBM12B-AS1	EARS2	HLA-DQB2	ATXN7L1
			HLA-J	1.86512					SOX8	1.87441					REL	1.78902					RASSF8-AS1	1.78288											NKIRAS2		MTND1P8	SLC11A2	NCAPGP1	AFDN-DT
			ACVR1	1.86505					GPR157	1.87433					CERKL	1.78891					HMOX2	1.78198											FDFT1		BPTF	LRAT	C6orf226	CCDC82
			C7orf26	1.86486					IMMP2L	1.8737					LNX2	1.78883					MRPS12	1.7809											CELSR2		SMTN	PCCA	MRPS7	ANKRD30A
			BEND7	1.86473					FKBP14	1.87308					PINLYP	1.7887					MTMR2	1.78068											RHEBP1		GAPDHP61	FAM207A	ADAMTS20	CPNE1
			UQCRHL	1.86462					TNRC6C	1.87302					RASIP1	1.78859					ZFYVE9	1.78026											UNG		UTP14C	SGMS1-AS1	FOXA3	SLC43A2
			SF3B3	1.86397					ZNF564	1.87233					CXXC5	1.78843					FAM13C	1.78022											SKP1P1		ZNF620	MFSD9	NUP37	HIST1H2AC
			CTTNBP2NL	1.86366					NXF1	1.87193					SRP14P2	1.78805					ZNF559-ZNF177	1.77988											MID1		ACYP2	NOL11	RPS18P9	RAE1
			MARCH7	1.86302					SLCO1C1	1.87134					AP2B1	1.78794					GGCT	1.77964											TRIM23		RPL13AP20	FAM181B	ELOVL2-AS1	KATNAL1
			BRD3OS	1.86288					RGS9	1.87128					YWHAZ	1.78759					KMT2E-AS1	1.77905											ARL17B		HMCN2	GRAP	ALG1L	ST3GAL5
			NR2F2	1.86244					DENND2A	1.86969					DNAJC7	1.78719					SLC30A1	1.77892											TMEM178B		ASAH2	LGALS9	LDLRAD4	THAP2
			ZPR1	1.8622					FAM84B	1.86856					MED28	1.78718					PDE4D	1.77865											BLVRA		CACFD1	PIP5K1B	NMRK1	TRMT13
			RPS19P3	1.86158					COPG2	1.86828					BAHCC1	1.7866					MRC2	1.77837											DCHS1		F11-AS1	CHORDC1	EEF1AKMT2	RPS28P7
			SP1	1.86149					TOP1	1.86733					CMSS1	1.78655					IWS1	1.7783											SPHK1		SNHG10	FAM184A	ANKRD20A5P	ATP6V1F
			NOX5	1.86132					RPL5P24	1.86702					COG8	1.78616					MYC	1.77788											NUTM2A-AS1		NOD1	NXT1	ZNF546	NUDT12
			HOXC11	1.861					PCDH7	1.86688					MYO10	1.78615					TRIM7	1.77755											NUP88		GCFC2	FAM66C	IST1	VSIG10L
			ABCA1	1.86064					ETF1	1.86685					SRCAP	1.78577					MRFAP1L1	1.77709											EVC2		SSBP4	CAMKK1	DLGAP1	FCF1P2
			AMFR	1.86057					KLF7	1.86618					FHOD1	1.78565					F11R	1.77704											CSNK1A1		ZNF229	BBS12	BMP6	NIN
			RELL1	1.8604					METTL7A	1.86552					PNKP	1.78554					CNPY2	1.77677											HDAC2		TIMM22	SMCR2	CHRNA10	NUDT16
			TUBGCP4	1.86004					RASL10B	1.8653					ZNF510	1.78536					PFKFB4	1.77671											GATAD2B		HMGB3P24	HBEGF	LINC00630	COL1A2
			ENG	1.85925					IL13RA1	1.86501					RNH1	1.78533					LGALS8	1.77639											RBMS3		RALA	PIK3R1	FAM69B	RRS1
			CD27-AS1	1.85757					C5orf24	1.86481					LAMB2	1.7845					VTI1B	1.77599											RPL23		FGFR3	ENO1-AS1	COMMD10	ATXN2
			SNX15	1.85741					POLB	1.86452					JUP	1.78416					MRPL10	1.77596											EMC4		PLA2G4B	ZKSCAN2-DT	PAQR4	MAST1
			ELOCP19	1.85727					WDHD1	1.86449					NRP2	1.7838					PSMG3	1.77589											LZTFL1		DCAF4L1	MPPE1	IDUA	SMIM26
			AKT3	1.85707					ZRSR2	1.86406					TULP4	1.78338					SCARB1	1.77565											ASB16-AS1		DDN-AS1	NKX3-2	PDXDC2P	PGM5
			GPATCH4	1.85701					PRIMA1	1.86379					TGIF2-RAB5IF	1.78256					IPMK	1.77564											ZNF84		RPE	ATP11C	BOC	DCAF12
			GRHPR	1.85684					RBPMS-AS1	1.86365					CRKL	1.78227					TFPT	1.77549											UTP15		SNAP29	TIMM8A	OLFML2A	SHQ1
			CCT6P3	1.85663					C12orf65	1.86364					ZBED4	1.78215					PRPF40B	1.77499											TAF1B		PIM1	KU-MEL-3	IRF2	GAPDHP27
			TBCK	1.8565					COA1	1.86337					FOXO1	1.78177					RNF169	1.77497											NUP153		LINC02335	CCDC92	RPL34P18	GPN3
			SCYL2	1.85626					RGL3	1.86336					ZNF281	1.78067					KDM7A	1.77476											MICAL3		CYP4F26P	PPY	STRC	CACNA1H
			RHOB	1.85598					IRF7	1.86335					AMOTL1	1.78051					GID4	1.77452											TET3		C5orf30	PIGC	LINC00654	DNM1P35
			MFN2	1.85516					CA9	1.86334					NRIP1	1.78008					ABRAXAS1	1.77443											PINK1		PDE6G	TMEM62	BRSK1	ZDHHC1
			CRHBP	1.85446					AADAT	1.8628					CDH2	1.77993					FBXO46	1.77435											SH3PXD2A		KLRG1	KCNK13	RTL10	PRPS1P2
			PBX1	1.85423					MAP1A	1.86264					CCNE2	1.77978					ERVK3-1	1.77424											FAM193A		OBP2A	CREM	PTGS2	MUM1
			SUMF1	1.85419					SMARCA1	1.86197					SRCIN1	1.77965					SAMD13	1.77417											PDCD6IP		KRT8P46	LTBP2	DHX57	RECK
			EXOC6B	1.8538					DUT	1.86157					NFATC2	1.77956					SLC13A4	1.77405											PHLPP1		LINC02484	EDA	PRMT9	DCP2
			C15orf41	1.85318					RAP2C-AS1	1.86153					PTGES	1.77949					DVL1	1.77317											HOXA11-AS		ARHGAP4	MICE	ZBTB41	E2F8
			CASKIN2	1.85313					ALG14	1.86103					LRIG3	1.77863					GPX1	1.77246											SPECC1		SNAI3-AS1	SIRT4	RBM41	MMP11
			RBFADN	1.85249					DNAH9	1.85996					EPHB3	1.7781					SNF8	1.77209											COL15A1		FAM78A	PBK	INPP4A	ZNF136
			GLYATL1	1.85208					C12orf66	1.85992					GORASP2	1.77773					DNHD1	1.77169											C7orf61		WNT2B	NEURL1B	MT-ND4	THEMIS2
			RBL2	1.85157					HSD17B3	1.85956					RPS10-NUDT3	1.77771					MAP4K1	1.77166											ACOT13		IFIT2	RGMB-AS1	UBR3	SMC6
			MAST2	1.85112					MPP6	1.85897					NDUFS3	1.77752					CCNI	1.7714											SSBP2		LINC00339	UFC1	DNAJC27	GAL3ST4
			KXD1	1.85086					PXMP2	1.85893					DUXAP8	1.77715					ARG2	1.77085											TIRAP		CYCSP6	RBM38	CPNE2	ETNK1
			CTDNEP1	1.85029					IGFBP7	1.85891					DPY19L1	1.7771					RPUSD4	1.77075											MFSD11		NACAD	GPR55	MRPL35P2	ISY1
			NAA11	1.85					RIN1	1.85889					GJA3	1.77632					ZBTB22	1.77043											MAPK8IP1		PTENP1-AS	RPS6KA4	RPL7P21	CCT6A
			C6orf106	1.84993					GSDMB	1.85882					TMEM126A	1.776					CBARP	1.77031											CCDC91		RPL36AP13	CDC123	ATAD3B	FLNB
			SCRN1	1.84966					FBLN5	1.85845					WASH3P	1.77584					NME5	1.77026											LINC01278		PCTP	MUTYH	LAMB3	UBE2V1P2
			HSP90AB3P	1.84939					PADI3	1.85814					SEC11C	1.77557					BOLA3	1.77025											TCF12		PIM2	FAM167B	BYSL	HIST2H3DP1
			MRPL45P2	1.84914					NABP1	1.85765					SYCP2	1.77535					SCX	1.76978											SYNGAP1		TEX52	SMC5-AS1	KLF3-AS1	LRRFIP1P1
			POLR2M	1.84887					ATP2B1	1.85602					PDCD6IP	1.77486					POLR2C	1.7697											PAPSS1		ODF2-AS1	LRRTM1	SMUG1	PPM1N
			ST20-MTHFS	1.84852					TMEM30A	1.85585					SPTY2D1	1.77437					LINC01473	1.76949											RXRA		KBTBD3	LPCAT1	UGCG	SPIN2A
			ASB14	1.84803					EIPR1	1.85565					PAQR8	1.7741					CEP192	1.7693											PPWD1		BICDL1	ITM2C	B3GNT4	OXCT2P1
			MOSPD1	1.84759					BCHE	1.85507					SF3A1	1.77384					C3orf14	1.76873											TRAPPC2		PTGS1	RN7SL67P	LIMA1	KRT8P12
			DNASE1	1.84717					PLEKHM3	1.85494					DOHH	1.77356					THOC7	1.76852											HERC2P3		CLK4	NXT2	BORCS7	RENBP
			PMS2P4	1.84705					TPRG1L	1.85473					FRMD5	1.77344					C1orf122	1.76841											DUXAP9		IFIT1	SLC22A23	HAX1	GNAS-AS1
			PRDM11	1.84555					MRPL2	1.85473					MOSPD2	1.77298					NT5M	1.76801											RNF111		CYP2D6	MKI67	GDPGP1	ATP10D
			ATP6V0D1	1.84555					C8orf76	1.85422					CRISPLD1	1.77289					ATG14	1.7679											CHD4		CAPG	ACER3	C1DP1	VWA7
			IFI27	1.84488					TNXB	1.85414					ZNF766	1.77289					FABP5	1.76775											SNAPC3		CCDC184	TPI1P2	TECTA	TMEM56
			LUCAT1	1.8446					CD3EAP	1.85357					ATL2	1.77286					SEC61B	1.76736											ZFP3		TMEM191C	HCP5	CARNMT1	HLA-A
			TMEM120A	1.84445					LCAT	1.8533					FAM95C	1.77286					ARRB2	1.76733											NAF1		IL4R	SCML4	LCA5	ZNF132
			NRXN2	1.84406					APOC1	1.85076					SLC6A15	1.77185					TEN1-CDK3	1.76687											GK		TRANK1	MAMDC2	TMEM9B-AS1	TTC28-AS1
			C2orf42	1.84404					TEX10	1.85052					PPARGC1B	1.77178					HECA	1.7667											STRAP		SAMD9	PTGDR2	NLRP1	MYO15A
			PPP4R4	1.84381					LHFPL6	1.84989					TENT2	1.77177					PARD6B	1.76668											SOX4		RP1	TRIM21	GAB3	TIPARP-AS1
			WASHC3	1.84352					HHIP-AS1	1.84958					TMEM167B	1.77177					RING1	1.76655											ZNF852		HSPE1P3	DHX34	IGFBP6	WDR45
			CLUAP1	1.84333					FAM210B	1.84935					CFAP53	1.77124					TP53TG1	1.76653											MAPKBP1		RPL11	KLRA1P	RN7SL130P	SCAP
			TMEM106A	1.84272					BCAT2	1.84895					TRIM9	1.77109					RNASET2	1.76583											NME3		CHD9	LURAP1	ERV3-1	VPS9D1-AS1
			RPL3P2	1.84225					NIPBL-DT	1.84731					SYT11	1.7699					LINC02454	1.76583											ZNF844		CCNB3	YRDC	CEMP1	CCDC65
			MACROD2	1.84224					MRPS5	1.84683					SCRN2	1.76962					BACH1	1.76554											PPP1R15B		WAPL	CACNA2D2	VIT	STRIP1
			ZBTB7B	1.84221					NAALAD2	1.84681					NGDN	1.76924					TFR2	1.76554											HNRNPAB		LINC02492	KCNE1	SLBP	SUCLG2
			MINPP1	1.84197					PAFAH1B2	1.84651					GTF3C4	1.76909					MYL5	1.76548											NAE1		AMZ2P1	GOLIM4	UTP4	SLC35A3
			MIR4458HG	1.84178					KPNA5	1.84647					BLOC1S1	1.76868					PDP2	1.7653											ZNF200		OSTC	GHDC	C6orf48	SBK1
			UPF3B	1.84114					CSTB	1.84567					SOD3	1.76867					EEF1E1	1.76456											USP49		HOXA9	KCNJ13	FAM114A1	ZNF644
			GPN2	1.84114					POLR2H	1.84548					TRAPPC2	1.76832					MTCP1	1.76429											NFKB1		CRYBB2P1	GALNT6	DBNL	NCAPD2
			STAM2	1.83974					NCK1-DT	1.84539					EPN2	1.76802					TCAIM	1.76398											FAM111B		PPP1R26-AS1	HHATL	CBLN3	TNFRSF12A
			DLG2	1.83937					ANXA13	1.84484					CORO2B	1.76768					ZNF586	1.76389											SLMAP		ZNF69	PCDHB17P	PANK2	HMGB1P41
			DOK3	1.83818					FAM86C1	1.84441					TMOD3	1.76744					ATF7IP2	1.76349											POLH-AS1		PTPN22	DYRK4	LINC00216	USP32P3
			PLSCR1	1.83809					MAZ	1.84336					FUCA1	1.76583					ETS2	1.76339											TTF1		SENP3-EIF4A1	F8A1	CLDN23	ARHGEF10
			PKD2	1.83798					RPS7P12	1.8427					ATP5MD	1.76583					NSMF	1.76317											DDHD1		KREMEN2	ZNF503	SPEG	PLTP
			CDK9	1.8379					NDC80	1.84265					RGPD8	1.76572					EEF1G	1.76307											SENP7		CD96	FIBCD1	IQCJ-SCHIP1	PRKD3
			CATSPER1	1.83766					LINC01239	1.84148					RNF128	1.76569					BMS1P14	1.76297											GMPPA		ZNF606	PCDHGC4	MARS2	DTNBP1
			TBL2	1.83759					SORL1	1.84139					SIPA1L3	1.76529					SFXN1	1.76234											HNRNPK		HAUS1	SLC16A6P1	OTUB2	PBX3
			CLCN7	1.83729					TBX19	1.84096					TM9SF4	1.76507					CD9	1.76208											FAM19A2		TRAF1	ZNF254	DCAF8	RABGGTA
			SETD1A	1.83716					PIGB	1.84029					MRPS18AP1	1.76485					SNX29P2	1.76207											WASH2P		IMPDH1P8	UFL1	DNAJA1	FAM69C
			SNRPN	1.83634					LINC00310	1.83969					DNLZ	1.76434					R3HCC1L	1.76199											CBL		SRD5A3	GPC1	ANKRD44	RPL27
			TMBIM6	1.83631					GAS7	1.8389					TRIM32	1.76328					DDIT4	1.76193											NUDCD1		HERC6	PIGT	PLEKHH1	TMPRSS13
			DOCK7	1.83577					SEMA6A	1.83854					RBPJ	1.76316					PHKA1	1.76167											ARIH2OS		POLQ	PTER	LSR	MECR
			MKRN1	1.83548					PCDHGA12	1.83839					DICER1-AS1	1.76297					MOSPD2	1.76083											DERL1		TCTN1	NAPG	IL22RA1	DAGLA
			LIG4	1.83525					LIMS2	1.83806					GFM2	1.76258					PHF21A	1.76041											DYRK1A		ARHGEF6	SPPL2B	ZNF556	COQ7
			AFTPH	1.83494					SHISA4	1.83785					FRG1FP	1.76232					C17orf107	1.76022											MIA-RAB4B		NLRX1	WDR37	RPL4	ZNF239
			NFKBID	1.83476					VEPH1	1.83772					CTDSP2	1.7622					CIART	1.75945											PLEKHH2		FBXL19	CYB5R3	CMAHP	PECR
			ZNF44	1.83473					LINC00462	1.83664					MRPL23	1.76205					DUT	1.75884											SLC35E2A		RGL1	OS9	ZBTB21	NKD1
			SF3A1	1.83412					FLJ46906	1.83556					UBTD1	1.76192					BMI1	1.75863											SLC39A9		RPP40	HMCN1	NME7	RPS27AP13
			COQ9	1.83392					OPN3	1.83522					WASF2	1.76191					CD47	1.75855											KIAA0895		RPL31	RN7SL559P	OIP5	SSPN
			CEP162	1.83372					ACVR1B	1.83516					LTA4H	1.76175					PNRC1	1.75827											MANEA		FAIM2	SMIM31	TPPP3	CDK7
			SPART	1.83334					F2R	1.83481					PXYLP1	1.76124					SNRPC	1.75802											LIMD1		TANGO6	RPSAP41	VPS13A	TP53TG3GP
			IPO9-AS1	1.83273					OR2W3	1.83438					PSMD9	1.76117					RPL39L	1.75786											ZNRD1ASP		TP53TG3	CRYBA4	NIM1K	BSCL2
			SLC9A6	1.83267					RAPGEF3	1.83363					STON1	1.76098					LINC00601	1.75747											RIF1		TMEM216	FAM225A	TUBGCP2	MIR663A
			DIAPH2	1.83207					HNRNPA3	1.8329					LAMTOR5-AS1	1.76069					NAA20	1.75705											MSI2		MAL2	TMC8	CSAG4	SOHLH2
			SNORA8	1.83124					DFFA	1.83267					SNX9	1.76055					ZNF408	1.75701											UBN2		ATF6B	ARHGAP26	TSPAN11	HS6ST1
			EXOC1	1.83011					AQP4-AS1	1.83204					ZNF217	1.75955					PRR13	1.75699											MAML1		FAM223B	HSPB2	DDX28	LINC01012
			SRP54-AS1	1.82965					L3MBTL4	1.83185					BCL9	1.75941					MT-ND1	1.75697											RARG		FAM223A	GRAPL	SLFN12	LINC01780
			C14orf119	1.82961					STMN1	1.83131					FAM13B	1.75937					SPSB2	1.75672											MTCH2		LINC02453	KLF16	STK36	SCARF2
			GNG12	1.82937					HDGFL2	1.83127					LIMD1	1.75932					IFI30	1.75668											MLLT6		WDR55	FAM161A	USP32	DYNC2H1
			NUDT3	1.82922					STAMBPL1	1.83109					TMEM131	1.75927					RNF122	1.75583											ROGDI		PTGES2-AS1	PIK3R6	SEPT10P1	FBXO33
			ANKRD27	1.82819					SLC2A10	1.83057					JMJD6	1.75913					SNAPC5	1.75483											SRFBP1		CYP24A1	ELAC2	SLC9A3	SCNM1
			PDPR	1.82799					FAM43A	1.83046					ABTB2	1.75898					SIX4	1.75411											ATP5MD		C17orf100	MMD	ZNF362	FAM156A
			IGF2R	1.82787					CAPN14	1.82927					CISD3	1.75881					MND1	1.75354											ARHGAP5		LINC00431	TDRP	FOPNL	STPG1
			TRIM25	1.82614					CRISPLD1	1.829					ASXL2	1.7588					RPS4X	1.7534											APC		C17orf51	FBXO17	GTPBP2	LBHD1
			OSGIN2	1.82597					S100A6	1.82839					DCTN1	1.75832					SPAG5	1.75322											RFC1		TNNT3	SLC7A2	GDI2P2	SLITRK2
			SERBP1P5	1.82552					GNPDA2	1.82813					BUD31	1.75796					ARL4D	1.7532											GNL3L		MAPK10	HSPA1B	ARNTL	ARRB1
			ATP5MDP1	1.82536					ENPP4	1.82813					KCNS3	1.75781					ZEB1	1.75305											GNG11		SEC24D	SULT1A2	TARID	PAXBP1-AS1
			ZNF436-AS1	1.82518					ERP29	1.82806					ACSF2	1.75738					LMAN1	1.75304											MYL12A		TOLLIP	C1orf52	POLR1A	ILF3
			HOXA1	1.82492					MKLN1-AS	1.82762					FKBP2	1.75729					ARPC5L	1.7529											CRY2		SIGLEC15	EYA2	EFHC1	CCP110
			KIFAP3	1.82468					CDC42EP4	1.82736					FOXK2	1.75716					C3orf62	1.75215											PAXBP1		RHOQP1	MAGOH3P	IKZF2	FAM207BP
			PBXIP1	1.82457					FLAD1	1.82734					TCEAL9	1.75706					ZNF483	1.75122											MBLAC2		SNRPCP19	NKIRAS1	RAB40B	TPPP
			RPL7	1.82439					RNASEK	1.82717					RBMS2	1.75696					ZNF800	1.75091											C1orf109		RNF121	SLX1B-SULT1A4	NPC1	CAPN3
			LINC02001	1.82351					NEDD4L	1.82703					PLPP5	1.75681					BACE1-AS	1.75041											KHSRP		LRPAP1	NSUN5P1	NPTX1	SENP1
			FOXD2	1.82328					PDIA5	1.82695					NAB1	1.7568					ZNF425	1.75033											ZNF318		ZNF354A	FRMD6-AS1	NIPAL1	OCLN
			ACTA2	1.82254					GSN	1.82689					P2RX4	1.75671					PSORS1C1	1.74966											SFXN2		GPN1	CROT	FAM98C	METAP1
			TTC5	1.82244					UQCRH	1.82474					MRPL20	1.75671					FER1L4	1.7483											SMOX		MAP3K12	BZW1	KCNA2	SNX22
			DRAM2	1.82218					DBP	1.82461					RAVER2	1.75659					NCKIPSD	1.7482											GOLGA2		OR8G3P	FITM2	LRRC24	LINC02585
			PITPNM1	1.82176					RXYLT1	1.82408					FAS	1.75658					TPCN1	1.74805											RAN		IFNA1	SLC35B4	TRIM73	GMFG
			C19orf24	1.8217					FZD8	1.824					SPIN1	1.75544					COA3	1.74792											RXRB		C16orf87	RFESD	CXCL6	TRUB1
			TST	1.82151					NUDT22	1.82373					CDYL	1.75492					BRD3	1.74713											RBBP4		RNF5P1	PIGK	SSSCA1	PKD1P6-NPIPP1
			VPS41	1.82102					KDM7A	1.82337					FEZF1-AS1	1.75472					HPF1	1.74656											ZNF780A		RPL10P9	DGLUCY	TOMM22	SLC25A15
			GEMIN4	1.82099					RBPMS	1.82324					CDK6	1.75467					GATB	1.74614											HMGCS1		FAM107A	ARHGAP8	DIAPH3	ARL17A
			HMGB1P5	1.82091					DUBR	1.82315					XPR1	1.75459					NDFIP2	1.74599											HMGCR		LZIC	CEP164	METRNL	ZNF671
			HIF1A	1.8206					IER2	1.82278					MED1	1.75458					ANKRD28	1.74588											TOM1L2		SHKBP1	SPTLC2	HCAR1	CSTF2
			SNF8	1.8205					ADRA2B	1.82223					ENAH	1.75449					MAMSTR	1.74565											ANXA7		HINT3	DSTNP1	HERC1	CYP51A1P1
			CLTC	1.82031					HSD17B14	1.8222					GADD45GIP1	1.75444					GPX4	1.74476											GGNBP2		TAZ	SYNPO	SEC24B-AS1	LINC02525
			TOR1AIP1	1.81993					TOMM20L	1.82165					ID3	1.7532					RHOD	1.74453											CRBN		MUL1	STEAP1	EXOSC3	CSPG4P12
			C20orf204	1.81973					SIPA1L1	1.82139					TSPAN7	1.75302					RAB30-AS1	1.74418											PPT1		CXCL3	BIRC7	NDUFV3	ZNF274
			C1QBPP2	1.81919					HLCS	1.82126					MARCH9	1.75291					ANXA11	1.74415											BLOC1S3		NFE2	LINC02600	CD82	NDUFAF5
			RWDD3	1.81886					ITFG1	1.82093					TLK2	1.75258					C12orf66	1.74335											RGPD8		DCC	SLC23A3	GJA5	LINC02041
			CRMP1	1.81878					EHBP1	1.81992					HIBADH	1.75247					SHISA5	1.74267											SMCHD1		PRR14L	TP53TG3B	SERPINE1	GHR
			ZNF444	1.81854					FMC1	1.81966					KDM4B	1.75196					ZC3H10	1.74262											SLC30A2		LAMP1	ZNF28	STMP1	NISCH
			TYMSOS	1.81815					COL9A1	1.81957					NAA10	1.75181					TMBIM4	1.74233											AKAP7		MIR548XHG	TOM1	BARX2	ZC3H14
			VAT1	1.8178					SCUBE2	1.81937					ATRN	1.75139					PLGRKT	1.7423											ZNF280B		PMS2P2	SLC26A1	CLUHP3	PEX26
			RPS14	1.81715					ELFN1-AS1	1.81929					SHISA2	1.75137					ECD	1.74207											EGFEM1P		NUBP1	AGXT	LINC02256	BRI3BP
			SERPINA5	1.81713					KLHL18	1.8185					RPL7AP66	1.75107					MT1JP	1.74194											SAR1B		FZD3	ZBED3-AS1	SAP25	RASGRF1
			RPS10-NUDT3	1.8171					PCDHB6	1.81711					ANKS1A	1.75086					CCNE1	1.74191											ARHGEF7		ZNF468	KCNK2	WWP1	TBX6
			TAF1D	1.81699					ELMO3	1.81689					SSB	1.75014					PARP9	1.74175											TIAM2		SLAIN2	GAPDHP71	BPGM	ZNF2
			ARF4-AS1	1.81657					BOLA3	1.81668					GIT2	1.75004					E2F5	1.74168											HPN		MMRN2	VTI1A	OCIAD2	PRDX4
			LNX2	1.81637					KRI1	1.8165					MRPS9	1.74988					OBSL1	1.74144											SLC35C2		CTSS	LPCAT2	HVCN1	PPP1R3F
			LINC01563	1.81589					KCNJ2-AS1	1.81573					NIT2	1.74977					LARP1	1.74122											ZBTB44		STX5	RNMT	MZF1	FGFR1OP2
			AP1B1	1.81541					PCDHGC5	1.81541					RHOBTB3	1.74963					BDH1	1.74053											AHDC1		CKAP5	AP4B1-AS1	UHRF1	EPCAM
			CSNK2A1	1.81517					ANKS1A	1.8151					ZNF324B	1.74881					RNASEH2B	1.74029											GPR173		SLC25A27	HNRNPA0	AKR1C3	CCDC110
			OMA1	1.8146					SESN3	1.81503					MCM5	1.74863					FOXJ2	1.73992											YBEY		EIF1AD	AHNAK2	MFSD2A	CPSF7
			SCAF1	1.8145					AURKB	1.81405					ATP8B3	1.74807					ALDH6A1	1.73991											PLXNA2		SSX2B	SNX8	EHF	FOXO6
			DENND5B	1.81399					ATL3	1.81353					SLIRP	1.74793					C2orf49	1.73956											YTHDF3		CLIC3	HES4	SEPSECS	RAF1
			HEG1	1.81291					LAMA4	1.81335					ZNF207	1.74774					ATP1A1	1.73924											UTP3		SHANK1	TEX13D	ZFYVE21	NOP56P3
			GRAMD4	1.81202					CYP26A1	1.8133					PUM1	1.74745					HNRNPCP1	1.73909											MYL9		RPL34	RNF32	DGUOK	C8G
			SNHG9	1.81105					GSTM3	1.81295					CEP131	1.74715					OXR1	1.73881											TNFSF9		NR1H2	OVAAL	LRRC75B	LYSMD3
			PFKP	1.81066					MLLT11	1.81261					APRT	1.74701					HIST2H3C	1.73879											HCG25		FANK1	RIMS4	RPL8	TIGD4
			STAMBP	1.81065					CTBS	1.81118					IQSEC1	1.74677					HIST2H3A	1.73879											ARHGAP21		GCNT2	PDE1A	TINAGL1	SNHG6
			MAP3K6	1.81029					MAN2B1	1.81105					SARAF	1.74664					ZC3HAV1L	1.7386											MED23		RPL23AP57	U2AF1L4	TTC8	LPAR6
			COX10	1.81026					IQANK1	1.81065					CTSK	1.74647					KIAA0556	1.73842											ARID5B		HSPA8	C2orf27A	SWAP70	RAMACL
			SLC35A5	1.81021					APP	1.81012					SLC27A1	1.74618					B2M	1.73793											CDK18		RPS17	ACRBP	GOLGA8A	CLMN
			SEMA4B	1.80962					SS18L2	1.81008					HMGN3	1.74574					DRAM2	1.73762											AEBP2		AARD	CAMK2A	IFFO2	FOXF2
			TMEM9B	1.80931					NOTCH1	1.80985					RNF216	1.7456					NFKBIB	1.73735											RPL7L1		TMEM116	KIAA1217	MMAA	FXYD6
			ZER1	1.80918					B3GAT1	1.80902					GNAQ	1.74543					AKAP11	1.73709											PPIB		PAGE5	SEPT7	EMC3-AS1	SUZ12
			APOPT1	1.80807					MAN1C1	1.8089					LUC7L	1.74511					H1F0	1.73628											MICB		RTN3	PRPF3	ASB1	WBP2NL
			CARM1	1.80798					RPS6KA5	1.80878					CEPT1	1.74511					BET1L	1.7355											MNX1-AS1		SMN1	ATL1	SLC24A5	RAB15
			GLUD1	1.80782					NFKB2	1.80786					TRIB2	1.74498					CRIM1	1.73543											LINC01116		PPP2R5B	JAK3	RFNG	LRRC36
			NDUFS6	1.80734					LANCL2	1.80765					EGLN1	1.74488					KIAA1191	1.73519											RRAGB		LINC02531	TVP23B	ACTBP8	MYH3
			TRIM4	1.8067					CLU	1.80738					KCTD20	1.74481					PLA2G4A	1.73516											DUXAP10		PCDHA2	IARS2	PSMD11	GATA6
			CYBRD1	1.80647					IGSF3	1.80682					MTX1	1.74445					ASL	1.73508											CUL5		PANX3	ADAMTS17	PIK3C3	PHKA2-AS1
			ITPA	1.80615					DCXR	1.80664					FAM102A	1.74438					EEF1B2	1.73498											R3HDM4		TDP2	CNTNAP3	EFCAB14	ZNF738
			S100Z	1.80599					ETS1	1.80637					EIF2S3	1.74437					HK1	1.73481											LINC00174		RSF1	SEC31B	CFAP44	ZNF398
			NDUFA2	1.80466					CPNE5	1.80571					CYP39A1	1.74423					PFN1	1.73469											KCNC4		PTPN2	ARSB	CNNM4	HRASLS
			ATP10A	1.80439					SHQ1P1	1.80542					LAMTOR3	1.74387					EIF3L	1.7345											VHL		RPL37AP8	TMEM176A	RINT1	BRF2
			PCBP1	1.80438					IRS2	1.80525					ARHGEF1	1.74374					GABPB1-IT1	1.73429											SYCE3		HIST2H2AB	RPL37P6	MAP10	ORC1
			CAB39	1.80405					GNB1L	1.8051					NUTM2D	1.74343					KDM6B	1.73418													RPN1	ARHGEF28	SRGAP3	ATAD2
			CCDC50	1.80369					CTXND1	1.80479					SRM	1.74313					IL10RB-DT	1.73274													PRR7-AS1	ZBED9	PDLIM2	CSK
			CNTROB	1.80354					RAD9A	1.80465					KLHL29	1.74305					KDM4A-AS1	1.73253													EEF1B2P6	NXNL1	NCOR2	DIP2A
			NFE2L1	1.80353					ANAPC5	1.80462					RNF166	1.74166					FKBP3	1.73208													TMEM132D-AS1	ELL3	FAM19A3	RAB36
			PRR22	1.80295					WRNIP1	1.80447					KCTD1	1.74108					LINC00624	1.73161													CFAP300	THAP7-AS1	ARHGDIG	CD74
			URGCP	1.80185					DNTTIP1	1.80424					C19orf70	1.74091					GTPBP1	1.73157													DNAJC3	MTMR10	DDX21	PPEF1
			KIF27	1.80135					AATBC	1.80297					CCDC85C	1.74079					S1PR5	1.73095													GAGE2E	CTSL	FAM160A2	CIITA
			TMEM51	1.80085					NOMO2	1.80138					PREPL	1.74078					EIF3F	1.73082													LINC01561	SNX27	STAM-AS1	VCP
			TYK2	1.80024					GNG12-AS1	1.80102					S100A13	1.74067					EIF3M	1.73059													DPP4	RRAGA	SOX12	IFRD2
			CLMP	1.80021					PGRMC1	1.80086					GNAI1	1.74056					PSMG4	1.7305													DNAJA3	NEDD8-MDP1	FRG1JP	PHACTR4
			APMAP	1.79943					AGAP1	1.80028					VANGL2	1.74039					HBP1	1.73025													MAST4-AS1	EEF1DP1	FAN1	NPEPL1
			ZNF70	1.79903					EXT1	1.79975					SYS1	1.74025					PHLDA3	1.73003													UCA1	TUBGCP5	OSTF1	WDR86
			ASS1P12	1.79887					TERF2IP	1.79917					ETV4	1.73953					CSNK2A2	1.72957													CPZ	ZDHHC2	SRF	NBPF17P
			NR2F1	1.79863					CHTF18	1.79855					NUDT22	1.7392					SERBP1P6	1.72955													LNX1	ICMT	ALMS1-IT1	INAVA
			RPL32P29	1.79782					DGCR6L	1.79835					QRICH1	1.7391					WBP4	1.72954													RPL26	PUS3	PGBD4	C10orf90
			DDX46	1.79768					CCDC115	1.79819					NUP88	1.73904					ZNF614	1.72921													FCER2	TP53RK	ZNF511	C7orf25
			LARP4B	1.79752					MRAP2	1.79809					LINC02193	1.73825					PAICS	1.72905													TNFRSF10C	LINC01238	ATP8B1	WDR47
			KRT7	1.79747					ADO	1.79744					MPHOSPH8	1.73822					PPP1R12C	1.72887													TRIM69	ZNF513	CYB561D2	NEK8
			ZNRF2P1	1.79737					DNAJC2	1.79724					PNRC1	1.73751					HES6	1.72845													ABCA11P	PEF1	TMEM183B	MIR222HG
			SRGN	1.79718					PRPF6	1.79722					CCDC12	1.73746					NPM1P6	1.72841													HPDL	ANP32E	RPL5P30	GTPBP3
			TGOLN2	1.79717					FPGT-TNNI3K	1.79717					AXIN2	1.73733					RSBN1	1.72823													CT45A1	SCML2P2	ME1	WDR25
			CARS2	1.79702					MAML2	1.7971					SFPQ	1.73709					ZNF358	1.72819													PHKA1P1	FRY	KCTD21	ANKRD36
			CLCN3	1.79685					CASC15	1.79661					PCDHGA7	1.7366					TOMM20	1.72759													TMEM33	GPC3	TMEM198B	LINC00526
			PRDM10	1.79673					SIDT2	1.79647					CDK19	1.73649					CRTAP	1.72737													HDAC1	CTDP1	TIMM23	ELF3-AS1
			ARL6	1.79653					RPS10P7	1.79621					RPL23AP53	1.7358					PSIP1	1.7273													PCNPP3	DGCR6	THAP4	ATP6V1E1P1
			COQ4	1.79639					IGSF8	1.79579					ZFPM2-AS1	1.73572					PAR	1.72665													DESI2	ZFP36L2	FRG1EP	THBD
			IFI6	1.79601					CHL1	1.79565					SKAP2	1.7356					SLC5A3	1.72544													CA13	MRPS15	EIF3J-DT	TNPO3
			IFITM3	1.79594					TK1	1.7955					TNRC18	1.73546					TMEM161A	1.72534													MMP10	IL34	CENPU	ENKD1
			SELENOO	1.79589					PUS7	1.79524					GAS2L3	1.73515					CCL28	1.7252													CHST2	PEMT	THG1L	TEKT5
			IQSEC1	1.79543					TNKS1BP1	1.7952					GSK3B	1.73498					TMF1	1.72486													WASHC5-AS1	PLEKHA8P1	LDHC	IPO8
			SPICE1	1.79541					TMEM18	1.7952					DPP9-AS1	1.73484					RABIF	1.72452													CNEP1R1	MTX3	CMTR1	CYCSP39
			CUEDC1	1.79441					CDC34	1.79493					TMEM230	1.73395					CXCR4	1.72376													SERPINB3	EPHA10	SAA1	KIF24
			DEGS1	1.79429					PMEPA1	1.79484					LINC00294	1.73375					CYB5A	1.72353													SLC12A2	CNIH4	SNRPGP10	RPL10P15
			HMGN1	1.79393					TGOLN2	1.79451					NUCB2	1.7334					FECH	1.72348													FLOT2	LACC1	ATP5F1B	SOX2
			TMEM8A	1.79376					RAB26	1.79344					AKT3	1.73281					GRASP	1.72241													HIST2H2AA3	PKIB	GTF2H3	TMEM147-AS1
			MBD2	1.79236					KCTD12	1.79322					OAZ1	1.7327					EAF1-AS1	1.72239													RPL10P13	ARHGAP5-AS1	GGA1	OTULIN
			NOA1	1.79205					PTOV1	1.79314					PTPN13	1.73199					RNF2	1.72239													ACSS1	ZP1	RPS8	ZNF263
			PHRF1	1.79204					ADCY1	1.79277					TACC3	1.73196					PLOD1	1.72231													BCAP31	MRPS31P5	RPL21P110	ZNF236
			KANK2	1.79185					LAGE3P1	1.7927					SLC27A4	1.73149					KRT10	1.72229													MS4A13	AFMID	TBRG4	TVP23C
			PRRT3-AS1	1.79175					HMX2	1.79264					ZFHX3	1.73091					NR1D2	1.72192													ZFP42	HSP90AA2P	CMAS	PFN1P2
			ZNF625	1.79167					SORCS1	1.79238					MAU2	1.73074					IL10RB	1.72159													BRD8	EIF4A3	CTNND2	FARP2
			TPBG	1.79156					DDRGK1	1.79233					WTIP	1.73046					ZFP36L1	1.72128													CSF2	CHURC1-FNTB	MICU3	MCOLN3
			RAP2C	1.79133					CDIPT	1.79232					OSBPL8	1.72992					ENAH	1.72055													RPL18AP7	UEVLD	THAP5	BMS1
			USP21	1.79116					SEMA3A	1.79076					NARF	1.72963					MYL6	1.72052													CA3	PITX2	GRM5-AS1	TIMM17B
			LINC01088	1.79114					QDPR	1.79016					SMYD4	1.72962					CDYL	1.72043													PDCL	WASIR2	ASB8	LIMS1
			WDR90	1.79037					DROSHA	1.78997					SLC35B1	1.7296					CRCP	1.72025													CCDC152	C1orf220	NDUFV2-AS1	TAF9
			ATF7IP	1.79037					NOMO1	1.78933					PARD6G	1.7296					NAA25	1.72009													OR7E128P	KCNMA1	ZNF134	SPCS2P4
			ACSL4	1.79027					GNAI2	1.78867					CNIH1	1.72959					SLC35B2	1.72													TXNP6	LINC02021	LMOD1	SEPT7P9
			NRTN	1.79012					DLGAP1-AS2	1.78793					INCA1	1.72955					SREK1IP1	1.71957													CTBP2P1	CA14	CDC40	EXOSC7
			HIST2H2AA4	1.79006					GEMIN7	1.7877					APOC1	1.72932					TMUB1	1.71954													RPS21	PSMG1	HLA-DOA	PRDX6
			ACLY	1.78826					TRAM1	1.78768					YBEY	1.72892					ZNF574	1.71902													USP41	FAM219B	ADIRF	TFIP11
			ACO1	1.78819					SLC25A12	1.78758					PXK	1.72886					FBXO31	1.71864													HMGB1P3	LIG1	ZNF7	PRRX2
			FAM120C	1.78809					CDK2AP1	1.78696					STX1B	1.72866					YEATS2	1.7183													HPN-AS1	SLC12A9-AS1	SCN1B	TCEA2
			PPIE	1.78797					VPS13C	1.78673					F8A3	1.72846					R3HDM2	1.71796													C2CD3	MPZL2	BRWD1	MSL2
			WSB2	1.78796					TMEM179B	1.78648					SERTAD2	1.72838					MARK4	1.7175													TBC1D2	LINC01480	ZNF19	RPS2P7
			C11orf24	1.78702					SLC26A4	1.78589					MRPL51	1.72831					PLA2G2A	1.71743													FOCAD	UQCRHP4	GMIP	MLYCD
			LINC-ROR	1.78687					BET1L	1.78501					SIX4	1.72823					SUZ12P1	1.71729													FAHD2A	RAB9A	ANKRD10-IT1	EEF1E1P1
			ZNF746	1.78673					RDH13	1.78474					BOLA2B	1.72812					SYCP2	1.71722													TLCD1	C11orf49	HECW1	DEF6
			HMGN3	1.78655					OAF	1.78448					ASGR1	1.7278					PPP2R3C	1.71714													COG6	SBDS	COX6A1P2	PCID2
			OSGEPL1	1.78636					TOB2P1	1.78426					ABI2	1.72769					LYZ	1.71639													LINC02506	UOX	TEC	CCDC40
			SRRM2	1.78547					ZBED3	1.7832					CDKN1A	1.72742					NCOA3	1.71611													FRG1CP	STOX1	PNCK	TRA2B
			STAT2	1.78544					FOXO3	1.78281					C11orf98	1.72731					ZBTB12	1.71542													CAB39L	SMURF2P1	MRPL40	DMAC2
			NFKBIA	1.78531					TCN1	1.78224					RAB10	1.7272					HM13	1.71535													ZNF131	ZMPSTE24	MOCS3	DOCK9-DT
			ZNF770	1.78456					HIST1H2BC	1.78221					PMS1	1.72713					PMS2	1.71532													RBP5	SOX15	USP1	RNASE4
			MORC2	1.78452					ITGA2	1.78186					MDN1	1.72712					PAGR1	1.71515													INIP	HHEX	CATSPERG	C2CD5
			FLRT3	1.78424					ETNK2	1.78106					TNIP2	1.72707					TNFAIP8L1	1.71465													C4orf19	TMEM175	ASB13	LINC00674
			SPATA6	1.78372					PKP4	1.7808					EIF4EBP2	1.72685					GCLM	1.71444													NUS1	PRSS12	EIF5A	PCBP3
			TMSB4XP4	1.78258					MVP	1.78079					GNB1	1.72667					STUB1	1.7141													RPS25	SLC1A3	SRSF2	CEP290
			ORC3	1.78224					MRPS11	1.78077					PIEZO2	1.72663					RPL41P2	1.71406													IDNK	PPHLN1	RPS18	CCNT2
			CBWD1	1.7822					PMF1	1.78058					RBM12B	1.72626					NRN1	1.71406													EPB41L4B	CALM1	BCL10	CCDC9
			CCDC43	1.78217					FAM111A-DT	1.78055					SNHG16	1.72594					PMPCB	1.71379													GOLT1A	TEX9	C18orf21	LRRC37A2
			PRELID2	1.78157					LINC01411	1.77964					ATP5MC1	1.72587					CCNT1	1.71374													PECAM1	HLA-DMB	BBOX1-AS1	RPP38
			POC1B	1.78132					XIAP	1.77937					ATP8A2	1.72566					SHTN1	1.7137													TMEM47	INCENP	WDR44	TMPRSS9
			MEN1	1.78107					STARD10	1.77927					CCDC102B	1.72515					LRRC56	1.71368													RIC8A	GALNT4	CASP4	THAP7
			SAMD15	1.7805					RPS6KA2	1.77917					MED7	1.72494					ATG4C	1.71368													MAPT	RNF144A-AS1	BNIPL	HSD3BP5
			IFI16	1.78033					TCF4	1.77796					RAP2A	1.72484					PARP6	1.71356													ZNF565	ZC3H4	IKZF4	NCAPD3
			LDHD	1.78019					PHF20	1.77771					ADGRL1	1.72408					ZNF10	1.71332													INPP5K	BCL2A1	RIPK2	OVOL1
			RAB2A	1.77976					CYBA	1.77729					RNF114	1.72405					RAB11FIP1	1.71328													PLPP6	SLC25A41	CLPX	DEDD
			KIAA1211	1.7796					ABHD2	1.77694					ZFYVE9	1.72355					RPSAP58	1.71311													CHMP4C	CARD8	TYMP	VWDE
			ANK2	1.77927					IMPAD1	1.77678					MTMR1	1.72307					CEP350	1.71282													SMU1	RPL21P133	TRIP12	WDR82
			CDIPT	1.77864					CAVIN1	1.77639					EIF2S2	1.72282					TRAPPC3	1.71253													PLA2G7	TOE1	GCN1	EXO5
			COX7C	1.77844					PCDHGB1	1.77599					PTPRZ1	1.72277					KDM5C	1.71248													MARCH3	C11orf71	ARMC12	IGSF9
			EFNA4	1.77831					TRAPPC2B	1.77514					COPS8P2	1.72265					SNRPA1	1.71231													SLC9A3-AS1	NAALADL2	MOAP1	TMEM237
			ITGA1	1.77801					CBWD6	1.77502					HIC2	1.72258					AAAS	1.7123													TBILA	PPP2R3B	C3orf38	CHGA
			NDP	1.7779					TBC1D3D	1.77472					SLC25A21	1.72199					FCHSD2	1.71184													NR2F6	CDC42SE2	ZNF410	INTS12
			OSBPL8	1.77784					ITGA9	1.77471					KALRN	1.72173					EIF3A	1.71179													ZNF350	TRAPPC12	CCDC93	GRIP2
			NENF	1.77742					SLC38A2	1.77435					MPV17L2	1.7217					TRIM46	1.7117													COL7A1	EMG1	ANKRD16	CFL1P5
			GPR89B	1.77681					BCAS4	1.77421					FKBPL	1.72162					MEF2A	1.71139													ANO4	TUBB1	PLIN2	USP51
			NPIPB3	1.77642					SNRNP27	1.77421					LHFPL3-AS1	1.72113					DNAJB2	1.71052													SLC35F3	TMEM129	ESD	RPSAP15
			HILS1	1.77619					RBMS1P1	1.77389					ARRDC4	1.72113					HOXD-AS2	1.71046													FGFBP1	TESMIN	NINJ2	ZRANB2
			LDLRAD2	1.77602					KPNA2	1.77351					ZNF576	1.72111					SPTAN1	1.71045													INTS4P1	PNPLA7	REP15	MCAM
			TRHDE	1.77507					PCDHA8	1.77322					GCSH	1.72073					SUPT5H	1.71028													LINC01309	C1QTNF3-AMACR	LSM14B	ZMYND10
			GLIPR1	1.77504					B4GALT1	1.77294					PCSK1N	1.71988					CHMP1B	1.71003													HDAC2-AS2	NAGA	PHF14	NPAT
			ZNF394	1.77495					S100A4	1.77272					RAB5IF	1.71979					LAGE3	1.70968													RPS6KC1	TGDS	LINC01819	UBE2Q2P2
			COG4	1.77426					SLC4A1AP	1.77247					CCT8P1	1.71977					RHOT1	1.70966													GTF2A1	BNIP2	GOLGA8O	TCP1
			HDX	1.77409					DEGS1	1.77229					TOM1L2	1.71969					CCDC136	1.70964													RPS4XP17	MTMR7	SNCG	OCA2
			LAMA3	1.77399					RIMS3	1.77199					ARL17B	1.7191					ARPC1B	1.70957													DMBT1	CRNKL1	PCDHB9	RNF213
			ALG2	1.77371					ST6GALNAC6	1.77172					CDCA7L	1.71884					RAB20	1.70957													SLC25A40	PLEKHG4B	CASKIN1	MROH8
			PARS2	1.77284					C2orf16	1.77151					OCRL	1.7186					ARPC2	1.70929													ACBD3-AS1	C12orf10	GTF2IRD2P1	TLE4
			RASGRP3	1.77179					PCBP4	1.77074					MFSD11	1.71821					LCTL	1.70892													PLAC9	WT1	BAP1	ECHDC3
			STEAP2	1.77139					IFITM1	1.77058					IRF4	1.71812					THEM6	1.70882													NPHP4	ARHGEF11	DZANK1	ISG20
			NBPF1	1.77134					SGF29	1.77039					RFX7	1.71769					SHLD2P1	1.70876													FOXA2	ALOX12	TFCP2L1	GDPD5
			MIR31HG	1.77097					ADRA2C	1.77033					N4BP2	1.71708					RTN4IP1	1.70756													TRNP1	CCT8	ZNF473	RUBCNL
			SMAGP	1.77079					ATP5PBP5	1.77021					NUP43	1.71699					PHGDH	1.70753													LINC01204	JUND	RBP7	ONECUT1
			QRFPR	1.77069					QRICH2	1.76936					FREM2	1.71646					ABI2	1.70744													CREB5	UBE2Q2	CCDC186	SRXN1
			LPGAT1	1.77002					TIMM29	1.76895					CCDC85B	1.71626					ATF2	1.70733													HECTD4	ARFGAP2	RPL13AP25	CUTALP
			RPS20	1.7692					LRRC45	1.76881					DNAJC14	1.71568					CDK11B	1.70722													MROH1	RCC1	CCDC89	ELOA-AS1
			CLIC4	1.76917					FAM167A	1.76828					NOMO1	1.71534					CYP4F29P	1.70714													PRDM5	KCTD9	CD6	KIAA2026
			ITGB1	1.769					SGMS1	1.76784					NOV	1.71519					PRELID1	1.70709													HIST1H3G	COL11A2	EPS8	MIR17HG
			FTO	1.76831					ZG16B	1.76781					TNRC6B	1.71497					WDR31	1.70688													CD37	ROBO3	PHPT1	NUP210
			SPSB3	1.76772					LINC01033	1.76713					VCL	1.71464					SLC43A1	1.70683													BRCA2	ISL1	ZNF234	CCDC159
			ATF6	1.76765					ST5	1.76679					PHKA1	1.71438					PSMC3IP	1.70635													GUSBP4	CCNC	MTMR14	TNPO2
			SOX10	1.76758					TTL	1.7665					TTI1	1.71413					EIF3E	1.70617													ZNF500	SNORC	DNMT1	SPATA20
			GALK2	1.76746					LHX2	1.7662					FCGR2B	1.71401					LIAS	1.70578													TXLNA	NVL	BMS1P8	LZTS2
			PIGV	1.76729					HAPLN1	1.76478					LIPG	1.71401					NHEJ1	1.70547													USP53	CACNA2D1	PDGFRB	ZNF202
			ARHGAP29	1.7662					C5	1.76432					SLC27A3	1.71378					EMP3	1.70535													BIN1	GFOD1	FIP1L1	PPP1R16B
			TBC1D14	1.76528					GIPC1	1.76429					TMEM222	1.71365					SCAMP3	1.70524													RFWD3	PLK1	SYTL4	SPEN
			NSUN5P2	1.76418					GSTP1	1.76331					ZNF12	1.71306					SF3B6	1.7051													PPP1CB	MRPL39	SLC19A2	YY2
			LINC01578	1.7641					UBTD1	1.76249					AGPAT5	1.71232					TRIM4	1.70426													E2F6P3	SRP14-AS1	TFDP2	ZNF441
			ABHD16A	1.76404					MAGI2	1.76248					ZNF770	1.71219					PTDSS1	1.70421													ZNF77	SGO1-AS1	PRMT1	LINC00638
			SBF2-AS1	1.7632					GALNT11	1.76221					YAP1	1.71184					CREB1	1.70406													TESK1	TPX2	CDC25B	BCKDHA
			LINC01547	1.76318					TP53BP2	1.76201					LRP1	1.71175					SCRIB	1.70403													SUPT20H	TRIM45	DRG1	TSNAX
			TCTE3	1.7631					LIMK2	1.76171					METAP2	1.71173					RPS11P5	1.70343													ZNF597	CMTM1	MFSD14A	POM121B
			CHST12	1.76305					GNAI1	1.7616					LINC00893	1.71169					CREG1	1.70333													HSPA5	MARK2P8	BEND6	SHMT1
			TAF13	1.76303					ZBTB48	1.76143					AMER1	1.71115					ODR4	1.70333													SIRLNT	C7orf69	MGAM2	USP32P1
			MED17	1.76172					RHOBTB1	1.76141					NT5DC3	1.71111					PMVK	1.70308													TPT1P6	HPSE2	TMOD2	ZNF529-AS1
			SIRT1	1.76155					GINS1	1.76092					ST20	1.71099					EXOC3	1.70301													SEPHS2	CHST14	FAM160B1	PARP2
			FBXO28	1.7614					PCDHA12	1.76088					ST13	1.71055					PCDHGA2	1.70277													HAUS3	EIF3EP1	F2RL1	STK32A
			SH3GLB2	1.76135					PANX2	1.76059					CMTM4	1.71041					HID1	1.70267													ATG16L1	PUF60	ZBTB45P2	STX18
			MAPKAPK3	1.76108					WFDC3	1.75998					PMPCA	1.71037					ZCCHC17	1.70266													B3GALNT2	SUGT1	ACSS3	FKBP5
			LRCH2	1.76043					PYGB	1.75941					PSMB6	1.70903					NDUFS8	1.70257													DUTP6	NEURL4	IFT172	RBBP9
			TRMU	1.76025					CDH24	1.75882					MRE11	1.70849					ENPP5	1.70252													RCN3	TDRKH-AS1	ISY1-RAB43	GPR19
			ELFN1-AS1	1.76002					LRRC39	1.75799					CHP1	1.7077					RPSA	1.70233													ARHGAP10	ZNF124	ZNF697	ACAP2-IT1
			PPP1R8	1.75966					SSR3	1.75705					ENTPD1-AS1	1.70748					RNPS1	1.70196													RCL1	ASS1	FBXL8	UBA6-AS1
			PEX12	1.75945					AJUBA	1.75699					LCORL	1.70722					MAST3	1.70194													KHSRPP1	FBXL16	PFAS	CCND1
			RPL23AP82	1.75911					COL4A1	1.7564					XPO1	1.70717					LINC00467	1.70166													RECQL5	TPCN2	LINC01772	AKR7L
			MRPS30-DT	1.75904					ERN1	1.75607					SLC25A42	1.70715					FZD5	1.7016													CHIC2	NSG1	WDR5	CNOT6
			LINC00115	1.75856					TRIP13	1.75592					PER2	1.70683					FDX1	1.70136													RPS7P1	ALDH1A2	AARS2	ACAD9
			LINC01224	1.75856					MEI1	1.75574					LNPK	1.70672					HMGN2	1.70105													ZFYVE27	PPIAP19	FGF13-AS1	DDB2
			BRAF	1.75826					RMDN2	1.75532					NAGS	1.70611					DHRS13	1.70104													KIF1A	SNX1	EIF2B1	ZDHHC17
			ST13	1.75768					LCN10	1.75479					GDF11	1.70589					PARVB	1.70055													FCGBP	DGKE	NBPF19	MSH2
			HERPUD2	1.75734					MYPOP	1.75442					ZFP37	1.70526					PPP1R14B	1.70049													TRIM68	PAGE4	CEP104	POLR2J2
			PCDHA11	1.75728					RAD51AP1	1.7521					BABAM1	1.70476					TBL2	1.70037													COPS8	MIR34AHG	ANG	NUPL2
			CASP6	1.75689					BOD1	1.75208					HNRNPA1P35	1.70444					MRPS28	1.70016													HNRNPA1P49	PFDN5	DCAF7	FOXD3
			HSD17B8	1.75687					GABRA3	1.75185					TRRAP	1.70443					ABHD12	1.6999													TPD52L1	ELOVL3	ACAP1	IPO9
			TMEM140	1.75669					CD151	1.75177					TENT5A	1.70432					E2F1	1.69976													PGS1	KPNB1	LINC02119	POLD4
			GCA	1.75654					SNN	1.75088					WDR1	1.70429					POU5F1B	1.69967													CNPY3	RRM1	IL12A	YAE1
			STYXL1	1.7559					TRA2A	1.75065					TTN-AS1	1.70425					AKT3	1.69963													NPC2	HMGN3-AS1	H3F3A	SEPT4
			SMARCC2	1.75524					GEMIN6	1.75054					SDAD1P1	1.70419					ZNF516	1.69951													CIAO1	PCSK7	RND2	FTCDNL1
			KIRREL1	1.75507					GALNT2	1.74985					B4GALT5	1.70411					MICA	1.69928													FCHO1	GALNT1	WHAMMP2	PPP2CA
			VPS35	1.75499					GPC4	1.74959					NCOA1	1.70384					RAB4B-EGLN2	1.69915													WDR73	TRIAP1	MIR4713HG	RANBP6
			SF3A3P2	1.75497					SUMF1	1.74952					CYP3A5	1.7035					NDUFA2	1.69872													PCLO	LINC01687	ZNF276	QTRT2
			ZNF417	1.75452					PSMD4	1.74932					ADGRA2	1.70306					SEC14L1	1.69869													WDR72	C17orf53	ERVK13-1	ZNF226
			NBPF25P	1.75441					STMN3	1.74901					CASTOR1	1.70295					STX18-AS1	1.69863													GAL	TM4SF18	MIEF1	DECR2
			KRT5	1.75339					APMAP	1.74867					SLC38A2	1.70262					MIIP	1.69836													SLC25A34-AS1	ATP1B3P1	RGS19	ZDHHC3
			TBX18	1.75332					GAS1	1.74841					TLK1	1.7025					DIS3	1.69784													ANKRD42	RN7SL834P	HSP90B2P	AAMP
			TMEM144	1.75257					FBXO36	1.74833					SF3B4	1.7025					DSCR8	1.6977													MTHFSD	RASAL2	MIS12	NDUFA9
			ZDHHC6	1.75243					MSRB3	1.74824					RAB3B	1.70221					IQSEC2	1.69764													PI3	TMEM159	MCF2L2	NUDT18
			SCARB1	1.7521					APOPT1	1.7482					FAM136A	1.70218					MFSD5	1.69761													FOCAD-AS1	LPCAT3	RAD51	SOBP
			SRPK2	1.75177					DTD2	1.74817					SF3A3	1.70175					GPATCH1	1.69663													PIP4K2B	RAB8B	SECTM1	GAS8-AS1
			FOXP1	1.75162					LAMTOR5-AS1	1.74782					KLHL42	1.70128					RPAP2	1.69652													FBXL6	PCDHGA4	OTP	LINC00482
			CBWD3	1.75151					ALDH1A1	1.74777					RBL1	1.70117					SESTD1	1.69646													NR2C1	NOC2LP1	EZR	PRRT2
			APC2	1.75145					GINM1	1.74752					DISP1	1.70076					ZNF561	1.69609													COPS7A	ERMAP	SERTAD4	BICD2
			MX1	1.75129					HSD3B7	1.74727					SLC2A4RG	1.70052					AMOTL2	1.69558													PHKG1	EMC10	KLHDC8A	RPL26P6
			LPAR3	1.75127					CTGF	1.7459					VCAN	1.69999					ZBTB34	1.69557													BRD9	SLC22A17	CDCA4	PLAC4
			PAFAH1B1	1.75003					PCDHB10	1.74577					KIF13A	1.69979					DCAF4	1.69548													LINC01126	HCLS1	PRRG4	RAB3D
			APBA2	1.74957					CATIP-AS1	1.74553					HOTAIRM1	1.69939					RBAK	1.69533													KLHL7	PSG4	LINC00847	RBM23
			GBE1	1.7491					MRPL22	1.74531					FZD2	1.69902					PCDHGB2	1.69532													XG	LINC00571	SLC39A3	ADH5
			TMCC2	1.74908					PRR19	1.74529					NSD3	1.6989					MAP1LC3A	1.69523													PDZK1	RARRES2P4	MXRA5	CCNT2-AS1
			ITGAE	1.74826					MAP2K3	1.74454					ATPAF1	1.69885					INPP5B	1.69492													HMGN4	OLFM1	CACTIN-AS1	VAPA
			TPD52L2	1.74813					SLC38A1	1.74446					FGD5-AS1	1.69873					BCL2L13	1.69487													ITGAX	TRPM3	MTMR9LP	RBM48
			KDM5A	1.74782					MINDY1	1.74437					RNU1-106P	1.69807					PPP1R37	1.69484													ABRAXAS2	NACC2	GLRX2	CS
			COLEC12	1.74741					C9orf72	1.74424					ISOC1	1.69792					ZMYM3	1.69443													BNIP3P4	C22orf23	PHF1	MPDZ
			WDR11	1.74733					SARNP	1.74404					PLP1	1.69788					ATP5F1E	1.69372													SLC35B3	ANXA4	GPCPD1	SLC36A4
			MROH6	1.74726					TNRC6C-AS1	1.74396					SOCS7	1.6974					TANC2	1.69342													CA12	CWF19L1	SBNO1	ASNSD1
			RPS15AP24	1.74711					RCAN2	1.74391					RNF130	1.69703					SLK	1.69314													E2F4	LRRIQ3	CNN2	LEMD2
			TEPSIN	1.74693					TRPM2-AS	1.74388					ETV5	1.697					TNKS	1.69311													SLC49A3	GOLGA7B	ENY2	NAALADL1
			SPG7	1.7467					SLC4A11	1.74376					NATD1	1.69696					FRMD6	1.69288													C8orf31	AOC2	PTPN1	API5P1
			CENPJ	1.74653					COL19A1	1.74374					BACE2	1.69642					TMEM171	1.69234													FAM227B	MRGPRX3	GDPD1	BOLA2-SMG1P6
			PEX11G	1.74648					ATP8A2	1.74325					CIB1	1.69634					DNAJC6	1.69228													TSPAN9	ADRA1B	BACH2	SH3PXD2B
			GPATCH3	1.74618					MIATNB	1.74301					FOXN3	1.69633					GINS3	1.69225													SNORA3B	CROCC	HNRNPA3P9	NUP50
			HDGFP1	1.74569					RPIA	1.74296					COQ10B	1.69623					EEF1A1P4	1.69224													SPACA6	GNAI3	LOXL1	CERS4
			ANKEF1	1.7454					ST8SIA1	1.74119					RPS15AP1	1.69588					TM9SF4	1.69218													HYOU1	RPS15AP16	ZNF792	RPUSD1
			NINJ1	1.74534					DDX39A	1.74097					TTC21B	1.6951					DHRS4L2	1.6921													DNAH17	ZNF256	PAG1	PTGDS
			CT83	1.74528					ZNF541	1.74069					GIPC3	1.69493					RBM15	1.69195													RPL23AP49	PINK1-AS	PSMD2	LINC01446
			ACBD3	1.7441					NUP50-DT	1.74041					QTRT1	1.6949					GALE	1.69194													RAC2	UTAT33	GON4L	RBM26
			HEATR5B	1.74404					NEIL3	1.7404					COPB1	1.69452					SNX25	1.6915													ZNF544	TCEA1	ELP4	PAXIP1-AS1
			RPL21	1.74352					NDUFB6	1.74021					MAMDC4	1.6944					PDZD11	1.69118													SLC5A12	PCDHB19P	GREB1L	RANBP3
			DAD1	1.74276					NBPF20	1.73965					ACAA1	1.69434					KHNYN	1.69042													HPS1	SLC4A5	MPRIP	ATP6AP1L
			ST3GAL4	1.74264					MED18	1.73955					SP2	1.69434					GALNT11	1.69031													MAPK6	PHYHIP	ING3	BBS7
			FAM229A	1.74226					SHTN1	1.73903					PCDHGB1	1.69408					FZR1	1.68993													RPL31P63	TMEM173	TMEM120B	FLCN
			TBC1D20	1.74214					KCNJ10	1.73849					HS2ST1	1.69395					SNHG16	1.68993													HIST1H2AH	ALAD	PLN	ARHGAP45
			RPL37	1.74207					NGDN	1.73828					GNAO1	1.69384					TDRD3	1.68968													ZNF528-AS1	ZNF416	ABCA6	ZNF566
			HELZ	1.74189					TOMM6	1.73645					AIFM1	1.6938					ZNF280C	1.6892													ACP5	ADAT1	LOH12CR2	ZNF180
			SMIM27	1.74148					DSG2	1.73575					POLR3K	1.69378					SCML1	1.68916													LINC02476	MDGA1	RBM28	DCTD
			DND1	1.74145					MYL10	1.73543					HDAC6	1.69355					BRMS1	1.68879													KLHL20	SCRG1	ANGPTL1	MAGEA12
			SNHG12	1.74131					FURIN	1.73469					LRP10	1.69347					SIN3B	1.6884													SLC44A5	STX17-AS1	TMEM42	RALBP1
			CDR2	1.74123					BEX2	1.73454					SAPCD1	1.69347					PIN1	1.68809													VPS11	CYBC1	RPL13	KLHL12
			DOLK	1.74058					CYB5R4	1.73426					HSDL2	1.6933					PDK3	1.688													RDH5	DYNC1LI2	PCF11	LINC02482
			KCNIP3	1.74049					TTC19	1.73387					KDM3A	1.69315					L3MBTL1	1.68799													SVBP	TP53TG5	NRG1	PRMT7
			PPP1R26	1.73987					ZNF559	1.73383					PEX16	1.69306					MED19	1.6879													PRSS22	POLR3F	HSPE1P4	RPL11P3
			MED11	1.73951					RPL26L1	1.7338					DIP2B	1.6928					MGMT	1.68771													PGAM2	ARSD	RPS9P1	CCDC47
			RAB5C	1.73937					EXTL2	1.73369					CCDC146	1.69248					CCDC124	1.68769													TMEM88	LPP-AS2	UBE2L3	NUBP2
			RAG1	1.73929					IGFBP5	1.73348					CALML4	1.69205					DDX39A	1.68761													TMEM101	ANKRD40	CNDP2	PALM2-AKAP2
			LLPH-DT	1.73919					NR2F2	1.73279					IGFBP5	1.69171					CLTB	1.68692													HECTD3	NCAPH	PSMA1	SYN1
			UBE2E1	1.73892					DOCK1	1.73279					GBE1	1.69148					PHC3	1.68637													FAR2P2	IFFO1	ZNF141	CCDC71L
			HSD17B12	1.73851					LIME1	1.73262					PTAR1	1.69117					RHOT1P2	1.68627													MMP19	PRR16	ITPR1	CTCF
			TOMM20P4	1.73845					PPIA	1.73216					CGGBP1	1.691					RPL23AP64	1.68622													LINC01899	THAP12	LMBR1L	PLK4
			NUP133	1.73807					DBNDD2	1.73164					FOXK1	1.69093					ZCCHC10	1.68533													ACTL8	TRMO	PHETA1	PDZRN3
			CRTC1	1.73747					EID1	1.73154					TPD52	1.69062					FBXL22	1.68515													CDKL4	HIST1H2BG	BMPR1AP2	RNF181
			STK38L	1.73734					ENTPD3-AS1	1.73137					TNFAIP8L1	1.69058					POLM	1.68477													FAM151B	EPB41L3	NECTIN3-AS1	EXOSC10
			MEIS3	1.73726					SNHG20	1.72994					NF1	1.69023					CISD2	1.68466													SETD6	ZP3	NAV2-AS1	ENOSF1
			HHLA3	1.73674					NDUFB4	1.72966					SEC14L1	1.6899					FAM214A	1.68438													CIC	MFAP1	SAA2	RAB3IL1
			TMEM65	1.73608					SUPT5H	1.72954					STAM	1.68972					HOXB7	1.68428													SS18L1	TOLLIP-AS1	MAX	DLL3
			SETD4	1.73597					SND1	1.72953					ZFP90	1.68922					COX6B1	1.68376													GATA3	CCPG1	LINC02104	PAAF1
			TEAD2	1.73587					PDXK	1.72936					HIVEP2	1.68898					SRRM1	1.68369													WIPF1	RPS15P5	GRB14	KCTD17
			MAP2K5	1.73549					LINC02210	1.72789					SERGEF	1.68878					SPRY2	1.68306													BUB3	IDI1	CPLANE2	LGI4
			ACTR6	1.73531					TBX2	1.72787					DAAM2	1.68864					ACTR1B	1.68251													STAG3L1	CARD14	ENTPD1	CCNY
			TRAPPC1	1.73382					AKT1	1.72688					S100A1	1.68863					MRPS34	1.68245													FSTL1	ADCK1	ICAM3	IL17RC
			ABCC1	1.73372					UBE2SP2	1.72664					WDR48	1.6884					MELTF	1.6823													GAPDHP63	LINC01237	AIFM3	CYP7B1
			DNAJA2	1.73363					FNDC4	1.72613					CUX1	1.68832					CCDC125	1.68209													NEU1	LINC01220	FN3K	HOXB8
			FAM95B1	1.73356					ANKRD39	1.72516					CTIF	1.68822					HSPD1P11	1.6817													ATP6V0E2	LINC02026	DEFB124	SMG1P5
			ZNF575	1.73353					TRIM56	1.72506					HSPA12A	1.68788					ZNF461	1.68154													GPR39	SYS1-DBNDD2	SLC25A35	ZNF345
			GPM6A	1.73295					ST20	1.72475					AGFG1	1.68713					TSPEAR-AS1	1.68138													USB1	ATG13	GRIPAP1	KBTBD7
			LINC01176	1.73191					CSRNP1	1.72428					RPS15AP10	1.68653					EIF3B	1.68136													ZNF527	SRRM3	MT1E	RNF5
			PLEKHF2	1.73142					ENC1	1.72408					FABP5	1.68652					ZNF155	1.68122													PRDM13	CSPG4P11	RPL13AP7	DLSTP1
			PMF1-BGLAP	1.73138					UBA7	1.72407					AP3D1	1.68645					TOX4	1.68055													PPP1R16A	UBXN11	ABHD10	SCAF4
			RSBN1	1.7308					POR	1.72393					ZSCAN20	1.68625					FNBP1	1.68043													SON	LINC01106	DLST	LRRC1
			RPS29	1.73074					DOCK4	1.72365					ESRRA	1.6861					MGST2	1.67996													HR	BRK1	COL6A3	ACP6
			PLAC1	1.7307					KANK2	1.72355					TMSB4X	1.68601					HOXC-AS3	1.67989													MFSD3	LINC01320	MOB2	ZFP30
			XPR1	1.73054					NFKBIA	1.72351					HNRNPF	1.6855					ZNF367	1.6795													FRMD4B	RSAD1	CYTL1	ING1
			HEBP1	1.72962					CRYAB	1.72316					C19orf53	1.68505					STARD10	1.67929													ZC4H2	BTN2A2	ERF	ZMYND19
			TOMM70	1.72942					SPP1	1.72245					HIVEP3	1.68487					PPP1R3B	1.67919													ZBTB47	RAC3	GBP1P1	MLXIP
			PIK3C2A	1.72903					NUMBL	1.72216					SPAG5	1.68446					KIF5A	1.67909													KIAA1586	SLX1B	UBE3D	ARMCX2
			HOTAIRM1	1.72887					ABCA1	1.72188					IRS1	1.68411					AURKAIP1	1.67905													OASL	MDFIC	RYK	RPSAP53
			TUT7	1.72863					TMED7-TICAM2	1.72162					CYP2U1	1.68403					PNPLA4	1.67897													ABCA13	ASIC4	ALG13	ZNF594
			NUP62	1.72842					IGBP1	1.72151					B3GNT2	1.68366					MSMP	1.67853													SNORA59B	GALNT14	RIOX1	HLA-F-AS1
			STK16	1.72842					SHC3	1.72141					C15orf48	1.68342					NDUFB9	1.67839													ADGRL4	STX2	XPA	AGPS
			VIM-AS1	1.72841					LINC02449	1.71994					ANKRD12	1.6833					PMM1	1.67833													SPOCD1	KIF16B	RNY4P10	PRIM2
			UBR2	1.72825					INTS13	1.71979					ABCB5	1.68327					C16orf91	1.67826													RAB1B	GRK2	TPM4	CCDC183-AS1
			CUX1	1.72825					NOP10	1.71972					CLCN5	1.68314					MINOS1	1.67804													SLC37A2	USP15	PLXNA3	ITK
			GSPT2	1.72818					ZNF275	1.71953					PCDHGA6	1.68306					EAF1	1.67774													FGFR1OP	CENPL	SLC16A5	FTH1P11
			ZFHX3	1.72792					LEPROT	1.7194					TPM2	1.68289					CCZ1	1.67767													DSC3	GABARAPL1	DYRK1B	CHEK1
			OSBP2	1.72729					AMY2B	1.71921					CEP120	1.68286					C6orf203	1.67764													C20orf96	XRCC6	HNRNPA1P4	PAF1
			LINC00641	1.72715					AGTPBP1	1.71915					STRA6	1.68273					POLR2J	1.67761													SGK1	DLGAP5	ADGRD1	ID4
			SNX3	1.72649					BET1	1.71869					BIN3	1.68228					STX7	1.67747													ZNF678	RPS10P28	VCPIP1	LIN37
			MAP3K11	1.7264					OXSM	1.71806					CIPC	1.68165					NHLRC2	1.67745													PLCG2	MAP2	SLC25A16	VPS39
			TMEM254	1.72617					ZWINT	1.71786					LTV1	1.68161					GOLGA8Q	1.67712													AMT	HMGN1P37	CUL1	ZNF569
			NPM3	1.72601					CEACAMP10	1.71772					AHCYL2	1.68139					ID3	1.67705													SLITRK6	RPL31P49	MTA1	CAPN10-DT
			CSNK1G2	1.7257					TRPV4	1.71743					RPA3	1.68126					H2AFX	1.677													PPIAP29	C1GALT1C1L	BOD1L1	MUT
			THSD7A	1.72568					LSM4	1.71693					TCF7L1	1.68081					HSPE1P2	1.67693													SCLT1	RGR	ENOPH1	GPKOW
			TCF7	1.72507					PCDHGA10	1.71675					CNNM2	1.68019					SH3BGRL	1.67689													MED16	CHN2	CFL1	EXOC3-AS1
			SLIRP	1.72445					SMIM11A	1.71669					PPIB	1.68016					TNRC6B	1.6768													NOC4L	EFHB	HNRNPA2B1	MYO18A
			CCDC146	1.72444					DNASE1L2	1.71567					SYDE2	1.67995					RPL23AP74	1.67654													RAMP2	ZMYM2	LINC01341	LCLAT1
			ORAI3	1.72438					FOXO1	1.71551					ZNF318	1.67986					ZNF507	1.67622													DCAF11	EML2-AS1	RAB6B	FAM76A
			HNRNPKP1	1.72338					S1PR4	1.7155					AASDH	1.67937					TMEM67	1.67589													PPIL4	ZNF26	UGDH-AS1	BOLA3-AS1
			NCEH1	1.72229					GPR153	1.71531					TIA1	1.67929					EEF1AKMT3	1.67586													LINC00857	OSER1-DT	WDR91	KCTD13
			NEK6	1.72193					GPS1	1.71492					ZNF329	1.67887					DHCR7	1.67555													TGFB1	KNSTRN	PIGG	RNF135
			CD4	1.72166					TGFB2-OT1	1.71443					HAND2-AS1	1.67876					TIGD1	1.67507													PREP	SLC5A6	TRIM62	ZNF225
			MX2	1.72089					CHCHD10	1.71428					SPSB2	1.67842					LCN2	1.67503													CCDC33	APEH	DMD	TRAPPC6A
			PRKCZ	1.72025					FAM185BP	1.71418					FREM1	1.67731					RBM22	1.67501													LINC01293	RRBP1	GRM5	SLC3A2
			ABHD8	1.72002					HACE1	1.71387					WDR33	1.67723					RAD51C	1.67495													CBX3P2	MOB3B	PHAX	PPIP5K1
			EIF2S3B	1.71986					HMGB1	1.71386					CILP2	1.67672					THTPA	1.67494													PCYT1A	BUB1	HOXB2	CLDND2
			C3	1.71872					DPF1	1.71369					RPS19BP1	1.67669					TRPC4AP	1.67487													LNCTAM34A	CD274	SYT12	ALKBH2
			BST2	1.71781					LRRC34	1.71332					WWC2	1.67665					LRP6	1.67484													DDX11L2	TBC1D9	LINC00240	C7orf55-LUC7L2
			MFSD6	1.71749					LAT	1.71305					GID8	1.67625					SCD	1.67464													CENPS-CORT	PRC1-AS1	LRP5L	SUN3
			CASC4	1.71748					BAALC-AS1	1.71261					CTDSPL2	1.67583					JADE3	1.67441													ZNF793-AS1	EIF4E3	LINC01534	DCBLD1
			HEMK1	1.71718					SYNE4	1.71253					PIPSL	1.67582					PIN4	1.6744													CNR1	RPL31P11	NBPF14	CCDC84
			ZFAT	1.71688					FDXR	1.71185					BLOC1S1-RDH5	1.67577					TPK1	1.67407													CSAG2	NUSAP1	HMGB1P8	UCK2
			TUT1	1.71651					GDE1	1.71143					GTF2A1L	1.67556					MTR	1.67373													WBP1	AKTIP	EPHB1	DDA1
			CRTC3	1.71618					DLEU2	1.71067					FKTN	1.67553					RPL7A	1.67361													PPP3CB-AS1	DMXL1	TLCD2	FRG1BP
			MBTPS2	1.71605					TMBIM4	1.71039					ADORA2A	1.67541					WRAP53	1.6732													TRPM7	PTPRB	BCAS1	CPB2-AS1
			SLC4A7	1.71582					FAM189A1	1.71016					PACSIN3	1.6754					TIPARP	1.67311													PRDM4	GABPAP	TMEM44-AS1	EEF1A1P19
			CRIM1	1.71561					SLC8B1	1.70985					PYURF	1.67532					MTMR3	1.67305													ARHGEF39	GFM1	ZXDC	TYW5
			NEDD9	1.71534					YBX2	1.7097					FAM156B	1.6752					KIF1C	1.67298													GTF2IRD2B	CEP68	RPL12P30	ITPRIPL1
			LYG2	1.71523					C8orf33	1.70922					RBM25	1.67492					RAB5IF	1.67292													RASL12	PTBP3	MAATS1	TRIM65
			PNMA1	1.71504					MRPS9	1.70915					U2AF1L5	1.67485					SF3B5	1.67272													DOK1	RPN2	ATAD2B	GPR89A
			NFYC	1.71475					NANP	1.70867					CCDC18	1.67459					DNAJC7	1.67255													CEP78	PRH1	LYPD1	FAM221A
			PADI3	1.71467					C9orf40	1.70862					COQ2	1.67441					RFX7	1.67219													CRLF3	LRRC20	PGBD1	SAP30BP
			HLCS	1.71464					KIAA1109	1.70851					COX6C	1.67429					NRDC	1.67186													PDLIM7	CLDN15	CSMD1	VPS54
			MTPN	1.71453					LINC00326	1.70835					B3GNTL1	1.67413					IGBP1	1.67148													SDCBP2-AS1	PINX1	ZNF548	RBMXL1
			ST7	1.71434					E2F3	1.70822					MLLT3	1.6736					PPME1	1.67115													MAGI2-AS3	PHEX	DCP1A	TUBA8
			DHFR2	1.71388					ZNF622	1.70812					TNKS2	1.67355					GTF3C3	1.67047													RBMS2P1	KTN1	FTH1P2	SNORA5C
			HDHD5-AS1	1.71376					FAM102B	1.70791					PIGO	1.6734					DPF2	1.67043													RIOK1	TPT1-AS1	SENP3	DNMT3B
			SLC25A1	1.71354					EGLN1P1	1.70785					RSBN1	1.67288					NLE1	1.66989													ZNF138	TIPRL	FAXC	TP53I11
			BRI3	1.71312					HLA-B	1.7075					LINC00518	1.67194					ARAP1-AS2	1.6683													GBA2	TRIM63	MAFG	THUMPD1
			HOMER3	1.71275					GALNT10	1.70717					TCOF1	1.67184					EHBP1L1	1.6679													ARF6	ST20-AS1	ARRDC1	TTLL7
			C15orf62	1.71271					PQLC3	1.70712					SOCS5	1.67158					YTHDC2	1.66733													S100PBP	DNAJC9-AS1	ZNF501	POU3F1
			GSDMB	1.71257					GAB2	1.70676					CWC27	1.67147					ZNF326	1.66707													TPTE	SNURF	DEPDC4	UNC50
			FAM13A	1.7122					SH3RF3-AS1	1.70667					SEMA6D	1.67103					PFDN6	1.66678													UBE3A	TNFSF10	PWP2	PLCD1
			ATP5F1E	1.71166					C5orf22	1.70612					NHP2P1	1.67053					RAB5B	1.66669													MAGEA10	LRMDA	ABHD17B	FASTKD5
			ATPAF1	1.71148					CPM	1.706					RAB6A	1.6704					DDX47	1.66661													KC6	CTDSPL	ACKR1	PSTPIP2
			MRPL28	1.71123					ANKAR	1.70574					FDX2	1.67008					TEX10	1.66613													FBLL1	GDF1	ADAMTS6	DUSP15
			ARF4	1.71117					MSH5	1.70553					YWHAG	1.66992					GMEB1	1.6657													PRDX3	CPEB1-AS1	FRG1DP	PPDPF
			NOP56	1.71115					BCAN	1.70521					RNF43	1.66976					YPEL1	1.66555													MAN1B1-DT	PILRA	CKLF	CARMIL3
			UBA1	1.71043					CENPQ	1.70519					PARK7	1.66952					CLCN6	1.66541													TMEM74B	HMGN1P38	DACT3	DHTKD1
			RAB5B	1.71028					C1QTNF6	1.70487					CEP41	1.66934					TINF2	1.66536													WDR97	L3HYPDH	FUT10	ALG1L6P
			GNS	1.70988					ATOH8	1.70483					CUL5	1.66818					SH3D21	1.66532													HOXB-AS3	TRMT112P6	LINC00552	MALINC1
			SEC31A	1.70987					SEC63	1.70424					PPP1R14B	1.66809					AGO1	1.66526													GOLGB1	NCAM1	PISD	GEN1
			PTPRG	1.7097					RHBDD2	1.70381					TWISTNB	1.66806					ATP6AP1	1.66525													PMS2P5	DERA	EDEM2	GUCY1B1
			ZNF804A	1.70888					TSPAN5	1.7036					PSMD13	1.66713					BCL7B	1.665													CACNG8	C19orf57	EIF4H	MIR621
			CALM3	1.70866					LINC01465	1.7035					ATP11B	1.66707					LPIN2	1.665													ADAM15	COCH	LINC00926	ZNF557
			CDK3	1.70865					LGALS3	1.70233					TMED1	1.66643					PRADC1	1.66456													PCDHAC2	HHATL-AS1	NAA30	LINC02099
			HIP1	1.70836					TRIM2	1.70212					OLIG1	1.66609					UNKL	1.66429													HOMER3-AS1	GJC1	PAFAH1B3	C1orf61
			LDAH	1.70789					RACK1	1.70204					BLOC1S2	1.66599					TIMMDC1	1.66383													EVI5	INKA1	VDAC1	PUSL1
			PPM1F	1.70782					MPLKIP	1.70204					HIPK3	1.66578					PHC1P1	1.66372													SNCAIP	JAZF1	DEFB123	CDC42EP2
			COG8	1.70747					UCN2	1.70197					CPSF1P1	1.6657					NELFE	1.66291													BREA2	NBPF10	NEURL3	KNTC1
			MAP3K5	1.70739					FAM229B	1.70189					LINGO1	1.66563					PRAF2	1.66272													UCK1	MITF	MT-ND2	RPL39
			TPRKB	1.70733					SULF2	1.70158					GRHPR	1.66546					JMY	1.66162													EDA2R	PTPRS	KAZN	BAG4
			FLNA	1.7068					P3H2	1.70157					C19orf24	1.66534					RNF24	1.66151													ARMCX7P	PDIA4	NAP1L4P1	PPP6C
			PDXDC1	1.70627					LMX1B	1.70102					ELF1	1.66534					PLXND1	1.66147													ASB6	PLD6	EXOSC2	ME2
			SEC23B	1.70561					NEK11	1.70051					FAR1	1.66517					PGD	1.66119													DNM2	TREX1	WDPCP	ACTL10
			SOS1	1.70537					ITFG2	1.69991					PARP12	1.66509					POLR1C	1.66097													ADAMTSL1	MED9	INTS7	LSM10
			ATE1	1.70533					PBLD	1.69983					WNK4	1.66495					PDXDC1	1.66093													ALDH3A2	LINC00479	LINC01389	DIRAS1
			NCOA5	1.70499					HOXB5	1.69977					CYP27A1	1.6646					PAXX	1.66084													CORO1C	ACAT1	RAB33B	TSG101
			PIK3R3	1.70473					MAN2A1	1.69975					GEMIN8P4	1.66433					PCDHGB6	1.66018													ILK	UQCRBP1	TMEM265	TRAPPC6B
			LINC02163	1.7035					MEIG1	1.69843					AFDN	1.66388					HNRNPA3	1.66004													OSMR-AS1	MAGED4B	LAG3	PKD1P1
			MT-ND6	1.70326					TADA1	1.69808					PKIG	1.6634					EEF1A1P9	1.65924													RNF165	PIP5KL1	SLC35F5	ZW10
			DCBLD2	1.70313					RPL10	1.69798					MRTFA	1.66276					NT5DC1	1.65878													WISP3	BRIX1	RNF141	ELAVL4
			BTN3A3	1.70306					C11orf80	1.69743					PQBP1	1.66264					ABL2	1.65839													LINC01521	TPM3	LINC01587	CADM3
			CXCL2	1.70299					AKR1B1	1.69734					LPP	1.6624					CCDC6	1.65834													ASAP3	SEC22C	CAMLG	UBE2Q2P1
			PTPN23	1.70292					TPT1	1.69734					KIDINS220	1.66233					APH1A	1.65808													MAP3K14	SPRY4-AS1	RGCC	TOGARAM1
			PLIN3	1.70264					YKT6	1.69701					PYY2	1.66224					ZNF713	1.65805													RPL32P3	TSSC2	STX3	FNTB
			NAA80	1.70235					CADM4	1.69455					MED18	1.66144					SUPT6H	1.65785													CALHM6	CLCN3P1	TUBGCP6	TRIM3
			GNPDA1	1.70183					MPC2	1.69437					UBR2	1.66125					DET1	1.65762													MCM3AP	SOCS4	PRR5L	CD79B
			BCL9L	1.70162					BMS1P4	1.69408					KLF9	1.66107					LSM7	1.65759													GTF2IP3	LINC01474	UQCRC1	MTG2
			LUZP6	1.70155					JMJD1C	1.69393					MEX3A	1.66085					SLIT3	1.65714													COPS4	TTK	IRAIN	LINC01852
			BRD7P2	1.70097					ALMS1P1	1.69284					FBH1	1.66069					WAC-AS1	1.65706													TSPAN2	IFRD1	RPS3A	PIGCP1
			CIR1	1.70057					AURKC	1.69277					TAB2	1.66031					SLAIN1	1.6568													GBP1	PCDHA13	AUH	CBFA2T2
			PTRH2	1.70015					PSMA6	1.69217					UBL3	1.65964					RWDD3	1.65671													HIST1H2BH	BPTFP1	CAMP	FBXL13
			ALDH1L2	1.69983					FAM91A3P	1.6921					NKIRAS2	1.65889					BTAF1	1.65663													MIR3936HG	RARRES2P6	HCG27	DNAAF2
			ATP5MG	1.6998					YJEFN3	1.69168					PLXNB3	1.65888					UVRAG	1.65652													KLHL22	ELN	RPL22L1	FAM53C
			SYS1	1.69976					TMCC1	1.69163					BCYRN1	1.65883					PCLAF	1.65597													GTF2E2	KCNK15	MRPL19	HIPK1
			UBXN2B	1.69975					KHK	1.69118					PUM2	1.65881					ACADS	1.65587													TSC22D1-AS1	REV3L	CLK3	BCLAF3
			RPL7P9	1.69956					CXCL8	1.69062					NDUFAF8	1.65862					TMEM145	1.65587													DSCR4	APOC1P1	SUMO2	GLB1L
			VANGL1	1.6986					CA2	1.69018					ARHGEF18	1.65859					GLUD1P3	1.65586													ZNF165	TACR2	NDUFS1	MARCH1
			EIF4G3	1.69834					CHPF	1.68902					UBR1	1.65851					COL25A1	1.65586													NAA60	AVEN	TBC1D22B	FAM98B
			FGF5	1.69814					MITD1	1.68892					PIGBOS1	1.65838					SLC35B1	1.6555													IFT20	RABGGTB	FAM71F2	ZNF684
			TRIO	1.69806					ADSSL1	1.68836					ABRACL	1.6583					UPF3A	1.65469													TNFSF13B	MPHOSPH9	ZNF197	VPS26B
			NDUFAF2	1.69803					UNC119B	1.68825					MNX1-AS1	1.65826					CAMK2D	1.65451													FUT2	ATG9B	DDAH1	CTNNBIP1
			GTF2H4	1.69783					GRASP	1.68798					NCBP1	1.65799					TMEM107	1.65426													FAM149B1	RAPGEF1	TADA2B	RPSAP12
			HNRNPUL2-BSCL2	1.69755					NOL4L	1.6875					TSTD2	1.65787					EIF4A1	1.65423													FXYD2	SEPT7P2	FLT3LG	NR6A1
			UROD	1.6975					VEGFB	1.68729					SERF2	1.65784					MRPL55	1.6539													SH3BP2	VWCE	SUPT4H1	FYTTD1P1
			ACSS2	1.69703					SIPA1L2	1.68716					ZNF287	1.65778					LINC00973	1.65366													AKT1S1	SMNDC1	ESR2	TTLL4
			STYX	1.69686					E2F1	1.6858					ZNF106	1.65776					ANAPC11	1.65346													RSRC1	SAFB2	LIF	LOXL4
			SLC14A1	1.69663					SYT14P1	1.68474					ADAMTS16	1.65764					TEX41	1.6533													MLX	CRLF1	RF02216	SIKE1
			ZMYM4	1.69647					HIPK2	1.6843					SPIRE1	1.65665					HDAC4	1.65305													LARS2	LINC01194	C8orf48	ICK
			RBBP5	1.69626					ENDOG	1.68386					HSD17B4	1.65663					SLC25A38	1.65287													BACH1-IT1	ADAM11	CALD1	GPALPP1
			UBQLN2	1.69613					ACP2	1.68365					ZNF292	1.65642					MANBAL	1.65267													PBX4	AP3B1	ANKRD34A	SNX2
			CAAP1	1.69588					CCDC136	1.68358					BRPF3	1.65602					ASAP2	1.65252													SENCR	SGO2	RCSD1	ISCA1
			TMEM115	1.69587					MICALL2	1.68326					ZBTB44	1.65574					LAMTOR5	1.65234													PAN2	OTUD3	CXorf57	HIST2H4B
			GPR162	1.69585					PSMA3-AS1	1.68279					EDF1	1.65562					TOP1MT	1.65195													EID2B	CLHC1	RASSF3	TEX15
			PHLDA1	1.69567					C1QTNF12	1.68275					SDCBP	1.65561					TAF4B	1.65136													SAP30L-AS1	HIST1H2BK	ELL2	CFLAR
			SUN1	1.69547					LST1	1.68253					YAF2	1.65541					SATB1	1.65133													PHLDA2	LINC00494	LMF1	BMS1P22
			SLC45A3	1.69442					PRKAG1	1.68235					RPL5P34	1.65435					FYCO1	1.65073													IBA57-DT	ACIN1	ZSCAN5A	FSTL5
			NHP2	1.69402					ADNP2	1.68212					SELENOH	1.65398					SOS1-IT1	1.65072													HLA-DRA	MDH2	ZNF346-IT1	IDH3A
			HOXB4	1.69322					OSBP2	1.68191					VPS53	1.65388					PRIMPOL	1.65065													ZIC2	ZNF347	KPTN	BOLA3P3
			CRISPLD1	1.69319					APOM	1.68098					PDRG1	1.6535					VPS37D	1.6503													POTEI	SNHG18	PSMB5	DUSP2
			PYCR1	1.6931					GLI3	1.6809					CSNK2A2	1.65319					HMGB2	1.65026													UBALD2	MT-ND4L	PPP1R3D	SLC7A7
			LYZ	1.69259					VAPB	1.67975					IQGAP2	1.65273					ING4	1.6502													AP1S3	ZNF626	AP5M1	SNORD83A
			C2orf48	1.69243					TNFRSF25	1.6797					TMEM14DP	1.65265					WDR33	1.64978													TREM1	NTN5	PSG11	RAB42
			FAM131A	1.69188					THOC5	1.67962					TXLNG	1.6524					PCBP4	1.64921													GPS2P1	COX11	C2CD6	OSBPL11
			EPRS	1.69183					ANKRD18EP	1.67894					ITPRIPL2	1.65203					PARK7	1.64917													CYTH4	LINC00173	HAAO	CPB1
			WFDC2	1.69069					SH2D1B	1.67833					GIGYF2	1.65161					DLEU2	1.649													LINC02154	TRAM2-AS1	SERTAD4-AS1	FAM21FP
			NR4A1	1.69044					LAMA3	1.67828					RASSF8	1.6515					UAP1	1.64886													ZNF596	KIF4A	DRC3	MYO5A
			NPM1	1.69033					FAM83D	1.6781					DAZAP2	1.65111					MMP16	1.64872													PRPF39	DENND2D	RPS4XP16	FGD5
			RNF170	1.69019					HLA-F	1.67802					MGAT4B	1.65105					RPP25L	1.64851													SLC39A1	TMCO1	CSPG4P10	ZNF571
			PAQR6	1.68915					CDC7	1.67788					TBC1D10A	1.65104					MSANTD4	1.6479													ATXN2-AS	GASAL1	CBX7	RPL5P4
			EXT1	1.68896					TM4SF19	1.67752					MRPL41	1.65098					IKZF5	1.64739													TNNC2	ORC6	LACTB	MAT2A
			CMTM4	1.68891					OSBPL3	1.67751					ENC1	1.65091					SNHG14	1.64711													GHITM	REPS1	TJAP1	FLRT2
			GOLGA6L10	1.68878					CDYL2	1.67745					CDCA7	1.6504					CCDC57	1.64693													MECOM	RPA2	ZNF490	PLEKHA1
			UBL4A	1.68874					CTNNAL1	1.67729					NDUFV2	1.65036					CCS	1.64687													ACVRL1	APPL2	PARD3	GPBP1
			TTC30B	1.68819					CLBA1	1.67725					EEF1A1P22	1.65016					MKS1	1.6465													HIST2H2BB	HMMR	SERPINB2	GET4
			G3BP2	1.688					HNRNPA1P16	1.67715					ZSWIM7	1.64986					HYPK	1.64626													MYO16	SLC47A1	DNAH1	HSD17B7P2
			ZNF682	1.68797					UTRN	1.67713					ZNF574	1.6496					MCF2L-AS1	1.6462													METTL13	ID2-AS1	MT-CYB
			BCL9	1.68743					SNAPC1	1.67696					AGAP2-AS1	1.64949					CCDC96	1.64614													PAGE2	ZNF385A	KLRC1
			ASNS	1.68731					ADRB1	1.6768					KIAA0895	1.64929					TTC3	1.64581													MTCO3P12	TICAM2	ZNF432
			UBE2C	1.68678					SNHG21	1.6753					ATOX1	1.64929					GCLC	1.64569													KIAA0930	WDR17	MAST4
			SUGCT	1.68629					NKX2-2	1.67516					LYRM9	1.64842					FAM13A	1.64567													DLK2	HSPA2	ZNF519
			SRCAP	1.68619					CD48	1.67494					EBNA1BP2	1.64781					KCNMB4	1.64508													TRMT10C	GPR156	RPS9
			SYDE1	1.68592					SNRPEP4	1.6747					BNC2	1.64771					LSM2	1.64506													BTBD19	CCL3L1	PIAS2
			NOMO3	1.68519					CBWD3	1.67454					FAM199X	1.64758					ESPN	1.64457													ANXA5	MYOM1	BICRAL
			PTPRA	1.68498					DSN1	1.67444					FER1L4	1.64749					BRD3OS	1.64397													IFT81	FARP1-AS1	COL16A1
			NEO1	1.68481					VLDLR	1.67431					CYP51A1	1.64731					SENP5	1.64372													MYL6P2	UGGT1	NMU
			GPD2	1.68471					NRM	1.67408					CD320	1.64722					TOM1L1	1.64369													ANKS6	DOCK10	PPP6R3
			IQCD	1.68448					F8	1.67388					HLA-DMA	1.64645					PATZ1	1.64364													USF1	RF02101	NPPC
			MAP2K1	1.68429					CDC45	1.6736					VPS45	1.64633					SYT11	1.64359													ERAP2	EEF1A2	ZNF570
			UNC119B	1.68409					ZNF25	1.67331					PRELID3A	1.64602					RILP	1.64311													ITGB7	PANK1	BMPER
			SPTY2D1OS	1.68398					CHADL	1.6733					UBA2	1.64578					MT1M	1.64276													GNL3	NEB	FAM192A
			UBE2L6	1.68398					VPS8	1.67288					BTBD2	1.64562					MANF	1.64255													RASAL2-AS1	FTLP3	CYR61
			ABT1	1.6839					ROPN1L	1.67284					CDC34	1.64546					AGO2	1.64254													SLC35A1	UBR4	PCYT1B
			COX18	1.68369					NRSN2-AS1	1.67188					STS	1.64535					MED26	1.64206													ACD	MAP3K3	PQLC1
			KLHL26	1.68218					PMP22	1.67152					BUD23	1.64534					TSPEAR-AS2	1.64202													GIMAP2	BBOF1	SMG1P4
			ZCWPW1	1.68211					C1RL	1.67145					LINC01278	1.64534					SF3A3	1.64196													RF02109	ATP5PB	CAMTA2
			PLPP7	1.682					LTV1	1.67094					OSBPL1A	1.64531					TPRXL	1.64186													SYNGR3	RNF14	BNIP3P1
			SOS1-IT1	1.68109					DOC2A	1.67085					GLS	1.64512					ZNF777	1.64141													TTF2	PCMTD1	RBMX
			TMSB10P1	1.68106					PGAP3	1.67033					ZBED6	1.64488					LETMD1	1.6413													MUC1	UBASH3B	HIVEP1
			KCTD5	1.68012					XAF1	1.6703					SLFN11	1.64468					SUCLG2P2	1.64128													SLC2A12	ERCC8	IRF6
			RHOT2	1.68005					TEF	1.67021					STARD13	1.64458					HERC3	1.64115													SYVN1	DBF4B	ALDH8A1
			MYCBP2-AS1	1.67958					PRAF2	1.67007					AHDC1	1.64432					ERGIC2	1.64109													RPL13AP5	LINC01011	SFI1
			CTNS	1.67953					HIPK3	1.67001					SAMD4B	1.64426					TFAP4	1.64103													RPL24	PDE2A	NYNRIN
			NBL1	1.6794					LINC00909	1.66995					ELOB	1.64386					CTSV	1.64047													FBXL21	CWF19L2	TMEM220
			LDB1	1.67815					ITM2B	1.66933					H2AFJ	1.64378					LIFR	1.64041													B4GALT3	TNFRSF14-AS1	ACTG1P20
			PQLC2L	1.67783					ZBTB42	1.66928					FBXL20	1.6437					FOXO3B	1.63999													TAP1	DRAM1	SCARF1
			SNX6	1.67735					FZD9	1.6689					MRPS12	1.6436					EBNA1BP2	1.63992													NDEL1	ERCC5	ERCC4
			TOR1AIP2	1.67718					CGREF1	1.66889					NSF	1.64356					GCNT1	1.63975													YBX1P1	TMEM169	PPARA
			ATP1A1-AS1	1.67714					ANXA1	1.6681					BTBD3	1.6435					RTN4R	1.63971													PTMAP2	HUWE1	AK4P3
			RPL14P1	1.67666					P3H1	1.66805					SLC47A1P2	1.64344					BCAS2	1.6396													BTN3A2	F10	UBE2M
			PLA2R1	1.67661					SLC16A2	1.66791					SAXO2	1.6432					TOX3	1.63919													CLIP1	LNP1	ORC2
			MYOF	1.67635					PKN3	1.66728					KLHL9	1.64314					SNX9	1.63907													ACTR3B	IQGAP1	CDC37L1
			TTI1	1.67627					SELENOK	1.66708					OTUD6B-AS1	1.64314					IGF2	1.63892													SERPINI1	TMEM167A	HOXB-AS2
			SMN2	1.67576					DBI	1.66706					MIR600HG	1.64297					TMED7	1.63868													ATXN10	SMARCE1	LRRC17
			SDHAF2	1.67562					TNS3	1.66692					PRDX5	1.64286					ARL6IP4	1.63854													ASNA1	CCL17	PDGFB
			CACNG6	1.67519					C1orf35	1.66677					RING1	1.64275					SULT1A1	1.63763													CNTRL	HPS4	USP34
			PFN4	1.67517					KIF18B	1.66648					OLIG2	1.6424					RPL29	1.63727													HSBP1P2	STK32A-AS1	DHRS4-AS1
			PEX14	1.67492					MTHFD2	1.66631					NCK2	1.64221					SENP6	1.63697													CABYR	BBS4	SBF1
			GAPDHP68	1.6747					TARS	1.66523					ZNF639	1.64199					SETBP1	1.63686													DDN	ABCA3	NAP1L5
			WBP1L	1.67383					KCNN2	1.66516					ARID3A	1.64194					CCDC137	1.63649													RPL17	EPHX2	KDM6A
			BSDC1	1.6738					ZSWIM6	1.66463					DAPK1	1.64184					SH3TC1	1.6361													YBX1	CTNNA1P1	TIGD7
			CNIH3	1.67373					PRXL2B	1.66421					KCNK6	1.64142					XRN1	1.63604													TICAM1	STARD13-AS	FOXD3-AS1
			DCLRE1A	1.6737					ATF6	1.66417					HACD2	1.64135					OARD1	1.63523													AKAP10	G6PC3	NDUFB4P12
			RPL34P27	1.67326					SALL1	1.66416					TMED3	1.64126					XPC	1.63471													TUBAP2	LMAN2	ESPNP
			DHX36	1.67278					EAPP	1.66374					ADAM12	1.64103					ORAI2	1.63404													LINC00992	SNHG19	PDE3A
			JAM2	1.67276					SNORD3B-1	1.66361					FRG1	1.64045					AK1	1.634													NPIPB4	NAPEPLD	LINC01001
			PEX5	1.67257					ABTB2	1.66351					ZNF395	1.64003					C1QTNF1	1.63377													CISH	FAM72B	MVK
			SCYL3	1.67254					STON1-GTF2A1L	1.66327					RIMKLA	1.63946					PUM1	1.63329													EPHB2	MLLT10P1	RPLP1
			UFSP2	1.67243					MYO3A	1.66315					GVQW3	1.63909					LMBR1	1.63306													ARHGAP33	GK5	ZNF674-AS1
			DNASE2	1.67242					SULF1	1.66297					BTD	1.63904					HDAC8	1.6329													PDK2	FBLN1	HIST1H4H
			RNF169	1.67242					NLGN1	1.66236					RICTOR	1.63898					TRIM8	1.63259													SPINDOC	ANP32A	RAB12
			IFT122	1.67237					CDC25C	1.66136					SECISBP2	1.63895					CNTNAP3P2	1.6325													RBM10	USP24	CLCF1
			ARMC7	1.67205					SLC35F1	1.66135					KHDRBS3	1.63892					PC	1.63189													TAX1BP1	LINC01301	LIFR-AS1
			SAMD13	1.67182					ZNF830	1.66089					IFT46	1.6389					SULT1A4	1.63176													FGFR4	NFE2L3	ADCK2
			INSYN2B	1.67143					MAP3K7CL	1.66046					STUB1	1.63856					ATF5	1.63124													PRR13P5	ITGB1BP2	NR2E3
			RGS16	1.67126					FGF2	1.66043					PFDN6	1.63834					CENPK	1.63114													NBR2	RN7SL689P	NPDC1
			RHPN2	1.67115					FYN	1.66038					PKD1P6	1.63724					OPA1	1.63101													ZNF219	MRPL3	PRKDC
			DMAC1	1.6711					OPN1SW	1.65972					LRRC23	1.63708					FBXW11	1.63046													PAN3-AS1	IKBKE	RETREG3
			IGSF1	1.67097					ARHGAP18	1.65956					UBE4A	1.63705					TRPV4	1.62988													PPP4R3B	KLHL32	CACYBPP2
			ATP8B2	1.67083					FADS1	1.65852					ITGA4	1.63692					ZNF638	1.6298													GOLT1B	MFSD14C	WSCD1
			XAB2	1.67027					ALDH3B2	1.65818					NUMB	1.63691					SUPT3H	1.62967													DNAH11	NKX6-1	SCAF8
			VASN	1.66937					RASA4	1.65791					MAPRE2	1.63614					PCSK6	1.62959													STAC2	PHLDB2	LRRC27
			MCFD2	1.66928					RNF215	1.65774					MAPK1	1.63591					ATP5F1D	1.62923													CYB5B	FGD3	POLE2
			ZC3H11B	1.66829					TPTEP2	1.6558					UFSP1	1.6359					OTUD1	1.62921													TAPBP	MSX1	ZNF407
			MT2P1	1.66785					VPS51	1.65511					LARS	1.63583					TPT1	1.62873													NSA2	STAB2	DGCR8
			PRR13	1.66784					SREK1	1.65497					FCHO2	1.63554					FAXDC2	1.62858													SYTL1	GUCY1A2	GAPDHP60
			ZNF865	1.66774					ESYT2	1.6546					MAP4K5	1.63546					CCDC181	1.62852													CLDN4	MRPL1	CPSF3
			ITFG2-AS1	1.66765					ARFRP1	1.65448					TNFRSF21	1.63468					MAP3K6	1.62846													SNORA73B	MKNK1	CICP3
			POM121C	1.66643					IMPA2	1.65426					ALDH16A1	1.63443					SEC23A	1.62827													UTS2	CHI3L2	NBPF12
			ALKBH1	1.66641					CDNF	1.65419					PHF8	1.63431					RPS3	1.62797													RBPMS2	MCCC2	LOXL1-AS1
			ARHGAP35	1.66624					HLA-L	1.65381					PRKACA	1.63382					KPNA1	1.62778													PAK1	DYNLT3	BOP1
			GBF1	1.66607					RPL3	1.65372					DSTNP2	1.63371					NOP10	1.6274													RNFT1-DT	B4GALT2	RBM20
			AGPAT3	1.66567					HS6ST2	1.65361					ICE1	1.63351					C9orf64	1.62735													FBXO45	IRS3P	NPIPB12
			XAF1	1.66488					PTRH2	1.65352					GTF2IP12	1.63314					SNX10	1.62714													HSDL1	TOB1-AS1	LINC00910
			NUP98	1.66469					RHCG	1.65351					STAU2	1.63312					PLEKHS1	1.62709													ZFPL1	IRX5	YEATS2-AS1
			CAND1	1.66421					HERPUD1	1.65341					PM20D2	1.63286					HSPA12A	1.62655													CSKMT	NPLOC4	APBB3
			CENPH	1.66362					HIP1R	1.65309					ASAH1	1.63253					ATP5PF	1.62632													SRPRA	NME6	NASP
			CDK17	1.66326					EEF1A1P6	1.65306					PRDM2	1.63215					ALG11	1.62623													CCDC74B	FBN2	CYCSP34
			RPS12	1.66272					SEMA6D	1.65281					UBA52P8	1.63198					SEMA5A	1.6259													ITGA11	MED30	ENGASE
			ZNF462	1.66254					CDH3	1.65152					HCG25	1.63175					ENTPD4	1.6254													ZNF888	ETFRF1	ZNF700
			KIF6	1.66134					LEO1	1.6515					ARAP1	1.63168					NCKAP5L	1.62514													COG1	RMND1	FERMT2
			PPAT	1.66034					NFASC	1.65135					DND1	1.63162					RELL1	1.62506													ZMYND8	SPATA25	PTK2B
			UACA	1.65997					LRRC75A-AS1	1.65124					PAPOLA	1.63153					SLC24A3	1.62388													LEMD3	S100A16	TRMT112
			LINC02327	1.6599					ATP7B	1.65116					UBXN10	1.63115					RUNX2	1.62371													LINC02535	PPP1R32	SLC4A3
			PRELID3A	1.65984					ARHGEF1	1.65104					MARK2	1.63087					DYRK3	1.62367													GSTT2B	CELF1	AREG
			TACC2	1.65963					SEL1L	1.65097					VPS8	1.63081					ZNF837	1.62361													NIPBL	PRKRA	GCK
			ASPH	1.65931					LINC01531	1.65084					PRR3	1.63063					NELL1	1.62347													CNNM3	CFAP43	LINC00271
			RN7SL832P	1.65863					GLI2	1.65016					ZNF337-AS1	1.63017					ZMAT3	1.62237													WDR27	ATP23	C9orf50
			ZNHIT2	1.65858					IFITM2	1.65007					HINT2	1.62992					SRP14	1.62231													NCS1	TANK	TAF7
			OGDH	1.65831					TLE1P1	1.64999					SOD1	1.62989					LOX	1.62222													TMEM110-MUSTN1	CBSL	ZNFX1
			CSTB	1.65828					ZDHHC8P1	1.64979					CTBP2	1.62976					LRRC37A16P	1.62159													PTP4A2P1	MRPL16	CMTR2
			SLC38A1	1.65805					HIVEP3	1.64972					RMDN1	1.62967					CIAO2A	1.62144													MIR181A2HG	MTLN	CDHR3
			FNDC3A	1.65796					SELENON	1.6496					PSMG4	1.6295					GUK1	1.62094													NF1P7	ZNF330	RNF152
			TMEM156	1.6579					DUSP22	1.64927					IPO5	1.62945					RUFY1	1.62092													NAA50	SPATA33	FRAT2
			LIX1L-AS1	1.65777					RPS7P14	1.64927					MAP3K1	1.62853					NPM1P39	1.62083													AGAP5	SEMA7A	ALKBH7
			MSL3	1.65762					RAD51B	1.64911					MEGF8	1.6285					EPAS1	1.62071													LETM2	SBDSP1	PCDHGB5
			KLHL2	1.65732					YBX3	1.64902					TMEM170B	1.62849					NDUFB1	1.62052													KCNH1-IT1	GDNF-AS1	FNBP4
			MPND	1.65713					KIFAP3	1.64901					SPSB1	1.62845					ZNF25	1.62032													STAG2	FIGNL1	TSPYL5
			ADARB1	1.65664					MED7	1.64896					SMG1P3	1.62835					GLDN	1.61987													SLFNL1	PRICKLE2	SATB2
			SFXN3	1.65653					FRMD3	1.64893					HMGA1P8	1.62822					SNORA71A	1.61963													CPSF1	CDH4	DNM1P47
			GDA	1.65616					ZC3H15	1.64853					MBTD1	1.62789					GALC	1.61942													KCNN3	GAS6-AS1	DHRS1
			EIF4A1P2	1.65613					PCDHB16	1.64831					PTPN6	1.62755					MYO1D	1.61902													SNORD14A	FOSL1	ABCC3
			MEI4	1.65592					CEP170	1.64771					RBL2	1.627					PREPL	1.61896													TAF5	ASPRV1	LATS2
			MAML3	1.65563					PIGX	1.64759					ADAR	1.62697					CD14	1.61887													NKAPP1	RPL24P7	MT1L
			C16orf54	1.65548					REEP3	1.64745					HNRNPA1P7	1.62682					ASRGL1	1.61881													ARTN	RPL12P4	LINC01122
			SUMF2	1.65529					ACTN4	1.6464					LXN	1.6267					C1orf131	1.61873													CHEK2P2	HMBOX1	ZNF224
			CLOCK	1.6551					RPGR	1.6449					CDC42EP4	1.62614					FBXO25	1.61857													CPT1C	SREBF2-AS1	TNFRSF4
			NUCKS1	1.65498					ZFAND3	1.64454					MAP3K4	1.62594					BANF1	1.61856													LINC00460	DPEP1	THY1
			CEP63	1.65454					RBM4	1.64419					STK16	1.62559					ACTR10	1.6185													TVP23A	LINC00504	ZNF773
			GSDME	1.65445					YWHAQ	1.64382					LRP4	1.62536					RBBP4P1	1.61837													PCDH20	SIRPB1	UPP1
			STK35	1.65428					ATP6V0B	1.64372					FAM174A	1.625					THRB	1.61789													PPARG	SLC35E3	NELFA
			POM121	1.65425					FAM20B	1.64364					SNAPC3	1.62481					FANCL	1.61734													UBA6	TRAPPC13	MAPK4
			RNF214	1.65369					WDR31	1.64344					EIF3D	1.6246					LRRFIP1	1.61696													UBE2A	ZBTB14	LIMCH1
			IMPA1	1.6532					TGFB2	1.64331					FGF7P3	1.6244					SNHG7	1.6165													RPL23AP2	LLGL1	EEF2KMT
			THUMPD3-AS1	1.65281					PCDHB5	1.64326					SP4	1.62438					GIT1	1.61598													MANEA-DT	FAM83H	PDGFD
			UBAP1	1.65252					MAGEF1	1.64309					PDPK2P	1.62409					DDX18	1.6158													PPA1	PPM1J	TRIP4
			ZNF576	1.65197					MYBL2	1.6428					PIGV	1.62405					ERH	1.61577													EPHX1	CCDC28A	SPATA2
			SDF2L1	1.6515					SEMA3D	1.64256					RNF227	1.62382					DGUOK-AS1	1.61567													TENM1	GPT	ANKRD61
			ACAA2	1.65139					EGR3	1.64249					SLC20A2	1.62365					IL11RA	1.61564													ESRG	LRRC6	LINC00466
			HPCAL1	1.65089					DTYMK	1.64237					TMA16	1.62358					AP4M1	1.61553													LINC01173	SH3TC2	VEZT
			KIAA0355	1.65087					LINC02289	1.64221					ZSWIM6	1.62343					PPP2R3A	1.61541													FAM71E1	TUBA1C	LINC01140
			CEND1	1.65063					CRELD2	1.6419					UBP1	1.62266					SERTAD2	1.61526													SSX4	PRELID1P1	SVIL2P
			GOLGA6L5P	1.65042					HYI	1.64157					TOR1AIP1	1.62264					TIMP1	1.61484													SSX4B	ATRAID	DNAAF4
			PPP1R9B	1.65034					TAX1BP3	1.6415					PLEKHJ1	1.62228					MRPS24	1.61483													LINC00944	CHAD	MRPL15
			RGP1	1.65021					IBTK	1.64125					RNFT1	1.62151					RPS4XP2	1.61471													LRRC73	CHRD	NBPF4
			G0S2	1.64963					ANKRD30B	1.64119					LEKR1	1.6201					COASY	1.61432													DIAPH2-AS1	CROCCP2	DYNLL2
			NOC3L	1.64961					EPB41L4A	1.64118					ORMDL3	1.61978					SRRT	1.6143													PPA2	EP400P1	AVL9
			WASHC5	1.64928					KIAA0232	1.64107					TPRN	1.61977					HSPA7	1.614													STAC	SPIN4	LINC02381
			TRDN	1.6492					CYP1A1	1.64095					PDK3	1.61972					CEP85L	1.61324													HNRNPA1P10	KCNMB3	UBE2R2
			FAM201A	1.6488					USP25	1.63974					SSBP2	1.61965					FEM1B	1.61324													MED15	AVPR2	CFAP36
			FAM117A	1.64769					HYAL2	1.63958					DDX10	1.61938					PHF12	1.61306													DPPA2	RPL24P2
			ARHGEF12	1.64768					DNAJC24	1.63941					RBM42	1.61907					DCPS	1.61298													LBX2-AS1	LINC01572
			COP1	1.64765					PTPRA	1.63912					USP22	1.61903					ABL1	1.61244													NF1P6	VPREB3
			C8orf59	1.64696					GAGE13	1.63885					ITPRID2	1.61903					ATP5PD	1.61243													AP1M1	EBF4
			MARC2	1.64683					COQ10B	1.6388					SETD2	1.61901					GATAD2A	1.61217													ERVMER61-1	PDIA3P1
			LASP1	1.64658					HLX	1.63872					RMC1	1.61901					DOC2GP	1.61171													HGS	GRIP1
			HIST2H2BD	1.64645					RAB4A	1.63869					SELENOM	1.61895					NUDT14	1.61161													QPRT	CDKN2A
			PSMC1P1	1.64627					KRT18P5	1.63867					SPEF2	1.61856					HMG20B	1.61145													PHOSPHO1	GOLGA6L9
			NSUN3	1.64605					TGFBR3	1.63844					HNRNPA1L2	1.61852					RAB4A	1.61125													FBXO6	BUB1B
			KRT6B	1.64552					PIAS3	1.63772					UBE2I	1.61756					DIP2C	1.61056													SMARCA2	C11orf74
			PID1	1.64521					GUSBP9	1.63752					POLR2K	1.61748					MRTFB	1.61056													SPESP1	NAT16
			ZNF32-AS2	1.64476					SPC25	1.63741					FAM32A	1.6173					H1FX	1.61052													ARHGAP17	BCL2L2
			PDGFRL	1.64474					TTLL1	1.63723					WDR83OS	1.61722					CNNM1	1.61036													LINC00327	THAP1
			NIFK-AS1	1.64472					CYHR1	1.63709					CHPF2	1.61705					FAF1	1.60987													GMPPB	NXPE3
			HNRNPA3P5	1.64471					C11orf95	1.63688					KHSRP	1.61687					TM2D2	1.60973													SHROOM1	LMBRD2
			KIAA0753	1.64431					SDHB	1.63655					TRADD	1.6165					RPL9P25	1.60894													CFHR3	ATXN7L3
			CRK	1.64427					B9D1	1.63652					RBM22	1.61645					MLLT1	1.6089													CFHR1	UPF3AP3
			RABEP1	1.644					ITPRID2	1.63643					SMG7	1.61609					MTMR6	1.60888													TMEM59L	CBR4
			PKD1	1.64388					DSCR4-IT1	1.63643					MAP3K5	1.61603					TTC3P1	1.60868													NSUN5	KIAA1522
			GAPDHP51	1.64277					TFAP2E	1.63643					FAM124A	1.61578					ATP5MF-PTCD1	1.60828													SMPD2	PIK3CD
			CAPRIN1	1.64257					C14orf28	1.63636					TFAP2A-AS1	1.61578					DNAJC9	1.60802													TRIM5	SDF4
			RNF24	1.64248					TBC1D5	1.63582					C14orf132	1.61558					ATP7A	1.60785													DYNC1H1	MACO1
			NMD3	1.64207					DENND1B	1.63559					CCR1	1.61542					TMEM170B	1.60765													NMRAL2P	TRIM6-TRIM34
			HNRNPA1P7	1.64189					FOXP4-AS1	1.63543					CCT6B	1.61529					KLHL3	1.60712													CP	NIPAL2
			CTDSP1	1.64167					COMMD3	1.63516					BCL2L11	1.61521					PDHA1	1.60676													POLR3C	ZNF563
			ZNF839	1.64147					AMD1	1.63497					BTG3-AS1	1.61517					RASA4B	1.60673													HSD17B1	SLC5A10
			UBA52P5	1.64122					SHLD2	1.63463					CD2BP2	1.61513					TBC1D25	1.6066													ANXA2P1	FANCC
			MRPL20	1.64095					CCDC157	1.6345					MAP3K9	1.6146					MAML2	1.60658													CASP3	RPS19P1
			NME1	1.64023					SV2A	1.63436					PLXNC1	1.6142					TMEM230	1.60605													SYCP3	HSPB2-C11orf52
			RRNAD1	1.63996					ANKRD50	1.63344					CHL1	1.61419					CTGF	1.60601													PACS1	C9orf85
			NMI	1.6399					EIF4A1P4	1.63287					SMG7-AS1	1.61411					CMSS1	1.60592													UCKL1-AS1	VPS13D
			CCDC57	1.63975					SNAI1	1.63249					WWC3	1.61386					RFXANK	1.60566													PPP2R2A	ARHGEF17
			ANKRD10	1.63966					CHAMP1	1.63229					SMURF2	1.61359					ST3GAL1	1.60515													ABHD5	FBXL3
			RIPOR1	1.63852					COL9A2	1.63208					TRAF7	1.61326					TLR1	1.60464													USP7	ICA1
			IFT140	1.63838					ZNF552	1.63182					BCOR	1.61292					PLRG1	1.60459													TRIM41	FLJ33534
			BACE1	1.63815					SPSB3	1.63151					LINC02210	1.61271					GTF2H5	1.60431													DKK1	CYCSP24
			NT5E	1.63802					SLC35A2	1.63114					TIPARP	1.6127					CEMIP	1.60401													ETV2	ACTR3C
			HIBADH	1.63681					LRRC3	1.63087					TAF13	1.6122					NADSYN1	1.60337													EMP1	EFTUD2
			GPATCH2	1.6368					ERVFRD-1	1.63056					GAS7	1.61211					CDK11A	1.60325													BRAT1	JRK
			CHP1	1.63675					CARMIL1	1.63054					ELK3	1.61196					MRPL44	1.60313													PIP4K2C	TM4SF19-TCTEX1D2
			FAM189B	1.63674					CACNA2D4	1.63045					IFT140	1.61143					FMNL2	1.60295													LINC01637	CPSF6
			KIAA1324	1.63644					SLC6A16	1.6302					FAM117B	1.6114					MAML3	1.60291													CRACR2A	TYRO3
			AKAP8P1	1.63619					DONSON	1.62992					U2AF1	1.61126					IGFBP3	1.60288													GJB3	LINC00667
			ZNF718	1.63594					ERLEC1	1.62982					GLI3	1.61121					KTN1-AS1	1.60185													LINC01273	INKA2
			MON1B	1.63577					HFE	1.62969					HMGB1P6	1.61109					AP2B1	1.60181													WASHC2C	ULK4P2
			MTMR6	1.63571					BOK	1.6296					MCM9	1.61089					HIPK2	1.60161													DNAJB1	PELP1
			PDZD8	1.63567					C12orf49	1.62952					ACVR2B	1.61087					TPT1P14	1.60145													ATF7	TAF7L
			SCOC-AS1	1.63538					PTPN11	1.62935					SPDYE2	1.61087					TMSB10	1.60143													ALPK2	MYH14
			RTKN2	1.6351					DDX42	1.62899					FMO5	1.61076					NRDE2	1.60139													EXOC7	SKIL
			GPR3	1.635					C8orf37	1.6289					HSPA4L	1.6105					TBC1D17	1.60118													NAP1L4	SRPRB
			CERK	1.63449					LINC01013	1.62862					RIT1	1.61022					MAGOHB	1.60077													STK11	NDST1
			LRRK2	1.63428					CD99L2	1.62844					FTH1	1.61012					CDK2AP2	1.60073													TRMT10B	GGPS1
			RN7SL521P	1.63426					SP2	1.62835					HERC2P10	1.60957					TGFB2	1.60072													SLC30A7	PYGO1
			ANXA2R	1.63392					TMTC2	1.62764					ANP32B	1.6095					PAPOLG	1.60003													GPR68	RPL35P5
			DHRS7B	1.63339					FAM166A	1.62726					CLDN7	1.60939					TNNI3K	1.59969													BPHL	CDH12P3
			COMT	1.63331					ANKRD28	1.62688					NPIPA3	1.60923					PHF11	1.59969													TMEM191B	CDH12P1
			BID	1.63322					WDR46	1.6268					GTDC1	1.60892					UTP25	1.59955													GAMT	PRR26
			TROAP	1.63321					PANX1	1.62618					AFF3	1.60859					TSPYL4	1.59952													C12orf57	SULT1C2P1
			CD46	1.63268					GRAMD1B	1.62542					DDX52	1.60843					HSF2BP	1.59947													AADAC	CCDC200
			SP110	1.63219					ZNF639	1.62523					RNF111	1.60801					SETD1B	1.59921													GLMP	PLCD3
			RTL8C	1.63212					LINC02475	1.62509					CADM1	1.60798					PIPSL	1.59882													ATP6AP2	FAM47E-STBD1
			UBE2Q1	1.63208					SMIM11B	1.62469					SH3KBP1	1.60787					GPATCH4	1.5987													SETMAR	DST
			ZBTB33	1.63198					RSBN1L	1.62458					LTO1	1.60781					HMG20A	1.59859													MTF1	SSX2IP
			PPT2-EGFL8	1.63185					CACNA1D	1.62451					TIGD6	1.60748					ATP5MC3	1.59856													ANXA9	METTL17
			ZNF329	1.63126					THAP11	1.62446					OSGIN1	1.60713					NDUFA6	1.59812													HAS2-AS1	ATAD3A
			BATF3	1.63122					GCHFR	1.62443					CASC3	1.60701					TRNAU1AP	1.59801													TBC1D10B	FSBP
			RAD52	1.63098					MYO9A	1.6239					PTGIS	1.60667					RNF39	1.59788													ERP44	DPF3
			PET100	1.62994					LENG1	1.62388					SFRP1	1.60655					SLC47A1P2	1.59782													PXMP4	PPP1R12A
			SLC6A8	1.62988					ZNF317	1.62336					IDH3B	1.60655					EXOSC8	1.5978													SUCO	SRP54
			USP22	1.62956					MAN2B2	1.62291					RANGAP1	1.6065					BCL7C	1.59758													CRYM-AS1	TFF3
			NGFR	1.62919					EN1	1.62247					MESP1	1.60641					MYLIP	1.59732													GDI1	LY6E-DT
			YJEFN3	1.62906					DNAJC10	1.62243					COL4A3BP	1.60618					ANAPC13	1.5971													LINC01311	FASTKD3
			FSTL3	1.62865					FBXO4	1.6224					PHF6	1.60616					SLC9A9	1.59677													IMPACT	DGKQ
			PLXDC2	1.62865					TBCD	1.62228					H1FX	1.60592					SNX14	1.59652													SLC43A3	RAB37
			ALS2	1.62861					PFKFB4	1.62221					CYSLTR2	1.60555					LOXL3	1.59639													TRBC2	RHOA
			LINC02076	1.62801					MB21D2	1.62196					SLC12A5	1.60525					VASH1-AS1	1.59637													CFAP52	C16orf89
			TNRC6C-AS1	1.62779					STXBP5	1.62179					TBKBP1	1.60503					CDS2	1.59633													RGPD5	KRBA2
			SHB	1.62714					RASA2	1.62158					NDUFAF6	1.6046					DNTTIP1	1.59601													SPANXB1	CTTN
			DPH1	1.62695					ULK4	1.62135					ARID1A	1.60369					PCYOX1	1.59562													GLRX3P2	ATG16L2
			LINC00909	1.62606					PLBD2	1.62094					MSI1	1.60363					CENPA	1.59559													ELF4	UBA52
			NAGK	1.62601					SAV1	1.62077					WARS	1.60359					EIF4A2	1.59534													SNRPFP1	USP16
			SLC25A28	1.62541					PIR	1.62012					ZC3HAV1	1.60352					NSUN5P2	1.59534													PLAUR	RF02104
			FZD6	1.62519					GABRP	1.61995					IFT74	1.6033					PMP2	1.59523													TBC1D13	EN2
			DLGAP4	1.62502					FDXACB1	1.61988					UBE3B	1.60312					CDCA3	1.59505													DNER	RPL17P22
			FMN2	1.62459					THOC7	1.61904					NPRL3	1.60284					PWP1	1.59501													C2orf81	RF02103
			TPRA1	1.62443					ARHGEF37	1.61895					ANKRD13A	1.60282					TCEA1P2	1.5949													LRRC37A17P	DGKG
			MAN2B2	1.62439					TSEN2	1.61882					DPY19L2	1.60271					TMEM80	1.59469													TRIM26	ARHGAP28
			SLC27A1	1.62424					SLC23A2	1.61854					ZKSCAN8	1.60258					CRELD2	1.59455													SLC35F6	BTBD1
			OR8A1	1.62362					ITPR3	1.61842					WDR19	1.60242					RAPGEF2	1.59406													FANCB	MRS2
			MMP1	1.62356					CMC1	1.61817					PAICS	1.60235					MTCO2P12	1.59379													ARHGAP31-AS1	FAM27C
			HOXA2	1.62345					PPCS	1.61731					ACTR10	1.60224					GCSH	1.59365													SUMO2P17	RWDD4P1
			FEM1B	1.62322					ABCB6	1.61724					UPF3A	1.6019					SPATS2	1.59348													LINC00520	F3
			PYCR2	1.62304					TPI1	1.61692					RPL10	1.60181					MARCH8	1.59339													PTX3	RFPL2
			CRTAP	1.62288					GAPDHS	1.61674					TADA2A	1.60161					TWF2	1.59338													IL7R	ZFP28
			C12orf65	1.62282					BISPR	1.61602					MFSD6	1.60112					FANCG	1.59333													PLAC8	HPCA
			OSGIN1	1.62263					TRPA1	1.61587					GPR176	1.60101					FUS	1.59313													RASAL1	ASPHD2
			ZSCAN18	1.62262					C6orf99	1.6157					BMF	1.60069					RRP36	1.59303													FAM222A-AS1	HEATR3
			HPGD	1.62194					DISC1	1.6155					MYO1D	1.60032					OXA1L	1.59261													LEAP2	ZSWIM8
			PTGES3P3	1.62135					JDP2	1.6154					ATP1A1-AS1	1.60025					ERO1B	1.5926													FAM242C	CCDC188
			ALDH5A1	1.62112					ZCCHC9	1.6154					TMEM260	1.60014					GLG1	1.59248													LINC01771	NCDN
			ACO2	1.621					POC1A	1.61524					KIAA1147	1.60012					UROS	1.59218													APOBEC3G	KLHL2P1
			BRAP	1.62092					HIST1H1C	1.61406					ZDHHC18	1.59998					RPS27L	1.5915													NPIPA8	PTPN18
			YIPF2	1.62085					GPRASP2	1.61342					QSOX1	1.59994					PCDHGB7	1.59123													TASP1	CT45A5
			DM1-AS	1.62078					ITGB1	1.61341					ZFR	1.59988					BFAR	1.59121													PTGES3P1	ZDHHC11
			UPK1A	1.62068					FBXL17	1.61225					CNOT4	1.59979					GSDMD	1.59117													SH2D3A	LNCSRLR
			TTC33	1.62028					NTMT1	1.61179					FKBP9P1	1.5993					SF3A2	1.59108													MON1A	IFT57
			GTF3C3	1.61999					TMEM200C	1.61155					GGCT	1.59917					SOX5	1.59101													GLO1	SMIM8
			TK2	1.61991					WDR53	1.61148					TIRAP	1.59902					CCDC107	1.59098													TAF1C	CASP1
			ISCA1P1	1.61943					MPI	1.61064					MARCKSL1	1.59839					C2orf76	1.59081													ATAD3C	ZNF668
			FERMT3	1.61926					TBRG1	1.61064					CUBN	1.59836					CBWD5	1.59054													NDUFA4	HSF2
			G2E3	1.61881					SEPT6	1.61061					FST	1.59835					PXDC1	1.59031													WDR78	PIGU
			GSDMD	1.61863					CRYZL2P	1.61014					TBC1D5	1.59826					RUSC2	1.58987													FAUP1	SAAL1
			C2CD4D	1.61855					TMEM250	1.60998					SPP1	1.59809					HERC2	1.58982													ZNF613	CENPP
			PRAC2	1.6185					CD46	1.60959					POU3F2	1.59804					LAMTOR4	1.58919													FAP	TMEM178A
			ITGA6-AS1	1.61828					NCOR1	1.60918					MANEA	1.59793					CLPB	1.58898													FAM227A	PCOLCE
			NCKAP5L	1.61763					EBNA1BP2	1.60907					TCEAL4	1.59756					EMC9	1.58881													NID2	HLA-DQA2
			RPL36AL	1.6176					TNNI3K	1.60887					EVA1B	1.59727					NBR1	1.58869													NOS1	RPL7P32
			HPS6	1.61721					STARD5	1.6086					ARHGAP23	1.59719					LDHAP4	1.58859													ADAMTS18	SPIN3
			NAT2	1.61713					ZNF761	1.60837					SLC25A23	1.59705					PGBD2	1.5885													CAPN15	BRWD1-AS2
			DESI1	1.61681					MTHFD2L	1.60818					BEND3	1.59704					ROPN1L	1.58817													PDCD11	SHCBP1
			ARL4A	1.61647					ZNRD1	1.60817					MID1	1.5967					RNF114	1.5874													SSX2	SEPT14P2
			PEX1	1.61641					ACO1	1.60762					IARS	1.59667					PPP6R1	1.58711													CBX3P9	ZNF561-AS1
			SARS	1.61608					POLD1	1.60725					ANGEL1	1.59662					EEF1A1P11	1.58623													SMPDL3A	MAGEB2
			AGAP6	1.61605					HPRT1	1.60663					TKT	1.59598					RPP30	1.58618													TMEM182	PNISR
			FBXO42	1.61604					BCL6	1.60604					ASH1L	1.59558					LTBP3	1.5861													C19orf66	GADD45A
			CLEC16A	1.61576					LYRM4-AS1	1.60593					ADRA2A	1.59515					IVD	1.58587													TRNT1	KIF11
			FNDC3B	1.61566					IGLV1-51	1.60554					PES1	1.59476					KLHDC10	1.58585													BORCS8	F7
			PTOV1	1.61503					BABAM1	1.6055					DEXI	1.59468					SRSF7	1.58573													ERICD	GULP1
			WASF3	1.61465					BTG3-AS1	1.60492					LHX6	1.59462					AK4P1	1.58554													FSIP1	IGFBP2
			PSMB9	1.61451					MNS1	1.60413					PHC1P1	1.59456					AP2S1	1.58549													RPS24P8	NRBP2
			ZBTB8OSP2	1.61421					C1orf131	1.60375					SCYL2	1.59433					DPH5	1.5854													ZNF182	SH3GLB1
			HOXA3	1.61398					HRK	1.60357					SLC5A4-AS1	1.59425					CCZ1B	1.5853													ABLIM1	LINC00920
			SH3BP5L	1.61233					AGMO	1.60352					AP1G2	1.59377					HACD1	1.58456													LINC02407	DYNC1I1
			LDHAP7	1.61211					ACTA2	1.60348					SLX1A-SULT1A3	1.5936					ZSWIM1	1.58436													BMP2	ARL2BP
			DSC2	1.6121					IGFBP3	1.60348					RPL14	1.59359					CERS1	1.58431													SNAPIN	MTCL1
			SEC13	1.61204					LPP	1.60319					PCMTD2	1.59341					IPO5	1.58365													KCNMB2-AS1	SEC11B
			ATP1A1	1.61196					AMOTL1	1.60315					MDK	1.5934					L3MBTL3	1.58342													SERPINF1	ALAS1
			PLXNA1	1.61193					SNX29P2	1.60281					HEXB	1.59333					SMIM20	1.58328													TRIM28	MIR137HG
			COX6C	1.61152					ST7-AS1	1.6026					SOX5	1.59317					PPFIBP2	1.58289													ARPC5	TRMT61B
			BCL2L1	1.611					PPM1B	1.60256					AFAP1	1.59291					DDX52	1.5827													GSKIP	RN7SL262P
			SSR4	1.61066					COPS3	1.60214					ADARB1	1.59277					DNAJC2	1.58269													RASL10A	GTF2H1
			ZNF830	1.6097					DOP1A	1.6019					C1RL-AS1	1.59276					HEXB	1.58221													ZC3H12B	EXOSC9
			HELZ2	1.60969					COLCA1	1.60169					ACAD11	1.59236					PFDN1	1.58216													TPT1P4	CLPTM1
			PFKM	1.60948					CYP27C1	1.60148					BTF3L4P2	1.59231					LINC00189	1.5816													SCGB1B2P	ENHO
			TOMM7	1.60857					ESCO1	1.60139					SRC	1.59231					LRP12	1.58126													SOWAHC	SUGP2
			ZFAND6	1.60835					LINC00426	1.60121					DENND1C	1.59221					GTF2A2	1.58122													S100A5	ABHD14B
			ARPC4-TTLL3	1.60811					AGAP1-IT1	1.60104					GPAM	1.59214					HEATR5B	1.58121													SZRD1	ARID4B
			ABHD11	1.60802					PFDN6	1.60092					PWWP2A	1.59213					ZFAND2B	1.58114													LINC01366	KAT2A
			SNED1	1.60772					CNP	1.60033					PDCD5	1.5918					PCSK4	1.58111													SYBU	PFN1P1
			FYTTD1	1.6075					STOX2	1.60007					BCL9L	1.59171					LONRF2	1.58068														SNAPC2
			ZBTB12	1.60727					SACS	1.60005					SRSF11	1.59107					TMEM39A	1.58066
			RBM39	1.60713					CDHR2	1.59985					NXN	1.59024					SPPL3	1.58063
			EXOC2	1.60583					ALKBH4	1.59975					CADPS2	1.59024					ERCC2	1.58055
			LINC01355	1.60573					SNX29P2	1.59965					SGSH	1.59008					CUL4B	1.58055
			RPL10L	1.60565					FTL	1.59947					ICAM4	1.58955					TMEM209	1.58043
			LYSMD1	1.60546					C3orf67	1.59913					WDR5B	1.58934					FIBP	1.57983
			MAGEA10-MAGEA5	1.60521					CDH15	1.59895					SKP2	1.58927					MRGBP	1.57968
			CRTC2	1.60518					DNASE1	1.59894					NDUFAF4	1.58888					CPD	1.57932
			TFG	1.60484					SRSF5	1.59829					CDC42EP1	1.58864					TSPO	1.57931
			TXNIP	1.60468					ZAR1	1.59827					ARMC5	1.58862					ZNF428	1.57917
			LINC01004	1.60463					ZNF526	1.59797					FGD4	1.58847					MARK3	1.57897
			VPS50	1.60437					LANCL3	1.59724					PFKM	1.5883					BAK1	1.57868
			NOL7	1.60435					DCN	1.59717					CDKL5	1.5878					ROMO1	1.57864
			ZNF816	1.60432					VWA1	1.59711					TUBG2	1.58773					ERFE	1.57839
			SPECC1L	1.60412					HIST4H4	1.5969					ST3GAL6-AS1	1.58764					MIER1	1.57832
			AREL1	1.60403					GCSAML-AS1	1.59657					RPL4P3	1.58748					FICD	1.57817
			MID1IP1	1.60387					SEPT1	1.5962					TRABD	1.58719					ARHGDIA	1.57816
			GRINA	1.60356					GAPDHP59	1.59585					USE1	1.58713					TRABD	1.57808
			RNASET2	1.60319					KIFC1	1.59572					ST20-MTHFS	1.58701					FAM219A	1.57794
			HS3ST3B1	1.60288					AGRN	1.59477					SPPL3	1.58684					CITED4	1.57786
			UPRT	1.60285					C2	1.59381					STK35	1.58668					ASF1B	1.57782
			ZBTB40	1.6027					ZNF35	1.59366					TYR	1.58635					TRAPPC4	1.57772
			HES7	1.60172					CEP170B	1.59355					C21orf91	1.58611					POLR2J4	1.57744
			RSPRY1	1.60148					MSRB2	1.59279					MRPS18C	1.58595					RSL24D1	1.57743
			FUK	1.60142					ACVR2B	1.59279					PRELP	1.58575					AFF4	1.57736
			SMIM19	1.60139					AMDHD1	1.59265					ADNP2	1.5854					FOXO4	1.57679
			CPOX	1.60137					SLC29A3	1.59205					SEC62	1.58538					IL27RA	1.57675
			SHOC2	1.60124					URI1	1.5912					TSC22D3	1.58487					MRPL13	1.57647
			C6orf52	1.60115					TCEAL8	1.59096					ASAH2B	1.58466					GOLGA2P7	1.57641
			ZNF623	1.60092					PROSER2	1.59072					ZNF790	1.58456					COX5A	1.57631
			MORC3	1.60076					KDELC2	1.5907					ZNF622	1.58435					SSSCA1-AS1	1.57627
			PSMC1	1.59954					HS2ST1	1.59066					RBSN	1.58418					UBL5	1.57625
			TMSB10	1.59883					PRX	1.59056					RPS15AP24	1.58344					TBCC	1.57619
			ITGB5	1.59865					NAT8L	1.5896					SNRPD1	1.58258					ZBTB42	1.57613
			STAG3L2	1.59797					BICD1	1.58959					SIVA1	1.58248					MBTPS1	1.57602
			AGPAT1	1.59763					DCUN1D2	1.58952					FNIP2	1.58243					MXI1	1.57599
			NUTM2B-AS1	1.5972					GLCE	1.58938					RAPGEF2	1.58201					ZHX2	1.57474
			IL11	1.5972					VPS36	1.58894					COA7	1.58194					ZNF282	1.57452
			NUDCD3	1.59706					RHBDD3	1.58872					CA8	1.58186					CKS1B	1.57446
			DNPEP	1.59687					NHLRC1	1.58857					ELAVL1	1.58178					DUSP14	1.57417
			MGST1	1.59684					MMP17	1.58755					ATF2	1.58155					SNX7	1.57392
			SGPP1	1.59682					OGA	1.58734					EDNRB	1.58148					MATN2	1.57382
			KLHL17	1.59672					TTLL3	1.58711					PHLPP1	1.58133					ZNF384	1.57372
			CDKN2AIPNL	1.5966					TMEM106A	1.58707					WDR53	1.58126					MIS18A	1.57361
			NAAA	1.59648					CERK	1.58676					UBXN6	1.5807					FGFR1	1.57358
			VGF	1.596					TTC21A	1.58625					NKX3-1	1.58068					CALCOCO2	1.57306
			OAS1	1.59594					RDH8	1.5861					ZNF146	1.5797					GRAMD2B	1.57285
			SLC46A3	1.59571					DDX56	1.58608					FAU	1.57969					MBD3	1.57247
			TECPR1	1.59563					TMC3-AS1	1.58604					ZBTB2	1.57956					CELSR1	1.57227
			ERMARD	1.5956					PLCL1	1.58566					EIF4EBP1	1.57881					USF3	1.57224
			TM4SF19	1.59499					LPXN	1.58532					GARS	1.57835					PPIA	1.57213
			SUOX	1.59454					SDF2L1	1.58517					ALDH7A1	1.5783					TTC26	1.57168
			RPL19	1.59453					SMC4	1.58494					PLCB1	1.57793					KAT8	1.57164
			PABPC4	1.59418					PAR	1.58494					ABRAXAS1	1.5779					HIGD2A	1.57155
			SOS2	1.5941					OAZ1	1.58424					ARMCX6	1.57786					TMEM150A	1.57138
			GAS1	1.59404					SUPV3L1	1.584					XYLB	1.5777					FAM117B	1.57106
			RELA	1.59375					CLEC2B	1.58355					PTPRG	1.57749					LAMA2	1.57094
			RNF40	1.59371					DENND2C	1.58353					CARS	1.57724					IFNLR1	1.57088
			TNFRSF21	1.59358					RSRP1	1.58348					ZNF487	1.57661					VEGFA	1.57069
			KCNQ5	1.59353					PLA2G4A	1.58339					SMCHD1	1.57601					PXK	1.57047
			TSTA3	1.59344					CNTNAP3P2	1.58306					SLC4A1AP	1.57584					KCNE2	1.57019
			PILRB	1.59341					BAMBI	1.58147					CDC23	1.57531					TMEM132A	1.57015
			DDX60	1.59268					CEP112	1.58122					PDPK1	1.57529					MRPS26	1.57
			SDCBP	1.59262					GOLM1	1.58057					KANSL1	1.57501					ITCH	1.56987
			MAP2K7	1.59262					PRELID2	1.58003					MLEC	1.57467					KLHDC2	1.56977
			SPIN1	1.59202					STARD4-AS1	1.57985					PHF10	1.57455					PSMC1P5	1.56969
			EVI2B	1.59168					GUCY1A1	1.57974					PBLD	1.57451					H19	1.56956
			ZNF507	1.59156					MYO10	1.57965					SNRPA1	1.57448					TMEM183A	1.56946
			MALAT1	1.59153					LINC01481	1.57951					PRRT4	1.57446					WDR45B	1.56945
			LRRFIP2	1.59152					BRICD5	1.57934					ZNF70	1.57422					TXNL4A	1.56942
			UXT-AS1	1.59143					CRYBG3	1.57881					PSMA3	1.57414					NLN	1.56907
			FAM216A	1.59132					ATP5MDP1	1.57875					SYNM	1.57397					ERC1	1.56879
			DOCK1	1.59124					ATG14	1.57874					NSUN4	1.57362					EEF1A1P22	1.56845
			NPTN	1.59089					TTC32	1.57848					HLA-L	1.57358					MTSS1	1.56816
			GPI	1.59059					SH3BGRL	1.57826					POLR2M	1.57352					DHX30	1.56796
			GAPDHP21	1.59018					PARP8	1.57821					ARIH1	1.57345					ZNF619	1.56748
			STN1	1.59017					VAX1	1.57772					RAB40C	1.5729					GPATCH2L	1.56734
			CCDC97	1.58933					PPP1R13L	1.57684					ZRANB3	1.57266					GIGYF2	1.56729
			CALU	1.58902					LAMP3	1.57664					STAT5A	1.5723					LGMN	1.5669
			ANO1	1.58881					SLC7A1	1.57621					ATG101	1.57214					ZSCAN20	1.56657
			IPO7	1.58876					GAPLINC	1.57614					PDCL3	1.572					HS3ST3A1	1.56645
			LINC00668	1.58851					GRAMD4	1.57606					UBQLN2	1.5715					DHX33	1.56627
			IL13RA2	1.58813					WDR34	1.57557					GJB2	1.57144					VBP1	1.56593
			MSRB3	1.58808					SNX12	1.57542					HDAC5	1.57139					AGAP6	1.56561
			TIAF1	1.58773					SCAMP5	1.57472					NUP188	1.57133					BLMH	1.56535
			PDE5A	1.58771					NTPCR	1.57431					AP4S1	1.5713					GOSR2	1.56524
			CMBL	1.58741					SMIM25	1.57412					NAGK	1.57126					UBE2L6	1.56523
			CASP10	1.58695					PRICKLE1	1.57411					TRMT6	1.57054					RPL4P5	1.565
			POGK	1.58693					CCNYL2	1.57308					DSP	1.57022					SFPQ	1.56491
			NMNAT2	1.58691					ALDH18A1	1.57298					TMEM44	1.5702					ABTB1	1.56468
			FKBP8	1.58687					CSPP1	1.57296					MAPK14	1.56981					TIMM10B	1.56399
			ZC3H7B	1.58671					H2AFX	1.57294					RF00156	1.56979					SUN1	1.56385
			TMEM53	1.58616					TCAM1P	1.57276					ATP6V1G2	1.56957					BEND7	1.56375
			MCRS1	1.58591					SVIP	1.57276					ZNF507	1.56944					AGAP7P	1.56354
			RAD51B	1.58525					MFAP3L	1.57263					WDR75	1.56942					AAK1	1.5635
			PHLDB3	1.58498					RACGAP1	1.57258					RNF11	1.56931					IGHV3-43	1.56346
			MAGEE1	1.58466					TNIK	1.57254					GJB6	1.5686					ZNF623	1.5633
			SFTA1P	1.58459					ABCA9	1.57194					FBXO27	1.56853					FAM110B	1.56311
			AKAP8L	1.58439					CARD6	1.57188					TUBB6	1.5685					SMIM12	1.56291
			MPHOSPH10	1.58417					AP5Z1	1.57177					DHX38	1.56826					ABHD17C	1.56194
			ATP6V1B1	1.58416					RARRES3	1.57162					EMB	1.56825					TBC1D32	1.56158
			LRP2BP	1.5841					PRMT3	1.57153					PPP1R12C	1.56811					KDM4D	1.56138
			MAST3	1.58404					CCDC167	1.57144					C17orf58	1.56797					GPR180	1.56116
			PARP9	1.58377					RN7SKP16	1.57098					LIN7B	1.56792					C9orf3	1.56098
			RNF41	1.58374					MEMO1P1	1.57078					ACSS2	1.56772					MORN2	1.56095
			TAF6	1.58362					ACADVL	1.56978					NPTN-IT1	1.56752					ARL10	1.56023
			ZNF101	1.58335					RAD54L2	1.56937					PLCB4	1.56742					PUS7L	1.56001
			TMEM181	1.58303					ASTN2	1.56911					NUDT3	1.56739					HS3ST1	1.55952
			MKRN3	1.58267					A2M	1.56909					SUGT1P4-STRA6LP	1.56726					NPIPB3	1.55948
			MCPH1	1.58228					PEX5L	1.56861					XPOT	1.56695					SSR4P1	1.5591
			WDR26	1.58208					DGCR2	1.56835					ZNF784	1.5667					C16orf45	1.55904
			C2orf74	1.58196					PCDH1	1.56785					ZDHHC4	1.56657					ZFPM1	1.55886
			GRAMD1A	1.58163					SPA17	1.56762					ABI1	1.56644					TSPY26P	1.55838
			TMEM59	1.58123					PRMT5	1.56706					SLU7	1.5664					NOSIP	1.55809
			QSOX1	1.58121					TSSK3	1.56689					SOS1	1.56637					ZC2HC1A	1.55807
			USP54	1.58108					ENAH	1.56686					VPS41	1.56615					KIAA1549	1.55804
			XBP1	1.58101					PPP3CA	1.56683					TLNRD1	1.56607					FOXD1-AS1	1.55795
			ULK3	1.58089					YY1	1.56654					PSD3	1.56603					TRMT1	1.5579
			DPH5	1.58083					PIGW	1.5648					IL6R	1.56513					CHMP5	1.55751
			RGS17	1.58046					TBL1XR1	1.5646					TPTEP1	1.56485					LINC02367	1.55741
			NFAT5	1.58017					TTC30A	1.5643					IK	1.56463					MIB1	1.55736
			AGER	1.57992					CYB5D2	1.56406					MS4A8	1.56437					OST4	1.55691
			SOAT1	1.57963					SLC39A13	1.56406					BBX	1.56433					CCDC102A	1.55656
			RANP1	1.57943					RGS12	1.5639					MBD2	1.56427					RBX1	1.55619
			ZNF506	1.57916					EYA4	1.56361					BCHE	1.56402					RBM6	1.55608
			NAT9	1.57916					LHFPL3-AS1	1.56351					TGM2	1.56395					H2AFV	1.5557
			LARP7	1.57887					MEA1	1.56305					FSCN1	1.56377					AATK	1.55544
			PARL	1.57874					NDFIP1	1.56281					RPAP2	1.56364					ZBTB4	1.55437
			KLHL4	1.57844					RARS2	1.56255					NOC2L	1.56344					PKM	1.55403
			CHGB	1.57839					BRCC3	1.56241					VRK1	1.56284					TRPV2	1.55395
			MSS51	1.57822					MELK	1.56239					HMGCR	1.56279					SOX8	1.55369
			RP9P	1.57813					ZNRF2	1.56237					TTC37	1.56248					NUP85	1.55349
			ZNF777	1.57806					LINC-PINT	1.56229					SCAMP2	1.56226					MKLN1	1.5533
			YOD1	1.57802					ADGRA3	1.56223					RALGAPB	1.56185					MDN1	1.55313
			ARMC2	1.57723					CHCHD1	1.56192					SNHG8	1.56184					ZACN	1.553
			IL17D	1.57722					TMEM245	1.56113					FAM215B	1.56161					PTPRD-AS1	1.55299
			WASH8P	1.57715					COG2	1.56029					C1QL1	1.56153					GLRX5	1.55287
			TSACC	1.5771					TUBB3	1.55997					SHROOM4	1.56153					RARRES3	1.55261
			GPAM	1.57699					KIAA0319L	1.55978					PDS5A	1.56118					RHBDL2	1.55234
			KLC2	1.57697					WDR35	1.55973					USP38	1.56099					FAM83G	1.55228
			DNLZ	1.5769					B2M	1.55961					OGFR	1.56094					SMCR8	1.55218
			CALHM2	1.57648					RBM33	1.55958					DNMT3A	1.56093					IL17RD	1.5521
			LIMD1-AS1	1.57616					AKAP8	1.55932					MDH1	1.56089					RPL15	1.55196
			UBALD1	1.57616					IVD	1.55922					TADA1	1.56022					PUS1	1.55193
			METAP1D	1.57613					PTPRK	1.55894					RIMS2	1.55989					TRAF7	1.55167
			STUB1	1.57607					ARFIP2	1.55893					NUP50-DT	1.55944					APBA3	1.55156
			KCND1	1.57528					ASRGL1	1.55848					EPRS	1.55906					AMIGO1	1.55139
			PARP12	1.57448					HSCB	1.55843					LSM7	1.55902					SELENOK	1.55066
			CACNB3	1.57438					TMPRSS5	1.55774					ACLY	1.55885					RPL23AP42	1.55022
			PEX13	1.57427					URM1	1.55761					PSMB7	1.55874					LNX2	1.55011
			COX7B	1.57415					RPP30	1.5575					API5	1.5585					MKRN2	1.54987
			MIA	1.57403					SNORA7B	1.55748					TRPV2	1.55846					WWTR1-IT1	1.54975
			RILPL1	1.5736					INTS6-AS1	1.55664					KLHDC1	1.55835					DENND4C	1.54955
			TSPAN19	1.57354					ZNF599	1.55642					SPDYE5	1.55833					C7orf43	1.54936
			CCND3	1.57351					BEGAIN	1.55613					SDHAF3	1.5582					DNAJC15	1.54918
			GCDH	1.57332					DUSP1	1.55598					NOTCH1	1.55811					LINC00839	1.54915
			UBE2J1	1.57313					PWAR6	1.55579					SLC30A2	1.55776					ZSCAN12	1.54867
			STRA6LP	1.57256					LINC01431	1.55557					KLHL24	1.55754					ST20	1.54859
			CREBBP	1.57255					STARD13	1.55527					SPACA3	1.55751					RPL15P3	1.54826
			PPP1R9A	1.57244					LYRM4	1.55522					COPZ1	1.5565					DBNDD1	1.54806
			HPS3	1.57211					ALDH5A1	1.5552					SMOX	1.55617					CLPP	1.54803
			PTGR1	1.57198					AGGF1P2	1.55461					C6orf120	1.55609					MAN1B1	1.54795
			LINC02454	1.57169					EFCAB10	1.55443					RPL23AP74	1.55604					S100A10	1.54774
			STAG1	1.5716					TCTN3	1.55414					MKRN3	1.55563					CDK5RAP1	1.54774
			PLRG1	1.57115					ELP5	1.55406					KIF13B	1.55554					RTCA	1.54773
			YME1L1	1.57113					MPZL1	1.55361					SUN1	1.55546					YTHDF1	1.54741
			EIF2AK1	1.57111					PRC1	1.55348					LAMTOR2	1.55535					SIPA1L3	1.54739
			SAMD8	1.5708					OPRD1	1.55294					DARS2	1.55531					MED12	1.54736
			IKBKGP1	1.57078					KLHL26	1.55225					RBM4B	1.55522					SVIL	1.54728
			BNIP1	1.57064					PFN4	1.55221					GSTZ1	1.55502					ZKSCAN2	1.54709
			BROX	1.57062					SMG9	1.55218					C6orf106	1.55489					SLC25A20	1.54643
			KMT5C	1.57009					DENND6B	1.55202					SLC25A36	1.55485					IPO13	1.54634
			MIA3	1.57001					BOLA1	1.55168					ZNF609	1.5547					BBS1	1.54633
			PTBP1P	1.5699					KCTD3	1.55141					JPT2	1.55463					NDUFS3	1.54604
			OSGEP	1.5695					FAM217B	1.55099					ZMAT3	1.55432					GORASP2	1.54526
			ADAMTS7	1.56948					ALKBH6	1.55076					RHBDF2	1.5542					BTG3	1.54523
			RPL4P5	1.56917					NR3C2	1.55043					TMEM199	1.55404					XRCC4	1.54508
			ZNF222	1.56886					SNX30	1.55038					ZNF652	1.5538					TOR3A	1.54484
			FLJ37035	1.56877					ABCC4	1.55029					MARCH2	1.55363					EID3	1.54475
			LINC02367	1.56847					CUZD1	1.54994					CDC37L1-DT	1.5535					NUDT15	1.54467
			ZNF37BP	1.56819					SNW1	1.54959					TRIM23	1.55335					SULT1A3	1.54421
			SAMD9L	1.56802					DCAF6	1.5495					PKN1	1.5533					NAXD	1.54394
			YPEL4	1.56781					LINC02550	1.54927					KLK4	1.5533					NDUFA5P11	1.54369
			ADAR	1.56727					COA5	1.54913					NLGN2	1.55317					WNK1	1.54365
			NIF3L1	1.56653					CSAG3	1.54889					MAML3	1.5531					C22orf39	1.54351
			GFER	1.56625					CTNNA1	1.54862					SH2D4A	1.55272					ARID3B	1.54326
			ITGB1-DT	1.5658					SAMD4A	1.54858					TIMM10	1.55262					LENG8-AS1	1.54297
			FGD1	1.56564					C20orf194	1.54857					BAG1	1.55234					ZMIZ1	1.54289
			CD68	1.56552					PGM1	1.54822					PIP4K2A	1.55216					SUCLA2	1.54242
			ZCCHC9	1.56552					ACOT8	1.54784					PTCD1	1.55195					TMA7	1.54181
			VAMP4	1.56542					CFDP1	1.5473					FDFT1	1.55175					C3orf58	1.54173
			FAM131C	1.56528					PFDN2	1.54729					HEG1	1.55175					SCN7A	1.5417
			PPP4C	1.56524					CNTF	1.54727					UPK3BL1	1.55169					TRAP1	1.54164
			ZNF568	1.56501					AGGF1	1.54723					PAR	1.55141					BORCS6	1.54159
			RAB27A	1.56501					LTBP1	1.54711					CRYBG3	1.55121					ZNF654	1.54147
			MYO1B	1.56491					MINOS1	1.54632					KTN1-AS1	1.5511					NDUFAB1	1.54142
			TMPOP2	1.56491					TMEM9B	1.54601					APP	1.55109					UBE2S	1.54131
			TCEA1P2	1.56459					SEPT2P1	1.54594					FMN1	1.55099					EIF2A	1.54127
			RPL21P16	1.564					LINC00888	1.54589					WAC	1.55008					EXD2	1.54119
			E2F6P4	1.56311					PCDHB2	1.54538					LAD1	1.55003					WHAMMP3	1.54093
			ZNF341	1.56272					TRIP6	1.54535					BEX3	1.54978					TNFRSF19	1.54078
			CHRAC1	1.56264					FRS2	1.54527					HLTF	1.54972					VIPAS39	1.54067
			PLEKHB2	1.56263					DERL3	1.54501					LANCL1	1.54969					RPL14P1	1.54057
			RPL38	1.56256					MCAT	1.54474					VEZF1	1.54969					MFSD6	1.54041
			NTNG2	1.56208					LSM3	1.54455					RANBP2	1.54968					MREG	1.54021
			HIST1H2BO	1.56161					ERLIN2	1.54447					GSN-AS1	1.54927					ANKRA2	1.53992
			UBE4B	1.56141					SLC5A3	1.54418					SPATA7	1.54912					EDF1	1.53969
			EP300	1.5608					TEAD4	1.54401					SATB1	1.5489					RF01241	1.53965
			GLB1	1.56075					STRIP2	1.54391					CCDC50	1.54886					SNRNP25	1.53911
			FAM133DP	1.5605					KLF3	1.54351					STARD7	1.54821					ARHGEF5	1.53852
			ZNF85	1.56049					KLHDC3	1.54328					YWHAEP5	1.54814					ATP2A1	1.53848
			SLC25A22	1.56042					MIB2	1.54242					C6orf203	1.54808					MBTD1	1.53845
			TGM4	1.56022					CEBPZ	1.54239					DLG1	1.54795					FOXF1	1.53802
			MKKS	1.55993					ARMC9	1.54227					INO80E	1.5477					ZNF502	1.53765
			POMGNT2	1.55982					OTUD7B	1.54208					PPP4R2	1.54762					RUSC1	1.5376
			ICOSLG	1.55941					PLD2	1.54179					TM4SF19	1.54709					SMAD2	1.53706
			MINK1	1.55896					EBP	1.54179					PA2G4P4	1.54684					SURF1	1.53695
			FOXP4	1.55893					CDC20	1.54136					PARVA	1.54671					FNDC3B	1.5369
			LATS1	1.55883					PSAP	1.54115					CCDC88B	1.54622					RPL12	1.53633
			TEN1-CDK3	1.55854					ZNF630	1.54074					CCL28	1.5461					SIX1	1.53628
			TM9SF1	1.55845					STYXL1	1.54009					PRMT2	1.54595					RTL6	1.53621
			CYP20A1	1.55839					ADHFE1	1.54004					ZNF573	1.54575					POLR2F	1.53616
			ZNF142	1.55824					KRTCAP3	1.53994					MTERF1	1.5457					CAMTA1	1.53601
			CACNA1A	1.55807					GDI2	1.53991					FBXO21	1.54568					UBE2D3	1.53582
			PSEN1	1.55775					ADGRV1	1.53975					ANKS1B	1.54544					LRIG2	1.53558
			PNPLA8	1.55772					UGT2B7	1.53947					TNFSF9	1.54535					CHCHD5	1.53544
			POU6F1	1.55715					DEK	1.53921					BBS10	1.54459					DPY30	1.53482
			SERPINF2	1.55715					SS18	1.53842					BCAN	1.54436					RPL39P3	1.53419
			TMEM87B	1.55705					PLA2R1	1.53826					MBLAC2	1.54416					TMEM45A	1.53411
			DPP9-AS1	1.557					SLC25A13	1.53825					RFT1	1.54414					PPP3CC	1.53377
			HSF1	1.55658					C8orf82	1.53817					SERF1B	1.54391					NSUN4	1.53352
			TP53BP1	1.55613					NCEH1	1.53781					SMG1	1.54389					PYCR1	1.53351
			FLNB-AS1	1.55606					TATDN2P2	1.53781					FDX1	1.54377					ATN1	1.53351
			TSPAN6	1.55601					CHL1-AS2	1.53689					ZNRD1ASP	1.54325					XRCC1	1.53333
			ZNF503-AS2	1.5558					KLHL29	1.53651					ANAPC4	1.54323					ZNF579	1.53312
			KANSL1-AS1	1.5556					TMEM147	1.53603					EPHA2	1.54316					MRPS21	1.53296
			GAPDHP1	1.55541					ITGA7	1.53589					THBS3	1.54294					FGF11	1.53282
			ATP1B1	1.55441					TRIM33	1.53566					CHCHD7	1.54263					RPL23P2	1.5326
			ZNF91	1.55412					CXorf38	1.53558					AFF1	1.54258					DHDDS	1.53258
			TRPV4	1.55371					LRR1	1.53552					MAP3K8	1.54246					PTGES3L	1.53228
			RASSF1	1.55357					TEX14	1.5355					TSR2	1.54204					POLR1E	1.53213
			PPP3R1	1.55353					MT1XP1	1.53526					NCKIPSD	1.54173					CDK12	1.53207
			SEC23IP	1.55326					RPL14	1.5352					SLC25A53	1.54144					PPIF	1.53164
			RF00017	1.55303					KIFC3	1.53489					RBBP8	1.54139					SCAPER	1.53157
			STAG3L5P	1.55282					GIMAP5	1.53482					ABCA7	1.54134					MGRN1	1.53145
			KLHDC1	1.55214					ACP1	1.53468					ABCE1	1.54119					GPR108	1.53142
			HARBI1	1.55199					DHPS	1.53369					ZFAND2B	1.5411					CITED2	1.53133
			PAQR7	1.55195					AUTS2	1.53365					PDK1	1.54094					STX8	1.53103
			NUMBL	1.55119					TPBGL	1.53355					IVD	1.54052					KIF2A	1.53096
			ARMC5	1.55118					SERINC1	1.53316					ALG12	1.54023					RC3H2	1.53091
			GPR158	1.55108					SLC13A3	1.53298					ASB7	1.54003					DOCK4	1.53078
			H1F0	1.55044					MYD88	1.53222					SF3B3	1.53962					LAT	1.53074
			FKBP7	1.54994					TRIQK	1.53214					CDC42BPB	1.5395					UBE3B	1.53068
			DZIP1	1.54984					SLC6A15	1.53162					PICALM	1.53895					FAM136A	1.53029
			TRAC	1.54938					NTN4	1.53118					SUB1	1.53882					PITHD1	1.53025
			PARGP1	1.54909					MTFMT	1.53114					IFNGR2	1.53842					NSRP1	1.52947
			TTC9C	1.54907					ACTN4P1	1.5311					KIT	1.53841					TEX14	1.52946
			HIST1H2BC	1.54851					CEMIP2	1.53086					MED20	1.53743					SDR39U1	1.52882
			TCF7L1	1.54785					MYL12B	1.53063					AGFG2	1.53741					SLC15A3	1.52879
			SH2B2	1.54743					HSF4	1.53062					RFXANK	1.53677					YWHAZP2	1.52877
			CDCP1	1.54711					ZNF618	1.53041					PPP2R5D	1.53653					CNTNAP3C	1.52855
			MIR663AHG	1.54708					WNT5A	1.53027					PPP1CC	1.53597					PDPR	1.52847
			GALNTL6	1.54665					APRT	1.5297					HDAC3	1.53582					FAH	1.52841
			TRIM14	1.54661					TBCAP1	1.52967					ARL10	1.53539					ZZEF1	1.52809
			RPL9P9	1.54642					ATP2B4	1.5295					ZER1	1.53531					FBH1	1.52757
			TRAPPC5	1.54628					MUS81	1.52944					MMP25-AS1	1.53517					LINC02082	1.52744
			GNG12-AS1	1.54596					CASC2	1.52936					POR	1.5351					NECAP2	1.52726
			FBXW4	1.54596					PLK2	1.52913					R3HCC1	1.53501					MCOLN1	1.52702
			C1orf74	1.54587					NUDCD2	1.52897					CYP2D7	1.53494					PSMA3	1.52684
			TCF25	1.5458					PCNA	1.5287					TEN1	1.53491					CDK5R1	1.52669
			FAM208B	1.54559					KPNA2P3	1.52845					ATP5MC3	1.53491					VAX1	1.52663
			FAM102A	1.54542					GTF2A2	1.52843					YY1AP1	1.53489					KAT6B	1.52641
			KCNK3	1.54469					PTGES3L-AARSD1	1.52841					YWHAZP2	1.53472					SEC61G	1.52615
			TSPAN1	1.54431					MAP1S	1.52841					OXA1L	1.53463					TMEM219	1.52598
			AACS	1.54427					HMG20B	1.5284					C9orf16	1.53378					GALK1	1.52579
			TIMM10	1.5442					LRP12	1.52784					TRIP11	1.53373					TOMM5	1.52564
			ATM	1.544					ST6GALNAC2	1.52755					SYCE3	1.53357					KANSL1L	1.52563
			IRS1	1.54348					NAV2	1.52718					MTMR9	1.5334					ZCCHC7	1.52507
			TIGD5	1.54325					MSH3	1.52693					TMSB10	1.53338					AKT2	1.52474
			EMILIN1	1.54324					P2RY1	1.52691					DPF2	1.53332					SF3A1	1.52465
			RITA1	1.54253					PAR	1.5268					ZGLP1	1.53324					IKBIP	1.52444
			LIME1	1.54253					RPL6	1.52654					PIKFYVE	1.53324					SUMF1	1.52436
			PCBD1	1.54183					MSANTD3	1.52647					MMP16	1.53289					TRIM16	1.52417
			DLG4	1.54139					INF2	1.52609					MIA3	1.53263					RNF227	1.52409
			HEATR1	1.54105					ASPSCR1	1.52564					BCORL1	1.53256					EIF3FP3	1.52408
			PRDM8	1.54078					RTL8B	1.52553					LONRF1	1.53225					ZDHHC8	1.52407
			BLID	1.54039					NME1	1.52543					PRCP	1.5322					HLA-J	1.52349
			ARFGAP1	1.54037					WEE2-AS1	1.5253					GATAD2B	1.53202					ZNF385D	1.52338
			FAM92A	1.54025					LITAF	1.52487					NANS	1.53188					RNPS1P1	1.52319
			ZNF497	1.54008					NET1	1.52484					CRELD2	1.53182					NDUFC2	1.52315
			UAP1L1	1.5397					NETO2	1.52476					SLC25A30	1.53173					FN3KRP	1.52309
			SIAE	1.53888					MRPS18A	1.5242					HDGFL2	1.53159					LINC00957	1.52293
			CDK14	1.53842					C16orf72	1.52328					UBE2V1	1.53157					KLC4	1.52275
			DCST2	1.53834					SAP30	1.52233					USP6NL	1.53153					ARAF	1.52256
			FKBP15	1.53799					PLXND1	1.52231					TPGS1	1.53151					FAM234B	1.52237
			MAU2	1.53798					MFSD13A	1.52223					NDUFS8	1.53146					PPFIBP1	1.52219
			CAPZA1	1.5376					TATDN3	1.52196					UPF3AP2	1.53145					CEP76	1.52214
			TMEM94	1.53709					NICN1	1.52187					PHETA2	1.53133					RNASEK	1.52196
			LY6E	1.53701					OR7E104P	1.52174					MLLT6	1.53068					SERP2	1.5211
			HAUS5	1.53699					ATP6V1B1-AS1	1.52165					ITPK1	1.53063					KIFC3	1.52103
			ARNT	1.53627					RPUSD2	1.52157					SLC2A1-AS1	1.53034					ANKRD20A1	1.52102
			DNAJC2	1.53627					TRIM36	1.52138					B4GALT4	1.53024					TFAP2A	1.52091
			RHOT1P1	1.53622					LEF1	1.52137					KMT2E	1.53011					RUVBL2	1.52078
			BMS1P14	1.53618					TIMM13	1.52121					RF00017	1.52989					RPL32	1.52061
			REPS2	1.53592					CTNNB1	1.52062					SKIV2L	1.52985					CCDC167	1.52057
			ABCF1	1.53574					TMTC4	1.52043					SCAMP4	1.52978					MCM4	1.52055
			RHOBTB3	1.5349					MSL3P1	1.52012					MYO5C	1.52962					TRIM9	1.5205
			UPF2	1.53484					RF00019	1.51991					SMAD2	1.52952					RMI2	1.52029
			DACT1	1.53462					TMEM164	1.51984					INVS	1.52952					ICOSLG	1.52013
			ALDH18A1	1.53458					SDC1	1.5198					CCDC6	1.52945					MILR1	1.52006
			CNST	1.53442					ADORA2B	1.51958					VPS28	1.52936					GTF2B	1.51998
			SLITRK1	1.53428					NDUFAF4	1.51909					NUDT2	1.52923					SMIM19	1.51973
			CFAP54	1.53428					USP47	1.5187					PKD1L2	1.52912					CD22	1.5196
[truncated: 3,849 more rows]

## Sheet: TableS6
Table S6: Joint pathway analysis results for each xenograft model using metabolites and genes with VIP score ≥ 1. Related to Figure 3.
A375 Output
Pathway name	Total	Expected	Hits	Raw p-value	-log10(p)	Holm-adjust	FDR	Impact	Pathway ID	TopClass	SubClass	#metabolites	#genes	#total	Pathway contribution	Matched genes (KEGG ID)	Matched genes (names)	Matched genes (differentially expressed genes)	Matched metabolites (KEGG ID)	Matched metabolites (names)	Matched metabolites (differential metabolites)
Endocytosis	258	53.334	100	1.2134e-11	10.916	4.2592e-09	4.2592e-09	0.27941	hsa04144	Cellular Processes	Transport and catabolism	0	100	100	genes based	hsa:10254; hsa:9146; hsa:10617; hsa:9101; hsa:1785; hsa:10193; hsa:64750; hsa:1213; hsa:1173; hsa:160; hsa:161; hsa:163; hsa:137492; hsa:3312; hsa:9829; hsa:51028; hsa:11267; hsa:92421; hsa:57132; hsa:27183; hsa:51534; hsa:5590; hsa:50855; hsa:84612; hsa:382; hsa:3265; hsa:8766; hsa:22905; hsa:29924; hsa:2060; hsa:58513; hsa:5869; hsa:5878; hsa:1956; hsa:2261; hsa:2264; hsa:56904; hsa:2870; hsa:2…	STAM2; HGS; STAMBP; USP8; DNM2; RNF41; SMURF2; CLTC; AP2M1; AP2A1; AP2A2; AP2B1; VPS37A; HSPA8; DNAJC6; VPS36; SNF8; CHMP4C; CHMP1B; VPS4A; VTA1; PRKCZ; PARD6A; PARD6B; ARF6; HRAS; RAB11A; EPN2; EPN1; EPS15; EPS15L1; RAB5B; RAB5C; EGFR; FGFR3; FGFR4; SH3GLB2; GRK6; RAB11FIP5; PIP5K1C; RABEP1; ARFGEF2; PSD3; CYTH4; GBF1; IQSEC1; ACAP3; ARAP1; AGAP2; ACAP2; ARFGAP3; GIT1; AGAP6; ASAP3; ARFGAP1; AGA…
Hepatitis B	164	33.903	69	3.1134e-10	9.5068	1.0897e-07	5.4641e-08	0.94928	hsa05161	Human Diseases	Infectious disease: viral	0	69	69	genes based	hsa:842; hsa:836; hsa:369; hsa:673; hsa:5604; hsa:5605; hsa:5594; hsa:2353; hsa:4318; hsa:2002; hsa:6774; hsa:1388; hsa:9586; hsa:3576; hsa:3716; hsa:3717; hsa:7297; hsa:2885; hsa:3265; hsa:5599; hsa:5602; hsa:5970; hsa:4792; hsa:537; hsa:4773; hsa:4775; hsa:5290; hsa:5291; hsa:8503; hsa:10000; hsa:843; hsa:6416; hsa:7040; hsa:4088; hsa:1026; hsa:1387; hsa:2033; hsa:1959; hsa:1960; hsa:3339; hsa:…	CASP9; CASP3; ARAF; BRAF; MAP2K1; MAP2K2; MAPK1; FOS; MMP9; ELK1; STAT3; ATF6B; CREB5; CXCL8; JAK1; JAK2; TYK2; GRB2; HRAS; MAPK8; MAPK10; RELA; NFKBIA; ATP6AP1; NFATC2; NFATC3; PIK3CA; PIK3CB; PIK3R3; AKT3; CASP10; MAP2K4; TGFB1; SMAD3; CDKN1A; CREBBP; EP300; EGR2; EGR3; HSPG2; TBK1; IRF7; TLR3; TICAM1; RIGI; MAVS; IFIH1; IFNA1; STAT1; STAT2; IL6; CCNE1; MYD88; TAB1; TAB2; TLR2; IRAK4; MAPK14; M…	EGR3, TLR2
Alzheimer disease	410	84.756	136	1.0729e-09	8.9694	3.7446e-07	1.2553e-07	0.78125	hsa05010	Human Diseases	Neurodegenerative disease	0	136	136	genes based	hsa:5663; hsa:23385; hsa:83464; hsa:23621; hsa:25825; hsa:102; hsa:6868; hsa:842; hsa:836; hsa:100532726; hsa:4540; hsa:4541; hsa:4695; hsa:4697; hsa:4702; hsa:4705; hsa:4707; hsa:4708; hsa:4709; hsa:4711; hsa:4714; hsa:4715; hsa:4717; hsa:4718; hsa:4720; hsa:4723; hsa:4724; hsa:4725; hsa:4726; hsa:54539; hsa:56901; hsa:6391; hsa:6392; hsa:10975; hsa:27089; hsa:440567; hsa:7381; hsa:7385; hsa:738…	PSEN1; NCSTN; APH1B; BACE1; BACE2; ADAM10; ADAM17; CASP9; CASP3; NDUFC2-KCTD14; ND5; ND6; NDUFA2; COXFA4; NDUFA8; NDUFA10; NDUFB1; NDUFB2; NDUFB3; NDUFB5; NDUFB8; NDUFB9; NDUFC1; NDUFC2; NDUFS2; NDUFV1; NDUFS4; NDUFS5; NDUFS6; NDUFB11; COXFA4L2; SDHC; SDHD; UQCR11; UQCRQ; UQCRHL; UQCRB; UQCRC2; UQCRH; ATP8; ATP5F1A; ATP5F1E; ATP5MC1; ATP5PF; ATP5PO; COX6B2; COX4I1; COX5B; COX6C; COX7B; COX7C; ITP…
Salmonella infection	256	52.921	94	1.4953e-09	8.8253	5.2035e-07	1.3121e-07	1.0877	hsa05132	Human Diseases	Infectious disease: bacterial	0	94	94	genes based	hsa:4615; hsa:5594; hsa:1432; hsa:5600; hsa:51135; hsa:3576; hsa:5599; hsa:5602; hsa:3569; hsa:10454; hsa:23118; hsa:4792; hsa:5609; hsa:6416; hsa:5604; hsa:5605; hsa:2353; hsa:5970; hsa:79792; hsa:10392; hsa:6500; hsa:26263; hsa:3840; hsa:3265; hsa:1499; hsa:6932; hsa:83439; hsa:10000; hsa:391; hsa:10810; hsa:10787; hsa:23191; hsa:26999; hsa:10092; hsa:10096; hsa:10097; hsa:57180; hsa:27128; hsa…	MYD88; MAPK1; MAPK14; MAPK11; IRAK4; CXCL8; MAPK8; MAPK10; IL6; TAB1; TAB2; NFKBIA; MAP2K7; MAP2K4; MAP2K1; MAP2K2; FOS; RELA; GSDMD; NOD1; SKP1; FBXO22; KPNA4; HRAS; CTNNB1; TCF7; TCF7L1; AKT3; RHOG; WASF3; NCKAP1; CYFIP1; CYFIP2; ARPC5; ACTR3; ACTR2; ACTR3B; CYTH4; ARF6; ARF1; PAK1; PIK3C2A; PIK3CA; PIK3CB; SNX33; DNM2; WASL; EXOC7; EXOC2; EXOC4; EXOC5; RALA; RHOB; RRAS; BIRC3; CASP7; CASP3; ML…	TCF7L1, PODXL, TLR2
Non-alcoholic fatty liver disease	159	32.869	65	4.153e-09	8.3816	1.4411e-06	2.9154e-07	0.8	hsa04932	Human Diseases	Endocrine and metabolic disease	0	65	65	genes based	hsa:3667; hsa:10000; hsa:6720; hsa:6945; hsa:5970; hsa:3569; hsa:9021; hsa:5290; hsa:5291; hsa:8503; hsa:2931; hsa:51094; hsa:637; hsa:836; hsa:840; hsa:7040; hsa:3576; hsa:2081; hsa:5599; hsa:5602; hsa:2353; hsa:4217; hsa:4296; hsa:125965; hsa:1327; hsa:1329; hsa:1345; hsa:1349; hsa:1350; hsa:100532726; hsa:4695; hsa:4697; hsa:4702; hsa:4705; hsa:4707; hsa:4708; hsa:4709; hsa:4711; hsa:4714; hsa…	IRS1; AKT3; SREBF1; MLX; RELA; IL6; SOCS3; PIK3CA; PIK3CB; PIK3R3; GSK3A; ADIPOR1; BID; CASP3; CASP7; TGFB1; CXCL8; ERN1; MAPK8; MAPK10; FOS; MAP3K5; MAP3K11; COX6B2; COX4I1; COX5B; COX6C; COX7B; COX7C; NDUFC2-KCTD14; NDUFA2; COXFA4; NDUFA8; NDUFA10; NDUFB1; NDUFB2; NDUFB3; NDUFB5; NDUFB8; NDUFB9; NDUFC1; NDUFC2; NDUFS2; NDUFV1; NDUFS4; NDUFS5; NDUFS6; NDUFB11; COXFA4L2; SDHC; SDHD; UQCR11; UQCRQ…
Coronavirus disease - COVID-19	248	51.267	89	1.478e-08	7.8303	5.1139e-06	8.6464e-07	0.6831	hsa05171	Human Diseases	Infectious disease: viral	1	88	89	mixed	hsa:6868; hsa:6774; hsa:3569; hsa:3716; hsa:7098; hsa:7097; hsa:23586; hsa:4615; hsa:51135; hsa:4792; hsa:5970; hsa:64135; hsa:57506; hsa:7297; hsa:6772; hsa:10379; hsa:4938; hsa:4939; hsa:4940; hsa:3439; hsa:4599; hsa:4600; hsa:103; hsa:23118; hsa:29110; hsa:5599; hsa:5602; hsa:2353; hsa:5610; hsa:4312; hsa:6347; hsa:3576; hsa:6773; hsa:100529239; hsa:51065; hsa:6194; hsa:6201; hsa:6206; hsa:620…	ADAM17; STAT3; IL6; JAK1; TLR3; TLR2; RIGI; MYD88; IRAK4; NFKBIA; RELA; IFIH1; MAVS; TYK2; STAT1; IRF9; OAS1; OAS2; OAS3; IFNA1; MX1; MX2; ADAR; TAB2; TBK1; MAPK8; MAPK10; FOS; EIF2AK2; MMP1; CCL2; CXCL8; STAT2; RPS10-NUDT3; RPS27L; RPS6; RPS7; RPS12; RPS13; RPS14; RPS15A; RPS17; RPS20; RPS21; RPS23; RPS25; RPS26; RPS27A; RPS29; RPL35; RPL10L; RPL26L1; RPL5; RPL7; RPL9; RPL10; RPL11; RPL12; RPL17…	TLR2, MX1	cpd:C00165	Diacylglycerol;	Diacylglycerol
Oxidative phosphorylation	150	31.008	60	4.2376e-08	7.3729	1.462e-05	2.1248e-06	0.022556	hsa00190	Metabolism	Energy metabolism	0	60	60	genes based	hsa:1327; hsa:100532726; hsa:4718; hsa:4717; hsa:4715; hsa:4714; hsa:4711; hsa:4709; hsa:4708; hsa:4707; hsa:4705; hsa:4702; hsa:4697; hsa:56901; hsa:4695; hsa:4723; hsa:4726; hsa:4725; hsa:4724; hsa:4720; hsa:4541; hsa:4540; hsa:10063; hsa:1355; hsa:1350; hsa:1349; hsa:1345; hsa:10975; hsa:27089; hsa:440567; hsa:7381; hsa:7385; hsa:7388; hsa:125965; hsa:1329; hsa:10632; hsa:155066; hsa:23545; hs…	COX4I1; NDUFC2-KCTD14; NDUFC2; NDUFC1; NDUFB9; NDUFB8; NDUFB5; NDUFB3; NDUFB2; NDUFB1; NDUFA10; NDUFA8; COXFA4; COXFA4L2; NDUFA2; NDUFV1; NDUFS6; NDUFS5; NDUFS4; NDUFS2; ND6; ND5; COX17; COX15; COX7C; COX7B; COX6C; UQCR11; UQCRQ; UQCRHL; UQCRB; UQCRC2; UQCRH; COX6B2; COX5B; ATP5MG; ATP6V0E2; ATP6V0A2; ATP8; ATP5F1A; ATP6V1D; ATP5F1E; ATP5MC1; ATP5ME; ATP5PF; ATP6V1A; ATP6V1B1; ATP6V1E1; ATP6V1G2;…
Kaposi sarcoma-associated herpesvirus infection	201	41.551	74	7.3835e-08	7.1317	2.5399e-05	3.2395e-06	1.0821	hsa05167	Human Diseases	Infectious disease: viral	1	73	74	mixed	hsa:3439; hsa:3665; hsa:5599; hsa:5602; hsa:29110; hsa:10000; hsa:6772; hsa:4792; hsa:7098; hsa:148022; hsa:5290; hsa:5291; hsa:8503; hsa:5970; hsa:836; hsa:7132; hsa:1387; hsa:2033; hsa:3716; hsa:7297; hsa:6773; hsa:10379; hsa:718; hsa:1026; hsa:1869; hsa:1499; hsa:3717; hsa:6774; hsa:10681; hsa:2782; hsa:2784; hsa:55970; hsa:3091; hsa:5610; hsa:643246; hsa:81631; hsa:22863; hsa:842; hsa:637; hs…	IFNA1; IRF7; MAPK8; MAPK10; TBK1; AKT3; STAT1; NFKBIA; TLR3; TICAM1; PIK3CA; PIK3CB; PIK3R3; RELA; CASP3; TNFRSF1A; CREBBP; EP300; JAK1; TYK2; STAT2; IRF9; C3; CDKN1A; E2F1; CTNNB1; JAK2; STAT3; GNB5; GNB1; GNB3; GNG12; HIF1A; EIF2AK2; MAP1LC3B2; MAP1LC3B; ATG14; CASP9; BID; IL6; CXCL8; CXCL1; CXCL2; CXCL3; RCAN1; NFATC2; NFATC3; PPP3CB; PPP3CC; PPP3R1; ITPR3; HRAS; MAP2K1; MAP2K2; MAPK1; FOS; PL…	CXCL3, TCF7L1	cpd:C00165	Diacylglycerol;	Diacylglycerol
Mitophagy - animal	107	22.119	46	1.2977e-07	6.8868	4.451e-05	5.0609e-06	1.2169	hsa04137	Cellular Processes	Transport and catabolism	0	46	46	genes based	hsa:6233; hsa:29110; hsa:10241; hsa:4077; hsa:8887; hsa:25820; hsa:267; hsa:79594; hsa:64750; hsa:1869; hsa:3265; hsa:6237; hsa:6667; hsa:10370; hsa:5970; hsa:8408; hsa:1457; hsa:1459; hsa:283106; hsa:23786; hsa:23770; hsa:25813; hsa:79671; hsa:5599; hsa:5602; hsa:55288; hsa:55669; hsa:89941; hsa:9868; hsa:9927; hsa:84749; hsa:11345; hsa:643246; hsa:81631; hsa:79065; hsa:7030; hsa:598; hsa:3091; …	RPS27A; TBK1; CALCOCO2; NBR1; TAX1BP1; ARIH1; AMFR; MUL1; SMURF2; E2F1; HRAS; RRAS; SP1; CITED2; RELA; ULK1; CSNK2A1; CSNK2A2; CSNK2A3; BCL2L13; FKBP8; SAMM50; NLRX1; MAPK8; MAPK10; RHOT1; MFN1; RHOT2; TOMM70; MFN2; USP30; GABARAPL2; MAP1LC3B2; MAP1LC3B; ATG9A; TFE3; BCL2L1; HIF1A; RAB5B; RAB5C; RABGEF1; MON1B; MON1A; CCZ1B; USP8; TOMM7
Yersinia infection	143	29.561	56	2.761e-07	6.5589	9.4426e-05	9.6911e-06	1.6635	hsa05135	Human Diseases	Infectious disease: bacterial	0	56	56	genes based	hsa:3688; hsa:8976; hsa:10092; hsa:10096; hsa:10097; hsa:57180; hsa:2335; hsa:9564; hsa:1398; hsa:1793; hsa:23396; hsa:5747; hsa:147179; hsa:7456; hsa:382; hsa:5829; hsa:9815; hsa:10458; hsa:10163; hsa:3984; hsa:5586; hsa:23365; hsa:3678; hsa:8935; hsa:27040; hsa:4773; hsa:4775; hsa:7410; hsa:2353; hsa:1432; hsa:5600; hsa:5599; hsa:5602; hsa:10454; hsa:23118; hsa:4792; hsa:5609; hsa:6416; hsa:597…	ITGB1; WASL; ARPC5; ACTR3; ACTR2; ACTR3B; FN1; BCAR1; CRK; DOCK1; PIP5K1C; PTK2; WIPF2; WIPF1; ARF6; PXN; GIT2; BAIAP2; WASF2; LIMK1; PKN2; ARHGEF12; ITGA5; SKAP2; LAT; NFATC2; NFATC3; VAV2; FOS; MAPK14; MAPK11; MAPK8; MAPK10; TAB1; TAB2; NFKBIA; MAP2K7; MAP2K4; RELA; MYD88; IRAK4; MAPK1; MAP2K1; MAP2K2; CXCL8; IL6; PIK3CA; PIK3CB; PIK3R3; AKT3; CCL2; TICAM1; TBK1; RHOG; RAC2; CD4
Epithelial cell signaling in Helicobacter pylori infection	78	16.124	36	3.641e-07	6.4388	0.00012416	1.0784e-05	0.88095	hsa05120	Human Diseases	Infectious disease: bacterial	0	36	36	genes based	hsa:1432; hsa:5600; hsa:5599; hsa:5602; hsa:6416; hsa:4792; hsa:155066; hsa:23545; hsa:51382; hsa:523; hsa:525; hsa:529; hsa:534; hsa:537; hsa:8992; hsa:9114; hsa:836; hsa:5058; hsa:5970; hsa:2919; hsa:2920; hsa:2921; hsa:3576; hsa:9020; hsa:4233; hsa:58494; hsa:83700; hsa:5336; hsa:6868; hsa:102; hsa:7082; hsa:1956; hsa:4067; hsa:28964; hsa:5781; hsa:10392	MAPK14; MAPK11; MAPK8; MAPK10; MAP2K4; NFKBIA; ATP6V0E2; ATP6V0A2; ATP6V1D; ATP6V1A; ATP6V1B1; ATP6V1E1; ATP6V1G2; ATP6AP1; ATP6V0E1; ATP6V0D1; CASP3; PAK1; RELA; CXCL1; CXCL2; CXCL3; CXCL8; MAP3K14; MET; JAM2; JAM3; PLCG2; ADAM17; ADAM10; TJP1; EGFR; LYN; GIT1; PTPN11; NOD1	CXCL3
Pathways of neurodegeneration - multiple diseases	515	106.46	153	3.8636e-07	6.413	0.00013136	1.0784e-05	0.63211	hsa05022	Human Diseases	Neurodegenerative disease	1	152	153	genes based	hsa:5621; hsa:3710; hsa:3799; hsa:64837; hsa:89953; hsa:7277; hsa:7846; hsa:10381; hsa:203068; hsa:347733; hsa:5532; hsa:5533; hsa:5534; hsa:776; hsa:1457; hsa:1459; hsa:283106; hsa:6647; hsa:57679; hsa:100532726; hsa:4540; hsa:4541; hsa:4695; hsa:4697; hsa:4702; hsa:4705; hsa:4707; hsa:4708; hsa:4709; hsa:4711; hsa:4714; hsa:4715; hsa:4717; hsa:4718; hsa:4720; hsa:4723; hsa:4724; hsa:4725; hsa:4…	PRNP; ITPR3; KIF5B; KLC2; KLC4; TUBA4A; TUBA1A; TUBB3; TUBB; TUBB2B; PPP3CB; PPP3CC; PPP3R1; CACNA1D; CSNK2A1; CSNK2A2; CSNK2A3; SOD1; ALS2; NDUFC2-KCTD14; ND5; ND6; NDUFA2; COXFA4; NDUFA8; NDUFA10; NDUFB1; NDUFB2; NDUFB3; NDUFB5; NDUFB8; NDUFB9; NDUFC1; NDUFC2; NDUFS2; NDUFV1; NDUFS4; NDUFS5; NDUFS6; NDUFB11; COXFA4L2; SDHC; SDHD; UQCR11; UQCRQ; UQCRHL; UQCRB; UQCRC2; UQCRH; COX6B2; COX4I1; COX5…		cpd:C00165	Diacylglycerol;	Diacylglycerol
Protein processing in endoplasmic reticulum	176	36.383	65	3.9942e-07	6.3986	0.0001354	1.0784e-05	0.16981	hsa04141	Genetic Information Processing	Folding, sorting and degradation	0	65	65	genes based	hsa:5599; hsa:5602; hsa:4217; hsa:5609; hsa:811; hsa:823; hsa:29927; hsa:1603; hsa:201595; hsa:3703; hsa:58505; hsa:6184; hsa:84061; hsa:80267; hsa:10427; hsa:10483; hsa:10484; hsa:9632; hsa:9871; hsa:10905; hsa:23193; hsa:7841; hsa:84447; hsa:7326; hsa:3309; hsa:1388; hsa:22926; hsa:2081; hsa:8720; hsa:51360; hsa:7494; hsa:5886; hsa:29978; hsa:55768; hsa:51465; hsa:10277; hsa:55432; hsa:3312; hs…	MAPK8; MAPK10; MAP3K5; MAP2K7; CALR; CAPN1; SEC61A1; DAD1; STT3B; STT3A; OSTC; RPN1; MAGT1; EDEM3; SEC24B; SEC23B; SEC23A; SEC24C; SEC24D; MAN1A2; GANAB; MOGS; SYVN1; UBE2G1; HSPA5; ATF6B; ATF6; ERN1; MBTPS1; MBTPS2; XBP1; RAD23A; UBQLN2; NGLY1; UBE2J1; UBE4B; YOD1; HSPA8; HERPUD1; ERLEC1; RBX1; FBXO2; FBXO6; UBE2D3; DNAJA2; DNAJB1; DNAJC5; STUB1; DNAJC10; DNAJC3; UBXN1; UBXN8; SKP1; SEC31A; SEC1…
Human papillomavirus infection	336	69.459	107	6.7204e-07	6.1726	0.00022715	1.6218e-05	1.0062	hsa05165	Human Diseases	Infectious disease: viral	0	107	107	genes based	hsa:7248; hsa:10000; hsa:5290; hsa:5291; hsa:8503; hsa:1956; hsa:5970; hsa:2885; hsa:6654; hsa:6655; hsa:3265; hsa:1026; hsa:1027; hsa:5604; hsa:5605; hsa:5594; hsa:22801; hsa:3672; hsa:3673; hsa:3675; hsa:3678; hsa:3679; hsa:3685; hsa:3688; hsa:3693; hsa:3695; hsa:3696; hsa:1277; hsa:1287; hsa:2335; hsa:3909; hsa:5747; hsa:898; hsa:7132; hsa:836; hsa:50855; hsa:84612; hsa:5590; hsa:1739; hsa:174…	TSC1; AKT3; PIK3CA; PIK3CB; PIK3R3; EGFR; RELA; GRB2; SOS1; SOS2; HRAS; CDKN1A; CDKN1B; MAP2K1; MAP2K2; MAPK1; ITGA11; ITGA1; ITGA2; ITGA3; ITGA5; ITGA7; ITGAV; ITGB1; ITGB5; ITGB7; ITGB8; COL1A1; COL4A5; FN1; LAMA3; PTK2; CCNE1; TNFRSF1A; CASP3; PARD6A; PARD6B; PRKCZ; DLG1; DLG2; PATJ; PXN; UBE3A; RBL2; E2F1; CCND3; CREBBP; EP300; NOTCH2; NOTCH3; RBPJ; MAML3; HES7; TLR3; TICAM1; TBK1; PSEN1; IFN…	ITGA1, NOTCH3, MX1, TCF7L1
Regulation of actin cytoskeleton	237	48.993	81	6.9307e-07	6.1592	0.00023356	1.6218e-05	1.4598	hsa04810	Cellular Processes	Cell motility	0	81	81	genes based	hsa:10092; hsa:10096; hsa:10097; hsa:57180; hsa:375189; hsa:5217; hsa:10163; hsa:8936; hsa:10297; hsa:8976; hsa:10787; hsa:23191; hsa:26999; hsa:10458; hsa:54434; hsa:54961; hsa:3984; hsa:7414; hsa:200576; hsa:23396; hsa:5305; hsa:79837; hsa:8396; hsa:1730; hsa:87; hsa:5829; hsa:4660; hsa:5500; hsa:5501; hsa:28964; hsa:10298; hsa:5058; hsa:5062; hsa:9459; hsa:5880; hsa:23365; hsa:2909; hsa:7410; …	ARPC5; ACTR3; ACTR2; ACTR3B; PFN4; PFN2; WASF2; WASF1; APC2; WASL; NCKAP1; CYFIP1; CYFIP2; BAIAP2; SSH1; SSH3; LIMK1; VCL; PIKFYVE; PIP5K1C; PIP4K2A; PIP4K2C; PIP4K2B; DIAPH2; ACTN1; PXN; PPP1R12B; PPP1CB; PPP1CC; GIT1; PAK4; PAK1; PAK2; ARHGEF6; RAC2; ARHGEF12; ARHGAP35; VAV2; MAPK1; MAP2K1; MAP2K2; ARAF; BRAF; PIK3CA; PIK3CB; PIK3R3; DOCK1; FGD1; GNG12; CRK; BCAR1; PTK2; ITGA11; ITGA1; ITGA2; I…	ITGA1
Human immunodeficiency virus 1 infection	218	45.066	75	1.3399e-06	5.8729	0.0004502	2.9394e-05	0.91791	hsa05170	Human Diseases	Infectious disease: viral	1	74	75	mixed	hsa:10000; hsa:5290; hsa:5291; hsa:8503; hsa:5970; hsa:3265; hsa:5604; hsa:5605; hsa:5594; hsa:836; hsa:7132; hsa:10681; hsa:2782; hsa:2784; hsa:55970; hsa:842; hsa:637; hsa:4773; hsa:4775; hsa:5532; hsa:5533; hsa:5534; hsa:163688; hsa:808; hsa:91860; hsa:6890; hsa:6892; hsa:5747; hsa:1398; hsa:5829; hsa:811; hsa:3710; hsa:3439; hsa:29110; hsa:920; hsa:4615; hsa:1432; hsa:5600; hsa:5599; hsa:5602…	AKT3; PIK3CA; PIK3CB; PIK3R3; RELA; HRAS; MAP2K1; MAP2K2; MAPK1; CASP3; TNFRSF1A; GNB5; GNB1; GNB3; GNG12; CASP9; BID; NFATC2; NFATC3; PPP3CB; PPP3CC; PPP3R1; CALML6; CALM3; CALML4; TAP1; TAPBP; PTK2; CRK; PXN; CALR; ITPR3; IFNA1; TBK1; CD4; MYD88; MAPK14; MAPK11; MAPK8; MAPK10; TAB1; TAB2; NFKBIA; TLR2; IRAK4; FOS; ATM; CCNB3; PLCG2; LIMK1; PAK4; PAK1; PAK2; RAC2; APOBEC3F; APOBEC3G; APOBEC3B; S…	TLR2, BST2	cpd:C00165	Diacylglycerol;	Diacylglycerol
Efferocytosis	178	36.797	63	3.2088e-06	5.4937	0.0010749	6.5644e-05	0.75781	hsa04148	Cellular Processes	Transport and catabolism	2	61	63	mixed	hsa:1793; hsa:3685; hsa:3693; hsa:5747; hsa:1398; hsa:9564; hsa:4035; hsa:811; hsa:5627; hsa:5175; hsa:177; hsa:2057; hsa:4773; hsa:4775; hsa:3717; hsa:3091; hsa:405; hsa:5594; hsa:5468; hsa:5087; hsa:19; hsa:5869; hsa:5878; hsa:23355; hsa:55823; hsa:57617; hsa:9392; hsa:27072; hsa:51552; hsa:384; hsa:126129; hsa:102; hsa:6868; hsa:8754; hsa:5467; hsa:5604; hsa:5605; hsa:10062; hsa:7376; hsa:1847…	DOCK1; ITGAV; ITGB5; PTK2; CRK; BCAR1; LRP1; CALR; PROS1; PECAM1; AGER; EPOR; NFATC2; NFATC3; JAK2; HIF1A; ARNT; MAPK1; PPARG; PBX1; ABCA1; RAB5B; RAB5C; VPS8; VPS11; VPS18; TGFBRAP1; VPS41; RAB14; ARG2; CPT1C; ADAM10; ADAM17; ADAM9; PPARD; MAP2K1; MAP2K2; NR1H3; NR1H2; DUSP5; TGFB1; ATP2A2; CAMK2D; MAPK14; MAPK11; MAPKAPK2; TMEM30A; ATP11B; XKR6; BSG; ANO4; ANO6; SGK1; SLC16A1; CASP3; SIRT1; SIR…	ANO4	cpd:C04230; cpd:C00077	1-Acyl-sn-glycero-3-phosphocholine;; L-Ornithine;
PD-L1 expression and PD-1 checkpoint pathway in cancer	94	19.432	39	3.3664e-06	5.4728	0.0011244	6.5644e-05	1.2	hsa05235	Human Diseases	Cancer: overview	1	38	39	mixed	hsa:4792; hsa:4794; hsa:5970; hsa:10000; hsa:5290; hsa:5291; hsa:8503; hsa:3265; hsa:2353; hsa:4773; hsa:4775; hsa:5532; hsa:5533; hsa:5534; hsa:5781; hsa:5604; hsa:5605; hsa:5594; hsa:1956; hsa:3459; hsa:3716; hsa:3717; hsa:6772; hsa:6774; hsa:7097; hsa:5588; hsa:116071; hsa:55509; hsa:1432; hsa:5600; hsa:1457; hsa:1459; hsa:283106; hsa:4615; hsa:3091; hsa:148022; hsa:920; hsa:27040	NFKBIA; NFKBIE; RELA; AKT3; PIK3CA; PIK3CB; PIK3R3; HRAS; FOS; NFATC2; NFATC3; PPP3CB; PPP3CC; PPP3R1; PTPN11; MAP2K1; MAP2K2; MAPK1; EGFR; IFNGR1; JAK1; JAK2; STAT1; STAT3; TLR2; PRKCQ; BATF2; BATF3; MAPK14; MAPK11; CSNK2A1; CSNK2A2; CSNK2A3; MYD88; HIF1A; TICAM1; CD4; LAT	TLR2	cpd:C00165	Diacylglycerol;	Diacylglycerol
Chronic myeloid leukemia	78	16.124	34	3.8175e-06	5.4182	0.0012712	7.0524e-05	1.2182	hsa05220	Human Diseases	Cancer: specific types	0	34	34	genes based	hsa:2122; hsa:598; hsa:5781; hsa:25; hsa:7040; hsa:3065; hsa:1488; hsa:7048; hsa:6776; hsa:6777; hsa:5970; hsa:4792; hsa:1027; hsa:1026; hsa:6654; hsa:6655; hsa:2885; hsa:25759; hsa:6464; hsa:9846; hsa:1398; hsa:1869; hsa:4088; hsa:10000; hsa:5290; hsa:5291; hsa:8503; hsa:5594; hsa:5604; hsa:5605; hsa:369; hsa:673; hsa:3265; hsa:51426	MECOM; BCL2L1; PTPN11; ABL1; TGFB1; HDAC1; CTBP2; TGFBR2; STAT5A; STAT5B; RELA; NFKBIA; CDKN1B; CDKN1A; SOS1; SOS2; GRB2; SHC2; SHC1; GAB2; CRK; E2F1; SMAD3; AKT3; PIK3CA; PIK3CB; PIK3R3; MAPK1; MAP2K1; MAP2K2; ARAF; BRAF; HRAS; POLK
Thermogenesis	258	53.334	84	4.0603e-06	5.3914	0.001348	7.1258e-05	0.63855	hsa04714	Organismal Systems	Environmental adaptation	1	83	84	mixed	hsa:9586; hsa:5567; hsa:1432; hsa:5600; hsa:112; hsa:113; hsa:5468; hsa:51548; hsa:55818; hsa:57492; hsa:6595; hsa:6597; hsa:6599; hsa:6601; hsa:8193; hsa:3991; hsa:126129; hsa:9658; hsa:7248; hsa:57521; hsa:84335; hsa:6194; hsa:2885; hsa:6654; hsa:6655; hsa:3265; hsa:2182; hsa:1268; hsa:4217; hsa:656; hsa:100532726; hsa:10063; hsa:10975; hsa:125965; hsa:1327; hsa:1329; hsa:1345; hsa:1349; hsa:13…	CREB5; PRKACB; MAPK14; MAPK11; ADCY6; ADCY7; PPARG; SIRT6; KDM3A; ARID1B; SMARCA2; SMARCA4; SMARCC1; SMARCC2; DPF1; LIPE; CPT1C; ZNF516; TSC1; RPTOR; AKT1S1; RPS6; GRB2; SOS1; SOS2; HRAS; ACSL4; CNR1; MAP3K5; BMP8B; NDUFC2-KCTD14; COX17; UQCR11; COX6B2; COX4I1; COX5B; COX6C; COX7B; COX7C; COX10; COX15; NDUFAF3; UQCRQ; NDUFAF8; COX18; UQCRHL; ND5; ND6; NDUFA2; COXFA4; NDUFA8; NDUFA10; NDUFB1; NDUF…		cpd:C00165	Diacylglycerol;	Diacylglycerol
MAPK signaling pathway	305	63.05	96	4.4163e-06	5.3549	0.0014618	7.3816e-05	1.6032	hsa04010	Environmental Information Processing	Signal transduction	1	95	96	mixed	hsa:11221; hsa:1843; hsa:1847; hsa:1848; hsa:5801; hsa:9448; hsa:100137049; hsa:8605; hsa:4137; hsa:5970; hsa:5971; hsa:9020; hsa:5594; hsa:5605; hsa:5604; hsa:673; hsa:4763; hsa:5567; hsa:3265; hsa:6237; hsa:25780; hsa:6654; hsa:6655; hsa:2768; hsa:55970; hsa:2885; hsa:1956; hsa:1969; hsa:2065; hsa:2261; hsa:2264; hsa:3643; hsa:4233; hsa:4804; hsa:59283; hsa:59285; hsa:773; hsa:776; hsa:784; hsa…	DUSP10; DUSP1; DUSP5; DUSP6; PTPRR; MAP4K4; PLA2G4B; PLA2G4C; MAPT; RELA; RELB; MAP3K14; MAPK1; MAP2K2; MAP2K1; BRAF; NF1; PRKACB; HRAS; RRAS; RASGRP3; SOS1; SOS2; GNA12; GNG12; GRB2; EGFR; EPHA2; ERBB3; FGFR3; FGFR4; INSR; MET; NGFR; CACNG8; CACNG6; CACNA1A; CACNA1D; CACNB3; NR4A1; MAP2K5; NLK; MAPKAPK3; MAPKAPK2; ELK1; MAPK14; MAPK11; AKT3; TAOK1; MAP3K5; MAP3K6; MAP3K20; MAP3K12; MAP3K9; STK3;…	EPHA2, ERBB3, CACNA1A	cpd:C00165	Diacylglycerol;	Diacylglycerol
Lysosome	137	28.321	51	5.3424e-06	5.2723	0.001763	8.1529e-05	0	hsa04142	Cellular Processes	Transport and catabolism	0	51	51	genes based	hsa:23545; hsa:537; hsa:9114; hsa:1508; hsa:1509; hsa:1520; hsa:1200; hsa:2720; hsa:2629; hsa:3073; hsa:4125; hsa:2990; hsa:4758; hsa:2581; hsa:22901; hsa:2799; hsa:3423; hsa:23659; hsa:1777; hsa:53; hsa:427; hsa:9374; hsa:3916; hsa:3920; hsa:968; hsa:967; hsa:1497; hsa:26503; hsa:55353; hsa:9741; hsa:10577; hsa:1201; hsa:8763; hsa:1213; hsa:3482; hsa:4074; hsa:51172; hsa:1174; hsa:130340; hsa:16…	ATP6V0A2; ATP6AP1; ATP6V0D1; CTSB; CTSD; CTSS; TPP1; GLB1; GBA1; HEXA; MAN2B1; GUSB; NEU1; GALC; ARSG; GNS; IDS; PLA2G15; DNASE2; ACP2; ASAH1; PPT2; LAMP1; LAMP2; CD68; CD63; CTNS; SLC17A5; LAPTM4B; LAPTM4A; NPC2; CLN3; CD164; CLTC; IGF2R; M6PR; NAGPA; AP1S1; AP1S3; AP1B1; AP1G1; AP1S2; AP1M1; AP3M1; AP3D1; ACP5; AP4S1; AP4M1; SUMF1; MCOLN1; NCOA7
Sphingolipid signaling pathway	137	28.321	51	5.3424e-06	5.2723	0.001763	8.1529e-05	0.92683	hsa04071	Environmental Information Processing	Signal transduction	3	48	51	mixed	hsa:5594; hsa:5604; hsa:5605; hsa:10000; hsa:5290; hsa:5291; hsa:8503; hsa:9294; hsa:8698; hsa:53637; hsa:10672; hsa:2768; hsa:3265; hsa:5330; hsa:5331; hsa:171546; hsa:55304; hsa:29956; hsa:91012; hsa:8560; hsa:8439; hsa:6610; hsa:427; hsa:56624; hsa:4363; hsa:1509; hsa:4217; hsa:5590; hsa:55012; hsa:5520; hsa:5525; hsa:5526; hsa:5528; hsa:5529; hsa:55844; hsa:81537; hsa:5599; hsa:5602; hsa:637;…	MAPK1; MAP2K1; MAP2K2; AKT3; PIK3CA; PIK3CB; PIK3R3; S1PR2; S1PR4; S1PR5; GNA13; GNA12; HRAS; PLCB2; PLCB3; SPTSSA; SPTLC3; CERS2; CERS5; DEGS1; NSMAF; SMPD2; ASAH1; ASAH2; ABCC1; CTSD; MAP3K5; PRKCZ; PPP2R3C; PPP2R2A; PPP2R5A; PPP2R5B; PPP2R5D; PPP2R5E; PPP2R2D; SGPP1; MAPK8; MAPK10; BID; MAPK14; MAPK11; SGPL1; RELA; RAC2; TNFRSF1A; OPRD1; GAB2; PRKCE	OPRD1	cpd:C00195; cpd:C00550; cpd:C00165	N-Acylsphingosine;; Sphingomyelin; Diacylglycerol;	N-Acylsphingosine; Sphingomyelin; Diacylglycerol
ErbB signaling pathway	90	18.605	37	7.6885e-06	5.1142	0.0025218	0.00011244	2.0145	hsa04012	Environmental Information Processing	Signal transduction	1	36	37	mixed	hsa:2885; hsa:2002; hsa:2065; hsa:6776; hsa:6777; hsa:1956; hsa:1026; hsa:1027; hsa:10298; hsa:5058; hsa:5062; hsa:7039; hsa:5609; hsa:6416; hsa:9542; hsa:5599; hsa:5602; hsa:1398; hsa:5747; hsa:6654; hsa:6655; hsa:25759; hsa:6464; hsa:817; hsa:5336; hsa:25; hsa:5290; hsa:5291; hsa:8503; hsa:10000; hsa:5594; hsa:5604; hsa:5605; hsa:369; hsa:673; hsa:3265	GRB2; ELK1; ERBB3; STAT5A; STAT5B; EGFR; CDKN1A; CDKN1B; PAK4; PAK1; PAK2; TGFA; MAP2K7; MAP2K4; NRG2; MAPK8; MAPK10; CRK; PTK2; SOS1; SOS2; SHC2; SHC1; CAMK2D; PLCG2; ABL1; PIK3CA; PIK3CB; PIK3R3; AKT3; MAPK1; MAP2K1; MAP2K2; ARAF; BRAF; HRAS	ERBB3	cpd:C00165	Diacylglycerol;	Diacylglycerol
Huntington disease	317	65.531	98	8.2715e-06	5.0824	0.0027048	0.00011613	0.41026	hsa05016	Human Diseases	Neurodegenerative disease	0	98	98	genes based	hsa:100532726; hsa:4540; hsa:4541; hsa:4695; hsa:4697; hsa:4702; hsa:4705; hsa:4707; hsa:4708; hsa:4709; hsa:4711; hsa:4714; hsa:4715; hsa:4717; hsa:4718; hsa:4720; hsa:4723; hsa:4724; hsa:4725; hsa:4726; hsa:54539; hsa:56901; hsa:6391; hsa:6392; hsa:10975; hsa:27089; hsa:440567; hsa:7381; hsa:7385; hsa:7388; hsa:125965; hsa:1327; hsa:1329; hsa:1345; hsa:1349; hsa:1350; hsa:4509; hsa:498; hsa:514…	NDUFC2-KCTD14; ND5; ND6; NDUFA2; COXFA4; NDUFA8; NDUFA10; NDUFB1; NDUFB2; NDUFB3; NDUFB5; NDUFB8; NDUFB9; NDUFC1; NDUFC2; NDUFS2; NDUFV1; NDUFS4; NDUFS5; NDUFS6; NDUFB11; COXFA4L2; SDHC; SDHD; UQCR11; UQCRQ; UQCRHL; UQCRB; UQCRC2; UQCRH; COX6B2; COX4I1; COX5B; COX6C; COX7B; COX7C; ATP8; ATP5F1A; ATP5F1E; ATP5MC1; ATP5PF; ATP5PO; RCOR1; HDAC1; CREBBP; EP300; POLR2B; POLR2K; DLG4; PLCB2; PLCB3; VDA…
Shigellosis	264	54.575	84	1.0996e-05	4.9588	0.0035847	0.00014828	0.88421	hsa05131	Human Diseases	Infectious disease: bacterial	4	80	84	mixed	hsa:7132; hsa:4792; hsa:10454; hsa:23118; hsa:1432; hsa:5600; hsa:5594; hsa:3576; hsa:10392; hsa:9181; hsa:5581; hsa:5588; hsa:102724594; hsa:7307; hsa:1437; hsa:6500; hsa:9978; hsa:23291; hsa:8945; hsa:7323; hsa:5599; hsa:5602; hsa:92610; hsa:10616; hsa:11146; hsa:29110; hsa:375; hsa:4615; hsa:5970; hsa:22863; hsa:64121; hsa:57521; hsa:84335; hsa:55054; hsa:643246; hsa:81631; hsa:10241; hsa:718;…	TNFRSF1A; NFKBIA; TAB1; TAB2; MAPK14; MAPK11; MAPK1; CXCL8; NOD1; ARHGEF2; PRKCE; PRKCQ; U2AF1L5; U2AF1; CSF2; SKP1; RBX1; FBXW11; BTRC; UBE2D3; MAPK8; MAPK10; TIFA; RBCK1; GLMN; TBK1; ARF1; MYD88; RELA; ATG14; RRAGC; RPTOR; AKT1S1; ATG16L1; MAP1LC3B2; MAP1LC3B; CALCOCO2; C3; RPS27A; WIPI2; TECPR1; FNBP1; DOCK1; CRK; WASF2; WASF1; ARPC5; ACTR3; ACTR2; ACTR3B; CYTH4; ARF6; VCL; ITGA5; ITGB1; CD44;…		cpd:C00165; cpd:C00123; cpd:C00407; cpd:C04737	Diacylglycerol;; L-Leucine;; L-Isoleucine;; alpha-D-Galactosyl-(1->4)-beta-D-galactosyl-(1->4)-beta-D-glucosyl-(1<->1)-ceramide;	Diacylglycerol; L-Leucine; L-Isoleucine
mTOR signaling pathway	162	33.489	57	1.1406e-05	4.9429	0.0037069	0.00014828	1.0476	hsa04150	Environmental Information Processing	Signal transduction	1	56	57	mixed	hsa:3643; hsa:3667; hsa:5290; hsa:5291; hsa:8503; hsa:673; hsa:5594; hsa:3265; hsa:5604; hsa:5605; hsa:10000; hsa:7248; hsa:23175; hsa:9663; hsa:6446; hsa:64121; hsa:2885; hsa:1977; hsa:8408; hsa:6194; hsa:7132; hsa:6654; hsa:6655; hsa:10641; hsa:8131; hsa:54468; hsa:6396; hsa:79726; hsa:84219; hsa:51382; hsa:523; hsa:525; hsa:529; hsa:534; hsa:28956; hsa:55004; hsa:57521; hsa:84335; hsa:9675; hs…	INSR; IRS1; PIK3CA; PIK3CB; PIK3R3; BRAF; MAPK1; HRAS; MAP2K1; MAP2K2; AKT3; TSC1; LPIN1; LPIN2; SGK1; RRAGC; GRB2; EIF4E; ULK1; RPS6; TNFRSF1A; SOS1; SOS2; NPRL2; NPRL3; MIOS; SEC13; WDR59; WDR24; ATP6V1D; ATP6V1A; ATP6V1B1; ATP6V1E1; ATP6V1G2; LAMTOR2; LAMTOR1; RPTOR; AKT1S1; TTI1; MAPKAP1; WNT3; WNT2B; FZD2; FZD3; FZD1; FZD6; LRP5; DVL1; DVL2; DVL3; CLIP1; STK11; STRADB; CAB39; CAB39L; CASTOR1		cpd:C00123	L-Leucine;	L-Leucine
Herpes simplex virus 1 infection	185	38.244	63	1.3382e-05	4.8735	0.0043357	0.00016775	0.9697	hsa05168	Human Diseases	Infectious disease: viral	0	63	63	genes based	hsa:5818; hsa:29990; hsa:5970; hsa:5781; hsa:718; hsa:7098; hsa:7097; hsa:148022; hsa:4615; hsa:10454; hsa:23118; hsa:3665; hsa:4792; hsa:3439; hsa:3569; hsa:6347; hsa:5451; hsa:29915; hsa:29110; hsa:23586; hsa:57506; hsa:64135; hsa:5371; hsa:6672; hsa:27102; hsa:5610; hsa:5500; hsa:5501; hsa:4938; hsa:4939; hsa:4940; hsa:728343; hsa:3459; hsa:3716; hsa:7297; hsa:6772; hsa:6773; hsa:10379; hsa:37…	NECTIN1; PILRB; RELA; PTPN11; C3; TLR3; TLR2; TICAM1; MYD88; TAB1; TAB2; IRF7; NFKBIA; IFNA1; IL6; CCL2; POU2F1; HCFC2; TBK1; RIGI; MAVS; IFIH1; PML; SP100; EIF2AK1; EIF2AK2; PPP1CB; PPP1CC; OAS1; OAS2; OAS3; NXF2B; IFNGR1; JAK1; TYK2; STAT1; STAT2; IRF9; JAK2; SRPK1; SRSF5; SOCS3; HLA-DRA; TNFRSF1A; BIRC3; IRAK4; TAP1; TAPBP; CALR; AKT3; TSC1; PIK3CA; PIK3CB; PIK3R3; ITGA5; ZC3HAV1; BST2; CASP3;…	TLR2, BST2
Parkinson disease	297	61.397	92	1.4258e-05	4.8459	0.0046053	0.00017257	0.46099	hsa05012	Human Diseases	Neurodegenerative disease	1	91	92	mixed	hsa:120892; hsa:7317; hsa:6233; hsa:9246; hsa:9627; hsa:100532726; hsa:4540; hsa:4541; hsa:4695; hsa:4697; hsa:4702; hsa:4705; hsa:4707; hsa:4708; hsa:4709; hsa:4711; hsa:4714; hsa:4715; hsa:4717; hsa:4718; hsa:4720; hsa:4723; hsa:4724; hsa:4725; hsa:4726; hsa:54539; hsa:56901; hsa:6391; hsa:6392; hsa:10975; hsa:27089; hsa:440567; hsa:7381; hsa:7385; hsa:7388; hsa:125965; hsa:1327; hsa:1329; hsa:…	LRRK2; UBA1; RPS27A; UBE2L6; SNCAIP; NDUFC2-KCTD14; ND5; ND6; NDUFA2; COXFA4; NDUFA8; NDUFA10; NDUFB1; NDUFB2; NDUFB3; NDUFB5; NDUFB8; NDUFB9; NDUFC1; NDUFC2; NDUFS2; NDUFV1; NDUFS4; NDUFS5; NDUFS6; NDUFB11; COXFA4L2; SDHC; SDHD; UQCR11; UQCRQ; UQCRHL; UQCRB; UQCRC2; UQCRH; COX6B2; COX4I1; COX5B; COX6C; COX7B; COX7C; ATP8; ATP5F1A; ATP5F1E; ATP5MC1; ATP5PF; ATP5PO; VDAC2; UBE2J1; UBE2G1; CASP9; C…		cpd:C00165	Diacylglycerol;	Diacylglycerol
FoxO signaling pathway	138	28.528	50	1.5678e-05	4.8047	0.0050484	0.00018343	1.3059	hsa04068	Environmental Information Processing	Signal transduction	0	50	50	genes based	hsa:5599; hsa:5602; hsa:5594; hsa:4303; hsa:6654; hsa:6655; hsa:3265; hsa:5604; hsa:5605; hsa:3643; hsa:369; hsa:673; hsa:5106; hsa:10000; hsa:5290; hsa:5291; hsa:8503; hsa:3667; hsa:1956; hsa:2885; hsa:6789; hsa:1387; hsa:2033; hsa:23411; hsa:85417; hsa:1032; hsa:1026; hsa:1027; hsa:5934; hsa:604; hsa:472; hsa:3575; hsa:8698; hsa:5896; hsa:9454; hsa:116986; hsa:11345; hsa:6446; hsa:7048; hsa:408…	MAPK8; MAPK10; MAPK1; FOXO4; SOS1; SOS2; HRAS; MAP2K1; MAP2K2; INSR; ARAF; BRAF; PCK2; AKT3; PIK3CA; PIK3CB; PIK3R3; IRS1; EGFR; GRB2; STK4; CREBBP; EP300; SIRT1; CCNB3; CDKN2D; CDKN1A; CDKN1B; RBL2; BCL6; ATM; IL7R; S1PR4; RAG1; HOMER3; AGAP2; GABARAPL2; SGK1; TGFBR2; SMAD3; STAT3; IL6; NLK; MAPK14; MAPK11; SETD7; USP7; STK11; TGFB1; DEPP1
Autophagy - animal	175	36.177	60	1.6879e-05	4.7727	0.0054181	0.00019111	1.2846	hsa04140	Cellular Processes	Transport and catabolism	0	60	60	genes based	hsa:3667; hsa:5290; hsa:5291; hsa:8503; hsa:10000; hsa:3265; hsa:6237; hsa:5604; hsa:5605; hsa:5594; hsa:3091; hsa:7248; hsa:57521; hsa:84335; hsa:3476; hsa:8408; hsa:9821; hsa:26100; hsa:56270; hsa:64121; hsa:6794; hsa:10645; hsa:2081; hsa:5599; hsa:5602; hsa:5567; hsa:598; hsa:79065; hsa:55578; hsa:22863; hsa:7405; hsa:9711; hsa:53349; hsa:9110; hsa:3146; hsa:10533; hsa:55054; hsa:5588; hsa:113…	IRS1; PIK3CA; PIK3CB; PIK3R3; AKT3; HRAS; RRAS; MAP2K1; MAP2K2; MAPK1; HIF1A; TSC1; RPTOR; AKT1S1; IGBP1; ULK1; RB1CC1; WIPI2; WDR45B; RRAGC; STK11; CAMKK2; ERN1; MAPK8; MAPK10; PRKACB; BCL2L1; ATG9A; SUPT20H; ATG14; UVRAG; RUBCN; ZFYVE1; MTMR4; HMGB1; ATG7; ATG16L1; PRKCQ; GABARAPL2; MAP1LC3B2; MAP1LC3B; CTSD; CTSB; SMCR8; RAB39B; RAB8A; TBK1; CALCOCO2; NBR1; TAX1BP1; PLEKHM1; VPS41; VPS11; VPS1…
Renal cell carcinoma	73	15.091	31	1.917e-05	4.7174	0.0061344	0.00021027	0.85965	hsa05211	Human Diseases	Cancer: specific types	0	31	31	genes based	hsa:5781; hsa:7040; hsa:405; hsa:1387; hsa:2033; hsa:8453; hsa:9978; hsa:112399; hsa:2034; hsa:3091; hsa:7039; hsa:1398; hsa:6654; hsa:6655; hsa:2885; hsa:4233; hsa:10298; hsa:5058; hsa:5062; hsa:10000; hsa:5290; hsa:5291; hsa:8503; hsa:5594; hsa:5604; hsa:5605; hsa:369; hsa:673; hsa:3265; hsa:7030; hsa:1026	PTPN11; TGFB1; ARNT; CREBBP; EP300; CUL2; RBX1; EGLN3; EPAS1; HIF1A; TGFA; CRK; SOS1; SOS2; GRB2; MET; PAK4; PAK1; PAK2; AKT3; PIK3CA; PIK3CB; PIK3R3; MAPK1; MAP2K1; MAP2K2; ARAF; BRAF; HRAS; TFE3; CDKN1A	EGLN3
Ras signaling pathway	245	50.647	78	2.1957e-05	4.6584	0.0070043	0.00023354	1.5979	hsa04014	Environmental Information Processing	Signal transduction	1	77	78	mixed	hsa:5594; hsa:5604; hsa:5605; hsa:3265; hsa:6237; hsa:2885; hsa:6654; hsa:6655; hsa:10000; hsa:5290; hsa:5291; hsa:8503; hsa:25759; hsa:6464; hsa:1435; hsa:1945; hsa:2246; hsa:2250; hsa:56034; hsa:7039; hsa:7424; hsa:1956; hsa:1969; hsa:2261; hsa:2264; hsa:3643; hsa:4233; hsa:4804; hsa:9846; hsa:5781; hsa:5880; hsa:5900; hsa:23179; hsa:5863; hsa:5898; hsa:5899; hsa:25; hsa:9610; hsa:598; hsa:5970…	MAPK1; MAP2K1; MAP2K2; HRAS; RRAS; GRB2; SOS1; SOS2; AKT3; PIK3CA; PIK3CB; PIK3R3; SHC2; SHC1; CSF1; EFNA4; FGF1; FGF5; PDGFC; TGFA; VEGFC; EGFR; EPHA2; FGFR3; FGFR4; INSR; MET; NGFR; GAB2; PTPN11; RAC2; RALGDS; RGL1; RGL2; RALA; RALB; ABL1; RIN1; BCL2L1; RELA; FOXO4; MAPK8; MAPK10; PLA2G4B; PLA2G6; PLA2G4C; ELK1; ETS2; RAB5B; RAB5C; RASGRP3; RASA4; RASA3; RASAL1; NF1; RASSF5; RASSF1; STK4; ARF6;…	EPHA2	cpd:C00165	Diacylglycerol;	Diacylglycerol
Amyotrophic lateral sclerosis	385	79.588	113	2.4061e-05	4.6187	0.0076513	0.00024839	0.57831	hsa05014	Human Diseases	Neurodegenerative disease	0	113	113	genes based	hsa:6647; hsa:836; hsa:598; hsa:842; hsa:637; hsa:7132; hsa:4217; hsa:1432; hsa:5600; hsa:493869; hsa:4842; hsa:57679; hsa:5532; hsa:5533; hsa:5534; hsa:100532726; hsa:4540; hsa:4541; hsa:4695; hsa:4697; hsa:4702; hsa:4705; hsa:4707; hsa:4708; hsa:4709; hsa:4711; hsa:4714; hsa:4715; hsa:4717; hsa:4718; hsa:4720; hsa:4723; hsa:4724; hsa:4725; hsa:4726; hsa:54539; hsa:56901; hsa:6391; hsa:6392; hsa…	SOD1; CASP3; BCL2L1; CASP9; BID; TNFRSF1A; MAP3K5; MAPK14; MAPK11; GPX8; NOS1; ALS2; PPP3CB; PPP3CC; PPP3R1; NDUFC2-KCTD14; ND5; ND6; NDUFA2; COXFA4; NDUFA8; NDUFA10; NDUFB1; NDUFB2; NDUFB3; NDUFB5; NDUFB8; NDUFB9; NDUFC1; NDUFC2; NDUFS2; NDUFV1; NDUFS4; NDUFS5; NDUFS6; NDUFB11; COXFA4L2; SDHC; SDHD; UQCR11; UQCRQ; UQCRHL; UQCRB; UQCRC2; UQCRH; COX6B2; COX4I1; COX5B; COX6C; COX7B; COX7C; ATP8; AT…
TNF signaling pathway	119	24.6	44	2.8107e-05	4.5512	0.00891	0.00028187	0.51923	hsa04668	Environmental Information Processing	Signal transduction	0	44	44	genes based	hsa:7132; hsa:330; hsa:5609; hsa:6416; hsa:1432; hsa:5600; hsa:5599; hsa:5602; hsa:4792; hsa:5970; hsa:1326; hsa:5604; hsa:5594; hsa:1388; hsa:9586; hsa:2353; hsa:7185; hsa:5290; hsa:5291; hsa:8503; hsa:10000; hsa:9020; hsa:197259; hsa:10454; hsa:23118; hsa:4217; hsa:843; hsa:840; hsa:836; hsa:6347; hsa:2919; hsa:2920; hsa:2921; hsa:1435; hsa:1437; hsa:3569; hsa:3600; hsa:9021; hsa:4318; hsa:4323…	TNFRSF1A; BIRC3; MAP2K7; MAP2K4; MAPK14; MAPK11; MAPK8; MAPK10; NFKBIA; RELA; MAP3K8; MAP2K1; MAPK1; ATF6B; CREB5; FOS; TRAF1; PIK3CA; PIK3CB; PIK3R3; AKT3; MAP3K14; MLKL; TAB1; TAB2; MAP3K5; CASP10; CASP7; CASP3; CCL2; CXCL1; CXCL2; CXCL3; CSF1; CSF2; IL6; IL15; SOCS3; MMP9; MMP14; VEGFC; ICAM1; ADAM17; RHBDF2	CXCL3
Colorectal cancer	88	18.192	35	3.1356e-05	4.5037	0.0099084	0.00030572	0.93243	hsa05210	Human Diseases	Cancer: specific types	0	35	35	genes based	hsa:1630; hsa:836; hsa:7040; hsa:5290; hsa:5291; hsa:8503; hsa:842; hsa:10297; hsa:4088; hsa:369; hsa:673; hsa:5599; hsa:5602; hsa:8312; hsa:5900; hsa:5880; hsa:5604; hsa:5605; hsa:5594; hsa:2353; hsa:6932; hsa:83439; hsa:1499; hsa:10000; hsa:7048; hsa:1026; hsa:51426; hsa:5898; hsa:5899; hsa:3265; hsa:6654; hsa:6655; hsa:2885; hsa:1956; hsa:7039	DCC; CASP3; TGFB1; PIK3CA; PIK3CB; PIK3R3; CASP9; APC2; SMAD3; ARAF; BRAF; MAPK8; MAPK10; AXIN1; RALGDS; RAC2; MAP2K1; MAP2K2; MAPK1; FOS; TCF7; TCF7L1; CTNNB1; AKT3; TGFBR2; CDKN1A; POLK; RALA; RALB; HRAS; SOS1; SOS2; GRB2; EGFR; TGFA	TCF7L1
Prion disease	283	58.503	87	3.3198e-05	4.4789	0.010457	0.00031493	0.65217	hsa05020	Human Diseases	Neurodegenerative disease	0	87	87	genes based	hsa:5621; hsa:5567; hsa:6647; hsa:5594; hsa:1958; hsa:3569; hsa:3312; hsa:3309; hsa:842; hsa:836; hsa:100532726; hsa:4540; hsa:4541; hsa:4695; hsa:4697; hsa:4702; hsa:4705; hsa:4707; hsa:4708; hsa:4709; hsa:4711; hsa:4714; hsa:4715; hsa:4717; hsa:4718; hsa:4720; hsa:4723; hsa:4724; hsa:4725; hsa:4726; hsa:54539; hsa:56901; hsa:6391; hsa:6392; hsa:10975; hsa:27089; hsa:440567; hsa:7381; hsa:7385; …	PRNP; PRKACB; SOD1; MAPK1; EGR1; IL6; HSPA8; HSPA5; CASP9; CASP3; NDUFC2-KCTD14; ND5; ND6; NDUFA2; COXFA4; NDUFA8; NDUFA10; NDUFB1; NDUFB2; NDUFB3; NDUFB5; NDUFB8; NDUFB9; NDUFC1; NDUFC2; NDUFS2; NDUFV1; NDUFS4; NDUFS5; NDUFS6; NDUFB11; COXFA4L2; SDHC; SDHD; UQCR11; UQCRQ; UQCRHL; UQCRB; UQCRC2; UQCRH; ATP8; ATP5F1A; ATP5F1E; ATP5MC1; ATP5PF; ATP5PO; COX6B2; COX4I1; COX5B; COX6C; COX7B; COX7C; IT…
Neurotrophin signaling pathway	125	25.84	45	4.915e-05	4.3085	0.015433	0.00045399	1.5	hsa04722	Organismal Systems	Nervous system	2	43	45	mixed	hsa:5290; hsa:5291; hsa:8503; hsa:5336; hsa:25759; hsa:6464; hsa:2885; hsa:4804; hsa:10000; hsa:3265; hsa:5604; hsa:5605; hsa:673; hsa:6654; hsa:6655; hsa:5594; hsa:1398; hsa:5781; hsa:4792; hsa:4794; hsa:5970; hsa:57498; hsa:814; hsa:817; hsa:5599; hsa:5602; hsa:4217; hsa:3667; hsa:9261; hsa:1432; hsa:5600; hsa:5607; hsa:10603; hsa:10019; hsa:25; hsa:5609; hsa:11108; hsa:27018; hsa:51135; hsa:16…	PIK3CA; PIK3CB; PIK3R3; PLCG2; SHC2; SHC1; GRB2; NGFR; AKT3; HRAS; MAP2K1; MAP2K2; BRAF; SOS1; SOS2; MAPK1; CRK; PTPN11; NFKBIA; NFKBIE; RELA; KIDINS220; CAMK4; CAMK2D; MAPK8; MAPK10; MAP3K5; IRS1; MAPKAPK2; MAPK14; MAPK11; MAP2K5; SH2B2; SH2B3; ABL1; MAP2K7; PRDM4; BEX3; IRAK4; CALML6; CALM3; CALML4; PSEN1		cpd:C00165; cpd:C00195	Diacylglycerol;; N-Acylsphingosine;	Diacylglycerol; N-Acylsphingosine
T cell receptor signaling pathway	126	26.047	45	6.1384e-05	4.2119	0.019213	0.00055246	1.3056	hsa04660	Organismal Systems	Immune system	1	44	45	mixed	hsa:1437; hsa:4792; hsa:4794; hsa:5970; hsa:9020; hsa:1326; hsa:10000; hsa:5588; hsa:2885; hsa:5290; hsa:5291; hsa:8503; hsa:6654; hsa:6655; hsa:3265; hsa:2353; hsa:4773; hsa:4775; hsa:5532; hsa:5533; hsa:5534; hsa:27040; hsa:7410; hsa:10298; hsa:5058; hsa:5062; hsa:920; hsa:5781; hsa:5604; hsa:5605; hsa:5594; hsa:5609; hsa:5599; hsa:5602; hsa:1739; hsa:1432; hsa:5600; hsa:55012; hsa:5520; hsa:55…	CSF2; NFKBIA; NFKBIE; RELA; MAP3K14; MAP3K8; AKT3; PRKCQ; GRB2; PIK3CA; PIK3CB; PIK3R3; SOS1; SOS2; HRAS; FOS; NFATC2; NFATC3; PPP3CB; PPP3CC; PPP3R1; LAT; VAV2; PAK4; PAK1; PAK2; CD4; PTPN11; MAP2K1; MAP2K2; MAPK1; MAP2K7; MAPK8; MAPK10; DLG1; MAPK14; MAPK11; PPP2R3C; PPP2R2A; PPP2R5A; PPP2R5B; PPP2R5D; PPP2R5E; PPP2R2D		cpd:C00165	Diacylglycerol;	Diacylglycerol
Diabetic cardiomyopathy	244	50.44	76	6.3574e-05	4.1967	0.019835	0.00055787	0.49655	hsa05415	Human Diseases	Cardiovascular disease	2	74	76	mixed	hsa:5524; hsa:2673; hsa:9945; hsa:7417; hsa:5880; hsa:100532726; hsa:4540; hsa:4541; hsa:4695; hsa:4697; hsa:4702; hsa:4705; hsa:4707; hsa:4708; hsa:4709; hsa:4711; hsa:4714; hsa:4715; hsa:4717; hsa:4718; hsa:4720; hsa:4723; hsa:4724; hsa:4725; hsa:4726; hsa:54539; hsa:56901; hsa:6391; hsa:6392; hsa:10975; hsa:27089; hsa:440567; hsa:7381; hsa:7385; hsa:7388; hsa:4509; hsa:498; hsa:514; hsa:516; h…	PTPA; GFPT1; GFPT2; VDAC2; RAC2; NDUFC2-KCTD14; ND5; ND6; NDUFA2; COXFA4; NDUFA8; NDUFA10; NDUFB1; NDUFB2; NDUFB3; NDUFB5; NDUFB8; NDUFB9; NDUFC1; NDUFC2; NDUFS2; NDUFV1; NDUFS4; NDUFS5; NDUFS6; NDUFB11; COXFA4L2; SDHC; SDHD; UQCR11; UQCRQ; UQCRHL; UQCRB; UQCRC2; UQCRH; ATP8; ATP5F1A; ATP5F1E; ATP5MC1; ATP5PF; ATP5PO; COX6B2; COX4I1; COX5B; COX6C; COX7B; COX7C; PDK2; ATP2A2; AGER; TGFB1; MAPK14; …		cpd:C00165; cpd:C00195	Diacylglycerol;; N-Acylsphingosine;	Diacylglycerol; N-Acylsphingosine
Wnt signaling pathway	175	36.177	58	6.9919e-05	4.1554	0.021745	0.00058916	1.618	hsa04310	Environmental Information Processing	Signal transduction	0	58	58	genes based	hsa:4088; hsa:4773; hsa:4775; hsa:5532; hsa:5533; hsa:5534; hsa:817; hsa:5330; hsa:5331; hsa:2535; hsa:7976; hsa:8321; hsa:8323; hsa:5599; hsa:5602; hsa:5880; hsa:23500; hsa:1855; hsa:1856; hsa:1857; hsa:4007; hsa:81839; hsa:5467; hsa:896; hsa:7089; hsa:7090; hsa:1488; hsa:6932; hsa:83439; hsa:1387; hsa:2033; hsa:51701; hsa:9978; hsa:6500; hsa:23291; hsa:8945; hsa:6907; hsa:10297; hsa:8312; hsa:1…	SMAD3; NFATC2; NFATC3; PPP3CB; PPP3CC; PPP3R1; CAMK2D; PLCB2; PLCB3; FZD2; FZD3; FZD1; FZD6; MAPK8; MAPK10; RAC2; DAAM2; DVL1; DVL2; DVL3; PRICKLE3; VANGL1; PPARD; CCND3; TLE2; TLE3; CTBP2; TCF7; TCF7L1; CREBBP; EP300; NLK; RBX1; SKP1; FBXW11; BTRC; TBL1X; APC2; AXIN1; CTNNB1; PRKACB; PSEN1; SENP2; CSNK2A1; CSNK2A2; CSNK2A3; DKK1; LRP5; WNT3; WNT2B; BAMBI; SERPINF1; INVS; ROR1; ZNRF3; LGR4; SIRT1…	TCF7L1
Human T-cell leukemia virus 1 infection	229	47.34	72	7.0498e-05	4.1518	0.021854	0.00058916	0.83846	hsa05166	Human Diseases	Infectious disease: viral	0	72	72	genes based	hsa:8829; hsa:83660; hsa:3383; hsa:3689; hsa:4773; hsa:4775; hsa:5532; hsa:5533; hsa:5534; hsa:811; hsa:3716; hsa:6776; hsa:6777; hsa:8295; hsa:3265; hsa:706; hsa:7417; hsa:112; hsa:113; hsa:5567; hsa:1388; hsa:9586; hsa:7040; hsa:7048; hsa:4088; hsa:1026; hsa:25906; hsa:8881; hsa:996; hsa:9232; hsa:4085; hsa:9184; hsa:55697; hsa:5970; hsa:4792; hsa:3600; hsa:3569; hsa:1437; hsa:5971; hsa:9020; h…	NRP1; TLN2; ICAM1; ITGB2; NFATC2; NFATC3; PPP3CB; PPP3CC; PPP3R1; CALR; JAK1; STAT5A; STAT5B; TRRAP; HRAS; TSPO; VDAC2; ADCY6; ADCY7; PRKACB; ATF6B; CREB5; TGFB1; TGFBR2; SMAD3; CDKN1A; ANAPC15; CDC16; CDC27; PTTG1; MAD2L1; BUB3; VAC14; RELA; NFKBIA; IL15; IL6; CSF2; RELB; MAP3K14; LTBR; CD40; TNFRSF1A; MAP2K4; MAPK8; MAPK10; GPS2; BCL2L1; PIK3CA; PIK3CB; PIK3R3; AKT3; CCND3; E2F1; ELK1; ETS2; FO…
Insulin signaling pathway	142	29.355	49	8.0934e-05	4.0919	0.025009	0.00066065	1.3731	hsa04910	Organismal Systems	Endocrine system	0	49	49	genes based	hsa:7248; hsa:3632; hsa:5599; hsa:5602; hsa:5792; hsa:9021; hsa:2002; hsa:2872; hsa:5594; hsa:3991; hsa:5500; hsa:5501; hsa:90673; hsa:163688; hsa:5255; hsa:5257; hsa:5260; hsa:808; hsa:91860; hsa:5567; hsa:31; hsa:6194; hsa:57521; hsa:6654; hsa:6655; hsa:3265; hsa:1977; hsa:5604; hsa:5605; hsa:25759; hsa:6464; hsa:3643; hsa:2885; hsa:369; hsa:673; hsa:5106; hsa:23265; hsa:10000; hsa:5290; hsa:52…	TSC1; INPP5A; MAPK8; MAPK10; PTPRF; SOCS3; ELK1; MKNK2; MAPK1; LIPE; PPP1CB; PPP1CC; PPP1R3E; CALML6; PHKA1; PHKB; PHKG1; CALM3; CALML4; PRKACB; ACACA; RPS6; RPTOR; SOS1; SOS2; HRAS; EIF4E; MAP2K1; MAP2K2; SHC2; SHC1; INSR; GRB2; ARAF; BRAF; PCK2; EXOC7; AKT3; PIK3CA; PIK3CB; PIK3R3; SREBF1; HKDC1; CRK; PRKCZ; SH2B2; IRS1; FLOT1; FLOT2
Hepatitis C	161	33.282	54	8.5941e-05	4.0658	0.02647	0.00068557	0.98969	hsa05160	Human Diseases	Infectious disease: viral	0	54	54	genes based	hsa:23586; hsa:57506; hsa:29110; hsa:3665; hsa:5970; hsa:7098; hsa:148022; hsa:4792; hsa:3439; hsa:3716; hsa:7297; hsa:6772; hsa:6773; hsa:10379; hsa:949; hsa:975; hsa:1364; hsa:9069; hsa:9021; hsa:5520; hsa:55844; hsa:8554; hsa:4938; hsa:4939; hsa:4940; hsa:27102; hsa:5610; hsa:5594; hsa:3434; hsa:1956; hsa:2885; hsa:6654; hsa:6655; hsa:3265; hsa:369; hsa:673; hsa:5290; hsa:5291; hsa:8503; hsa:1…	RIGI; MAVS; TBK1; IRF7; RELA; TLR3; TICAM1; NFKBIA; IFNA1; JAK1; TYK2; STAT1; STAT2; IRF9; SCARB1; CD81; CLDN4; CLDN12; SOCS3; PPP2R2A; PPP2R2D; PIAS1; OAS1; OAS2; OAS3; EIF2AK1; EIF2AK2; MAPK1; IFIT1; EGFR; GRB2; SOS1; SOS2; HRAS; ARAF; BRAF; PIK3CA; PIK3CB; PIK3R3; AKT3; CDKN1A; TNFRSF1A; NR1H3; MX1; MX2; RSAD2; STAT3; MAP2K1; MAP2K2; CTNNB1; E2F1; CASP3; BID; CASP9	IFIT1, MX1, RSAD2
Bacterial invasion of epithelial cells	78	16.124	31	8.8814e-05	4.0515	0.027266	0.00069275	1.1163	hsa05100	Human Diseases	Infectious disease: bacterial	0	31	31	genes based	hsa:1499; hsa:79658; hsa:3678; hsa:3688; hsa:10092; hsa:10096; hsa:10097; hsa:57180; hsa:1793; hsa:5829; hsa:5747; hsa:1398; hsa:23607; hsa:5290; hsa:5291; hsa:8503; hsa:4233; hsa:1785; hsa:9564; hsa:1213; hsa:10163; hsa:8936; hsa:8976; hsa:25759; hsa:6464; hsa:2335; hsa:857; hsa:3611; hsa:391; hsa:7414; hsa:79767	CTNNB1; ARHGAP10; ITGA5; ITGB1; ARPC5; ACTR3; ACTR2; ACTR3B; DOCK1; PXN; PTK2; CRK; CD2AP; PIK3CA; PIK3CB; PIK3R3; MET; DNM2; BCAR1; CLTC; WASF2; WASF1; WASL; SHC2; SHC1; FN1; CAV1; ILK; RHOG; VCL; ELMO3
Pathways in cancer	564	116.59	153	9.3409e-05	4.0296	0.028583	0.00071275	1.0216	hsa05200	Human Diseases	Cancer: overview	1	152	153	genes based	hsa:1630; hsa:836; hsa:842; hsa:1499; hsa:7473; hsa:7482; hsa:3688; hsa:1855; hsa:1856; hsa:1857; hsa:1287; hsa:2335; hsa:3909; hsa:3673; hsa:3675; hsa:3685; hsa:5747; hsa:2535; hsa:7976; hsa:8321; hsa:8323; hsa:25; hsa:1398; hsa:5290; hsa:5291; hsa:8503; hsa:6776; hsa:6777; hsa:3716; hsa:3717; hsa:1956; hsa:4233; hsa:2261; hsa:2264; hsa:10342; hsa:7039; hsa:367; hsa:8312; hsa:10297; hsa:1027; hs…	DCC; CASP3; CASP9; CTNNB1; WNT3; WNT2B; ITGB1; DVL1; DVL2; DVL3; COL4A5; FN1; LAMA3; ITGA2; ITGA3; ITGAV; PTK2; FZD2; FZD3; FZD1; FZD6; ABL1; CRK; PIK3CA; PIK3CB; PIK3R3; STAT5A; STAT5B; JAK1; JAK2; EGFR; MET; FGFR3; FGFR4; TFG; TGFA; AR; AXIN1; APC2; CDKN1B; BCL2L1; STAT3; STAT1; GRB2; SOS1; SOS2; HRAS; ARAF; BRAF; MAP2K1; MAP2K2; RASSF5; RASSF1; NFKBIA; RELA; STK4; CCDC6; NCOA4; PLCG2; RALGDS; …	TCF7L1, EGLN3, NOTCH3, HMOX1	cpd:C00165	Diacylglycerol;	Diacylglycerol
Measles	140	28.941	48	0.00011402	3.943	0.034777	0.00085154	0.88764	hsa05162	Human Diseases	Infectious disease: viral	0	48	48	genes based	hsa:4615; hsa:51135; hsa:3665; hsa:3439; hsa:7097; hsa:23586; hsa:4792; hsa:5970; hsa:64135; hsa:57506; hsa:3716; hsa:7297; hsa:6772; hsa:6773; hsa:10379; hsa:4938; hsa:4939; hsa:4940; hsa:4179; hsa:5290; hsa:5291; hsa:8503; hsa:10000; hsa:3312; hsa:6774; hsa:6776; hsa:6777; hsa:3569; hsa:4599; hsa:4600; hsa:27102; hsa:5610; hsa:1457; hsa:1459; hsa:283106; hsa:896; hsa:898; hsa:1027; hsa:103; hsa…	MYD88; IRAK4; IRF7; IFNA1; TLR2; RIGI; NFKBIA; RELA; IFIH1; MAVS; JAK1; TYK2; STAT1; STAT2; IRF9; OAS1; OAS2; OAS3; CD46; PIK3CA; PIK3CB; PIK3R3; AKT3; HSPA8; STAT3; STAT5A; STAT5B; IL6; MX1; MX2; EIF2AK1; EIF2AK2; CSNK2A1; CSNK2A2; CSNK2A3; CCND3; CCNE1; CDKN1B; ADAR; TAB2; TBK1; MAPK8; MAPK10; FOS; CASP3; CASP9; BID; BCL2L1	TLR2, MX1
Influenza A	176	36.383	57	0.00016269	3.7886	0.049457	0.0011897	0.92105	hsa05164	Human Diseases	Infectious disease: viral	0	57	57	genes based	hsa:23586; hsa:64135; hsa:57506; hsa:7706; hsa:29110; hsa:7098; hsa:148022; hsa:5970; hsa:4792; hsa:1387; hsa:2033; hsa:3665; hsa:5290; hsa:5291; hsa:8503; hsa:10000; hsa:4615; hsa:51135; hsa:3716; hsa:7297; hsa:6772; hsa:6773; hsa:10379; hsa:4599; hsa:4600; hsa:4938; hsa:4939; hsa:4940; hsa:103; hsa:5371; hsa:3122; hsa:3439; hsa:9021; hsa:3576; hsa:3383; hsa:3569; hsa:5610; hsa:5611; hsa:3337; h…	RIGI; IFIH1; MAVS; TRIM25; TBK1; TLR3; TICAM1; RELA; NFKBIA; CREBBP; EP300; IRF7; PIK3CA; PIK3CB; PIK3R3; AKT3; MYD88; IRAK4; JAK1; TYK2; STAT1; STAT2; IRF9; MX1; MX2; OAS1; OAS2; OAS3; ADAR; PML; HLA-DRA; IFNA1; SOCS3; CXCL8; ICAM1; IL6; EIF2AK2; DNAJC3; DNAJB1; KPNA6; MAP2K1; MAP2K2; MAPK1; RSAD2; NXF2B; NUP98; CCL2; NLRX1; RAB11A; IFNGR1; JAK2; TNFRSF1A; CCND3; CALCOCO2; CASP3; CASP9; BID	MX1, RSAD2
EGFR tyrosine kinase inhibitor resistance	84	17.365	32	0.00017693	3.7522	0.053611	0.0012674	2.6061	hsa01521	Human Diseases	Drug resistance: antineoplastic	1	31	32	mixed	hsa:2065; hsa:1956; hsa:7039; hsa:6654; hsa:6655; hsa:2885; hsa:25759; hsa:6464; hsa:5336; hsa:5290; hsa:5291; hsa:8503; hsa:10000; hsa:5594; hsa:5604; hsa:5605; hsa:369; hsa:673; hsa:3265; hsa:4763; hsa:4233; hsa:2261; hsa:6774; hsa:3716; hsa:3717; hsa:598; hsa:56034; hsa:3569; hsa:6194; hsa:1977; hsa:9542	ERBB3; EGFR; TGFA; SOS1; SOS2; GRB2; SHC2; SHC1; PLCG2; PIK3CA; PIK3CB; PIK3R3; AKT3; MAPK1; MAP2K1; MAP2K2; ARAF; BRAF; HRAS; NF1; MET; FGFR3; STAT3; JAK1; JAK2; BCL2L1; PDGFC; IL6; RPS6; EIF4E; NRG2	ERBB3	cpd:C00165	Diacylglycerol;	Diacylglycerol
Viral life cycle - HIV-1	64	13.23	26	0.000212	3.6737	0.064024	0.0014882	0.34884	hsa03250	Genetic Information Processing	Information processing in viruses	0	26	26	genes based	hsa:920; hsa:5903; hsa:85363; hsa:4130; hsa:55201; hsa:4599; hsa:4600; hsa:5478; hsa:27125; hsa:25920; hsa:7936; hsa:6829; hsa:200316; hsa:60489; hsa:9582; hsa:684; hsa:9146; hsa:27183; hsa:8178; hsa:1025; hsa:4300; hsa:904; hsa:1387; hsa:2033; hsa:25939; hsa:10955	CD4; RANBP2; TRIM5; MAP1A; MAP1S; MX1; MX2; PPIA; AFF4; NELFB; NELFE; SUPT5H; APOBEC3F; APOBEC3G; APOBEC3B; BST2; HGS; VPS4A; ELL; CDK9; MLLT3; CCNT1; CREBBP; EP300; SAMHD1; SERINC3	MX1, BST2
AGE-RAGE signaling pathway in diabetic complications	110	22.74	39	0.00022066	3.6563	0.066418	0.0015186	1.6765	hsa04933	Human Diseases	Endocrine and metabolic disease	2	37	39	mixed	hsa:177; hsa:5970; hsa:5599; hsa:5602; hsa:1958; hsa:3265; hsa:1432; hsa:5600; hsa:5594; hsa:7048; hsa:4088; hsa:3569; hsa:3383; hsa:3576; hsa:3717; hsa:6776; hsa:6777; hsa:6772; hsa:6774; hsa:836; hsa:10000; hsa:1277; hsa:1287; hsa:5290; hsa:5291; hsa:8503; hsa:5292; hsa:7424; hsa:6347; hsa:5581; hsa:5590; hsa:5330; hsa:5331; hsa:5336; hsa:7040; hsa:1027; hsa:2335	AGER; RELA; MAPK8; MAPK10; EGR1; HRAS; MAPK14; MAPK11; MAPK1; TGFBR2; SMAD3; IL6; ICAM1; CXCL8; JAK2; STAT5A; STAT5B; STAT1; STAT3; CASP3; AKT3; COL1A1; COL4A5; PIK3CA; PIK3CB; PIK3R3; PIM1; VEGFC; CCL2; PRKCE; PRKCZ; PLCB2; PLCB3; PLCG2; TGFB1; CDKN1B; FN1		cpd:C00195; cpd:C00165	N-Acylsphingosine;; Diacylglycerol;	N-Acylsphingosine; Diacylglycerol
Pathogenic Escherichia coli infection	206	42.585	64	0.00025348	3.5961	0.076043	0.0016829	0.88	hsa05130	Human Diseases	Infectious disease: bacterial	0	64	64	genes based	hsa:7277; hsa:7846; hsa:25; hsa:8976; hsa:1364; hsa:9069; hsa:3688; hsa:9181; hsa:10381; hsa:203068; hsa:347733; hsa:10092; hsa:10096; hsa:10097; hsa:57180; hsa:10458; hsa:147179; hsa:7456; hsa:2149; hsa:10672; hsa:2768; hsa:23365; hsa:9368; hsa:10163; hsa:7132; hsa:5970; hsa:4792; hsa:51135; hsa:4615; hsa:10454; hsa:23118; hsa:5599; hsa:5602; hsa:1432; hsa:5600; hsa:5594; hsa:2353; hsa:5781; hsa…	TUBA4A; TUBA1A; ABL1; WASL; CLDN4; CLDN12; ITGB1; ARHGEF2; TUBB3; TUBB; TUBB2B; ARPC5; ACTR3; ACTR2; ACTR3B; BAIAP2; WIPF2; WIPF1; F2R; GNA13; GNA12; ARHGEF12; NHERF1; WASF2; TNFRSF1A; RELA; NFKBIA; IRAK4; MYD88; TAB1; TAB2; MAPK8; MAPK10; MAPK14; MAPK11; MAPK1; FOS; PTPN11; CYTH4; ARF6; ARF1; WASF3; WASF1; NCKAP1; CYFIP1; CYFIP2; TJP1; MYO1B; MYO1F; MYO1C; MYO1D; MYO10; CASP9; CASP7; CASP3; TMBI…
Fc gamma R-mediated phagocytosis	107	22.119	38	0.00025411	3.595	0.076043	0.0016829	1.3929	hsa04666	Organismal Systems	Immune system	2	36	38	mixed	hsa:4067; hsa:5290; hsa:5291; hsa:8503; hsa:3635; hsa:27040; hsa:5336; hsa:5581; hsa:5604; hsa:5594; hsa:100137049; hsa:8605; hsa:10000; hsa:7410; hsa:5880; hsa:10163; hsa:10810; hsa:8936; hsa:10092; hsa:10096; hsa:10097; hsa:57180; hsa:1793; hsa:1398; hsa:5058; hsa:7408; hsa:3984; hsa:55616; hsa:8853; hsa:8398; hsa:4651; hsa:23396; hsa:9846; hsa:382; hsa:1785; hsa:274	LYN; PIK3CA; PIK3CB; PIK3R3; INPP5D; LAT; PLCG2; PRKCE; MAP2K1; MAPK1; PLA2G4B; PLA2G4C; AKT3; VAV2; RAC2; WASF2; WASF3; WASF1; ARPC5; ACTR3; ACTR2; ACTR3B; DOCK1; CRK; PAK1; VASP; LIMK1; ASAP3; ASAP2; PLA2G6; MYO10; PIP5K1C; GAB2; ARF6; DNM2; BIN1		cpd:C00165; cpd:C00219	Diacylglycerol;; Arachidonate;	Diacylglycerol
Growth hormone synthesis, secretion and action	126	26.047	43	0.00028446	3.546	0.084769	0.0017992	1.3438	hsa04935	Organismal Systems	Endocrine system	1	42	43	mixed	hsa:3710; hsa:5336; hsa:5330; hsa:5331; hsa:112; hsa:113; hsa:5604; hsa:5605; hsa:5594; hsa:776; hsa:5567; hsa:1388; hsa:9586; hsa:3265; hsa:3717; hsa:3667; hsa:5290; hsa:5291; hsa:8503; hsa:10000; hsa:9021; hsa:2353; hsa:5747; hsa:9564; hsa:1398; hsa:1432; hsa:5600; hsa:6772; hsa:6774; hsa:6776; hsa:6777; hsa:25759; hsa:6464; hsa:2885; hsa:6654; hsa:6655; hsa:6416; hsa:5599; hsa:5602; hsa:1387; …	ITPR3; PLCG2; PLCB2; PLCB3; ADCY6; ADCY7; MAP2K1; MAP2K2; MAPK1; CACNA1D; PRKACB; ATF6B; CREB5; HRAS; JAK2; IRS1; PIK3CA; PIK3CB; PIK3R3; AKT3; SOCS3; FOS; PTK2; BCAR1; CRK; MAPK14; MAPK11; STAT1; STAT3; STAT5A; STAT5B; SHC2; SHC1; GRB2; SOS1; SOS2; MAP2K4; MAPK8; MAPK10; CREBBP; EP300; IGFBP3		cpd:C00165	Diacylglycerol;	Diacylglycerol
Epstein-Barr virus infection	207	42.792	64	0.00029434	3.5312	0.087418	0.0017992	1.2313	hsa05169	Human Diseases	Infectious disease: viral	0	64	64	genes based	hsa:3122; hsa:3516; hsa:2208; hsa:3065; hsa:1027; hsa:7874; hsa:4792; hsa:4794; hsa:9020; hsa:5970; hsa:10454; hsa:23118; hsa:5971; hsa:958; hsa:960; hsa:3383; hsa:5609; hsa:6416; hsa:5599; hsa:5602; hsa:1432; hsa:5600; hsa:5290; hsa:5291; hsa:8503; hsa:10000; hsa:4067; hsa:5336; hsa:23586; hsa:29110; hsa:5610; hsa:5700; hsa:5713; hsa:5719; hsa:7979; hsa:6890; hsa:6892; hsa:811; hsa:9541; hsa:102…	HLA-DRA; RBPJ; FCER2; HDAC1; CDKN1B; USP7; NFKBIA; NFKBIE; MAP3K14; RELA; TAB1; TAB2; RELB; CD40; CD44; ICAM1; MAP2K7; MAP2K4; MAPK8; MAPK10; MAPK14; MAPK11; PIK3CA; PIK3CB; PIK3R3; AKT3; LYN; PLCG2; RIGI; TBK1; EIF2AK2; PSMC1; PSMD7; PSMD13; SEM1; TAP1; TAPBP; CALR; CIRSR; CDKN1A; POLK; CCNE1; E2F1; CCND3; STAT1; STAT3; MAVS; IRF7; IFNA1; JAK1; TYK2; STAT2; IRF9; IL6; TLR2; OAS1; OAS2; OAS3; ISG…	TLR2
Proteoglycans in cancer	211	43.619	65	0.00029663	3.5278	0.087802	0.0017992	0.955	hsa05205	Human Diseases	Cancer: overview	0	65	65	genes based	hsa:960; hsa:287; hsa:5290; hsa:5291; hsa:8503; hsa:10000; hsa:4660; hsa:5500; hsa:5501; hsa:3710; hsa:817; hsa:2316; hsa:23365; hsa:5058; hsa:5594; hsa:2002; hsa:3265; hsa:6237; hsa:369; hsa:673; hsa:5604; hsa:5605; hsa:6774; hsa:2885; hsa:7410; hsa:4318; hsa:5329; hsa:1499; hsa:5829; hsa:5747; hsa:1634; hsa:7097; hsa:7040; hsa:2065; hsa:4233; hsa:3091; hsa:1026; hsa:6194; hsa:4060; hsa:1277; hs…	CD44; ANK2; PIK3CA; PIK3CB; PIK3R3; AKT3; PPP1R12B; PPP1CB; PPP1CC; ITPR3; CAMK2D; FLNA; ARHGEF12; PAK1; MAPK1; ELK1; HRAS; RRAS; ARAF; BRAF; MAP2K1; MAP2K2; STAT3; GRB2; VAV2; MMP9; PLAUR; CTNNB1; PXN; PTK2; DCN; TLR2; TGFB1; ERBB3; MET; HIF1A; CDKN1A; RPS6; LUM; COL1A1; ITGA2; ITGB1; ITGAV; ITGB5; FZD2; FZD3; FZD1; FZD6; SDC4; ITGA5; FN1; PTPN11; SOS1; SOS2; PLCG2; HSPG2; PRKACB; MAPK14; MAPK11…	DCN, TLR2, ERBB3, LUM
Pancreatic cancer	79	16.331	30	0.0002973	3.5268	0.087802	0.0017992	1.1053	hsa05212	Human Diseases	Cancer: specific types	0	30	30	genes based	hsa:5290; hsa:5291; hsa:8503; hsa:9459; hsa:10000; hsa:5880; hsa:5970; hsa:598; hsa:369; hsa:673; hsa:842; hsa:5604; hsa:5594; hsa:5900; hsa:5898; hsa:5899; hsa:5599; hsa:5602; hsa:7039; hsa:3716; hsa:6774; hsa:6772; hsa:1869; hsa:7040; hsa:7048; hsa:4088; hsa:675; hsa:1956; hsa:1026; hsa:51426	PIK3CA; PIK3CB; PIK3R3; ARHGEF6; AKT3; RAC2; RELA; BCL2L1; ARAF; BRAF; CASP9; MAP2K1; MAPK1; RALGDS; RALA; RALB; MAPK8; MAPK10; TGFA; JAK1; STAT3; STAT1; E2F1; TGFB1; TGFBR2; SMAD3; BRCA2; EGFR; CDKN1A; POLK
Non-small cell lung cancer	79	16.331	30	0.0002973	3.5268	0.087802	0.0017992	1.1356	hsa05223	Human Diseases	Cancer: specific types	1	29	30	mixed	hsa:842; hsa:10000; hsa:5290; hsa:5291; hsa:8503; hsa:1869; hsa:3265; hsa:5336; hsa:7039; hsa:1956; hsa:6789; hsa:6654; hsa:6655; hsa:2885; hsa:6258; hsa:11186; hsa:83593; hsa:5594; hsa:5604; hsa:5605; hsa:369; hsa:673; hsa:6774; hsa:6776; hsa:6777; hsa:1026; hsa:51426; hsa:4233; hsa:3799	CASP9; AKT3; PIK3CA; PIK3CB; PIK3R3; E2F1; HRAS; PLCG2; TGFA; EGFR; STK4; SOS1; SOS2; GRB2; RXRG; RASSF1; RASSF5; MAPK1; MAP2K1; MAP2K2; ARAF; BRAF; STAT3; STAT5A; STAT5B; CDKN1A; POLK; MET; KIF5B		cpd:C00165	Diacylglycerol;	Diacylglycerol
Hippo signaling pathway	157	32.455	51	0.00032414	3.4893	0.094973	0.0019284	1.1863	hsa04390	Environmental Information Processing	Signal transduction	0	51	51	genes based	hsa:6788; hsa:10413; hsa:25937; hsa:9113; hsa:11186; hsa:5500; hsa:5501; hsa:55233; hsa:10207; hsa:1739; hsa:1740; hsa:1742; hsa:9231; hsa:7003; hsa:8463; hsa:126374; hsa:50855; hsa:84612; hsa:5590; hsa:4088; hsa:1453; hsa:23291; hsa:8945; hsa:3689; hsa:7040; hsa:7048; hsa:7473; hsa:7482; hsa:2535; hsa:7976; hsa:8321; hsa:8323; hsa:1855; hsa:1856; hsa:1857; hsa:1499; hsa:10297; hsa:8312; hsa:6932…	STK3; YAP1; WWTR1; LATS1; RASSF1; PPP1CB; PPP1CC; MOB1A; PATJ; DLG1; DLG2; DLG4; DLG5; TEAD1; TEAD2; WTIP; PARD6A; PARD6B; PRKCZ; SMAD3; CSNK1D; FBXW11; BTRC; ITGB2; TGFB1; TGFBR2; WNT3; WNT2B; FZD2; FZD3; FZD1; FZD6; DVL1; DVL2; DVL3; CTNNB1; APC2; AXIN1; TCF7; TCF7L1; CCND3; SNAI2; BIRC3; AMH; BMP2; BMP8B; BMPR1A; BMPR2; PPP2R2A; PPP2R2D; FGF1	TCF7L1, SNAI2
Fc epsilon RI signaling pathway	80	16.538	30	0.00038299	3.4168	0.11183	0.0022199	0.90741	hsa04664	Organismal Systems	Immune system	3	27	30	mixed	hsa:10000; hsa:1437; hsa:1432; hsa:5600; hsa:5609; hsa:6416; hsa:5290; hsa:5291; hsa:8503; hsa:9846; hsa:4067; hsa:27040; hsa:5336; hsa:3635; hsa:5594; hsa:5604; hsa:5605; hsa:3265; hsa:6654; hsa:6655; hsa:2885; hsa:100137049; hsa:8605; hsa:5599; hsa:5602; hsa:5880; hsa:7410	AKT3; CSF2; MAPK14; MAPK11; MAP2K7; MAP2K4; PIK3CA; PIK3CB; PIK3R3; GAB2; LYN; LAT; PLCG2; INPP5D; MAPK1; MAP2K1; MAP2K2; HRAS; SOS1; SOS2; GRB2; PLA2G4B; PLA2G4C; MAPK8; MAPK10; RAC2; VAV2		cpd:C00219; cpd:C00388; cpd:C00165	Arachidonate;; Histamine;; Diacylglycerol;	Diacylglycerol
Endocrine resistance	109	22.533	38	0.00038904	3.41	0.11321	0.0022199	1.1857	hsa01522	Human Diseases	Drug resistance: antineoplastic	0	38	38	genes based	hsa:4318; hsa:1956; hsa:10498; hsa:5469; hsa:8202; hsa:5567; hsa:3265; hsa:369; hsa:673; hsa:5604; hsa:5605; hsa:5594; hsa:25759; hsa:6464; hsa:2885; hsa:6654; hsa:6655; hsa:112; hsa:113; hsa:5290; hsa:5291; hsa:8503; hsa:10000; hsa:1432; hsa:5600; hsa:5599; hsa:5602; hsa:4853; hsa:4854; hsa:1026; hsa:1027; hsa:1869; hsa:2353; hsa:638; hsa:6667; hsa:5747; hsa:1564; hsa:1565	MMP9; EGFR; CARM1; MED1; NCOA3; PRKACB; HRAS; ARAF; BRAF; MAP2K1; MAP2K2; MAPK1; SHC2; SHC1; GRB2; SOS1; SOS2; ADCY6; ADCY7; PIK3CA; PIK3CB; PIK3R3; AKT3; MAPK14; MAPK11; MAPK8; MAPK10; NOTCH2; NOTCH3; CDKN1A; CDKN1B; E2F1; FOS; BIK; SP1; PTK2; CYP2D7; CYP2D6	NOTCH3
Focal adhesion	205	42.378	63	0.00039213	3.4066	0.11372	0.0022199	2.4062	hsa04510	Cellular Processes	Cellular community - eukaryotes	0	63	63	genes based	hsa:3688; hsa:3693; hsa:3695; hsa:3696; hsa:22801; hsa:3672; hsa:3673; hsa:3675; hsa:3678; hsa:3679; hsa:3685; hsa:2316; hsa:4660; hsa:5500; hsa:5501; hsa:10000; hsa:55742; hsa:3611; hsa:7414; hsa:7408; hsa:5290; hsa:5291; hsa:8503; hsa:83660; hsa:7791; hsa:23396; hsa:87; hsa:5747; hsa:5829; hsa:2909; hsa:1277; hsa:1287; hsa:2335; hsa:3909; hsa:857; hsa:330; hsa:2002; hsa:5594; hsa:896; hsa:5604;…	ITGB1; ITGB5; ITGB7; ITGB8; ITGA11; ITGA1; ITGA2; ITGA3; ITGA5; ITGA7; ITGAV; FLNA; PPP1R12B; PPP1CB; PPP1CC; AKT3; PARVA; ILK; VCL; VASP; PIK3CA; PIK3CB; PIK3R3; TLN2; ZYX; PIP5K1C; ACTN1; PTK2; PXN; ARHGAP35; COL1A1; COL4A5; FN1; LAMA3; CAV1; BIRC3; ELK1; MAPK1; CCND3; MAP2K1; BRAF; HRAS; SOS1; SOS2; GRB2; EGFR; MET; PDGFC; VEGFC; SHC2; SHC1; BCAR1; CRK; DOCK1; MAPK8; MAPK10; PAK4; PAK1; PAK2; …	ITGA1
Th17 cell differentiation	113	23.36	39	0.00041396	3.383	0.11963	0.0023063	0.82857	hsa04659	Organismal Systems	Immune system	1	38	39	mixed	hsa:4792; hsa:4794; hsa:5970; hsa:5588; hsa:4773; hsa:4775; hsa:5532; hsa:5533; hsa:5534; hsa:5594; hsa:1432; hsa:5600; hsa:5599; hsa:5602; hsa:27040; hsa:2353; hsa:920; hsa:3459; hsa:6772; hsa:3566; hsa:6778; hsa:6776; hsa:6777; hsa:3122; hsa:3556; hsa:6774; hsa:7048; hsa:2625; hsa:6258; hsa:7040; hsa:4088; hsa:9466; hsa:3569; hsa:196; hsa:3091; hsa:3716; hsa:3717; hsa:7297	NFKBIA; NFKBIE; RELA; PRKCQ; NFATC2; NFATC3; PPP3CB; PPP3CC; PPP3R1; MAPK1; MAPK14; MAPK11; MAPK8; MAPK10; LAT; FOS; CD4; IFNGR1; STAT1; IL4R; STAT6; STAT5A; STAT5B; HLA-DRA; IL1RAP; STAT3; TGFBR2; GATA3; RXRG; TGFB1; SMAD3; IL27RA; IL6; AHR; HIF1A; JAK1; JAK2; TYK2		cpd:C00165	Diacylglycerol;	Diacylglycerol
Relaxin signaling pathway	136	28.114	45	0.00045332	3.3436	0.13056	0.0024862	1.1222	hsa04926	Organismal Systems	Endocrine system	1	44	45	mixed	hsa:10000; hsa:4792; hsa:5970; hsa:5594; hsa:5290; hsa:5291; hsa:8503; hsa:10681; hsa:2782; hsa:2784; hsa:55970; hsa:1388; hsa:9586; hsa:5590; hsa:5567; hsa:7424; hsa:4318; hsa:4842; hsa:7040; hsa:59; hsa:1277; hsa:1287; hsa:4312; hsa:112; hsa:113; hsa:3265; hsa:5604; hsa:5605; hsa:5330; hsa:5331; hsa:25759; hsa:6464; hsa:6654; hsa:6655; hsa:2353; hsa:7048; hsa:5609; hsa:6416; hsa:1432; hsa:5600;…	AKT3; NFKBIA; RELA; MAPK1; PIK3CA; PIK3CB; PIK3R3; GNB5; GNB1; GNB3; GNG12; ATF6B; CREB5; PRKCZ; PRKACB; VEGFC; MMP9; NOS1; TGFB1; ACTA2; COL1A1; COL4A5; MMP1; ADCY6; ADCY7; HRAS; MAP2K1; MAP2K2; PLCB2; PLCB3; SHC2; SHC1; SOS1; SOS2; FOS; TGFBR2; MAP2K7; MAP2K4; MAPK14; MAPK11; MAPK8; MAPK10; EGFR; GRB2		cpd:C00165	Diacylglycerol;	Diacylglycerol
Endometrial cancer	60	12.403	24	0.00048203	3.3169	0.13834	0.0026029	0.8913	hsa05213	Human Diseases	Cancer: specific types	0	24	24	genes based	hsa:1499; hsa:3265; hsa:10297; hsa:8312; hsa:842; hsa:3611; hsa:6932; hsa:83439; hsa:6654; hsa:6655; hsa:2885; hsa:2002; hsa:1956; hsa:10000; hsa:5290; hsa:5291; hsa:8503; hsa:5594; hsa:5604; hsa:5605; hsa:369; hsa:673; hsa:1026; hsa:51426	CTNNB1; HRAS; APC2; AXIN1; CASP9; ILK; TCF7; TCF7L1; SOS1; SOS2; GRB2; ELK1; EGFR; AKT3; PIK3CA; PIK3CB; PIK3R3; MAPK1; MAP2K1; MAP2K2; ARAF; BRAF; CDKN1A; POLK	TCF7L1
NOD-like receptor signaling pathway	195	40.311	60	0.00051504	3.2882	0.1473	0.0027391	0.61932	hsa04621	Organismal Systems	Immune system	1	59	60	mixed	hsa:10392; hsa:10454; hsa:23118; hsa:5599; hsa:5602; hsa:5594; hsa:1432; hsa:5600; hsa:7158; hsa:51393; hsa:54822; hsa:5970; hsa:29110; hsa:3665; hsa:51135; hsa:3710; hsa:5330; hsa:5331; hsa:3716; hsa:7297; hsa:6772; hsa:6773; hsa:79792; hsa:4615; hsa:118429; hsa:84168; hsa:3439; hsa:57506; hsa:7417; hsa:148022; hsa:140609; hsa:2633; hsa:4792; hsa:10628; hsa:330; hsa:25828; hsa:7295; hsa:10616; h…	NOD1; TAB1; TAB2; MAPK8; MAPK10; MAPK1; MAPK14; MAPK11; TP53BP1; TRPV2; TRPM7; RELA; TBK1; IRF7; IRAK4; ITPR3; PLCB2; PLCB3; JAK1; TYK2; STAT1; STAT2; GSDMD; MYD88; ANTXR2; ANTXR1; IFNA1; MAVS; VDAC2; TICAM1; NEK7; GBP1; NFKBIA; TXNIP; BIRC3; TXN2; TXN; RBCK1; ATG16L1; GABARAPL2; MAP1LC3B2; MAP1LC3B; IFI16; NLRX1; IRF9; BCL2L1; MFN1; MFN2; CTSB; OAS1; OAS2; OAS3; IL6; CXCL8; CXCL1; CXCL2; CXCL3; …	CXCL3	cpd:C00155	L-Homocysteine;
Chemical carcinogenesis - reactive oxygen species	284	58.709	82	0.00053937	3.2681	0.15372	0.0028257	0.375	hsa05208	Human Diseases	Cancer: overview	0	82	82	genes based	hsa:3265; hsa:1956; hsa:6654; hsa:6655; hsa:2885; hsa:10000; hsa:5290; hsa:5291; hsa:8503; hsa:5594; hsa:5604; hsa:5605; hsa:369; hsa:673; hsa:4233; hsa:100532726; hsa:4540; hsa:4541; hsa:4695; hsa:4697; hsa:4702; hsa:4705; hsa:4707; hsa:4708; hsa:4709; hsa:4711; hsa:4714; hsa:4715; hsa:4717; hsa:4718; hsa:4720; hsa:4723; hsa:4724; hsa:4725; hsa:4726; hsa:54539; hsa:56901; hsa:6391; hsa:6392; hsa…	HRAS; EGFR; SOS1; SOS2; GRB2; AKT3; PIK3CA; PIK3CB; PIK3R3; MAPK1; MAP2K1; MAP2K2; ARAF; BRAF; MET; NDUFC2-KCTD14; ND5; ND6; NDUFA2; COXFA4; NDUFA8; NDUFA10; NDUFB1; NDUFB2; NDUFB3; NDUFB5; NDUFB8; NDUFB9; NDUFC1; NDUFC2; NDUFS2; NDUFV1; NDUFS4; NDUFS5; NDUFS6; NDUFB11; COXFA4L2; SDHC; SDHD; UQCR11; UQCRQ; UQCRHL; UQCRB; UQCRC2; UQCRH; ATP8; ATP5F1A; ATP5F1E; ATP5MC1; ATP5PF; ATP5PO; COX6B2; COX4…	HMOX1
Adherens junction	93	19.225	33	0.00064164	3.1927	0.18223	0.003312	0.97802	hsa04520	Cellular Processes	Cellular community - eukaryotes	0	33	33	genes based	hsa:1500; hsa:6932; hsa:83439; hsa:51701; hsa:1387; hsa:2033; hsa:4088; hsa:6615; hsa:6591; hsa:5594; hsa:7048; hsa:1956; hsa:4233; hsa:3643; hsa:1457; hsa:1459; hsa:283106; hsa:5792; hsa:10163; hsa:10810; hsa:8936; hsa:10458; hsa:8976; hsa:5880; hsa:7082; hsa:7414; hsa:87; hsa:4008; hsa:1499; hsa:5818; hsa:57493; hsa:64750; hsa:9411	CTNND1; TCF7; TCF7L1; NLK; CREBBP; EP300; SMAD3; SNAI1; SNAI2; MAPK1; TGFBR2; EGFR; MET; INSR; CSNK2A1; CSNK2A2; CSNK2A3; PTPRF; WASF2; WASF3; WASF1; BAIAP2; WASL; RAC2; TJP1; VCL; ACTN1; LMO7; CTNNB1; NECTIN1; HEG1; SMURF2; ARHGAP29	TCF7L1, SNAI2
Legionellosis	58	11.99	23	0.00072491	3.1397	0.20515	0.0036876	0.625	hsa05134	Human Diseases	Infectious disease: bacterial	0	23	23	genes based	hsa:840; hsa:5970; hsa:4792; hsa:23786; hsa:375; hsa:81876; hsa:1195; hsa:57396; hsa:9554; hsa:842; hsa:836; hsa:3689; hsa:718; hsa:1937; hsa:3297; hsa:3312; hsa:7097; hsa:4615; hsa:3569; hsa:3576; hsa:2919; hsa:2920; hsa:2921	CASP7; RELA; NFKBIA; BCL2L13; ARF1; RAB1B; CLK1; CLK4; SEC22B; CASP9; CASP3; ITGB2; C3; EEF1G; HSF1; HSPA8; TLR2; MYD88; IL6; CXCL8; CXCL1; CXCL2; CXCL3	TLR2, CXCL3
Cellular senescence	162	33.489	51	0.00073757	3.1322	0.20799	0.0036984	0.95726	hsa04218	Cellular Processes	Cell growth and death	0	51	51	genes based	hsa:83593; hsa:5500; hsa:5501; hsa:5290; hsa:5291; hsa:8503; hsa:10000; hsa:7248; hsa:23411; hsa:3265; hsa:6237; hsa:5604; hsa:5605; hsa:896; hsa:5594; hsa:1026; hsa:898; hsa:5934; hsa:1869; hsa:1874; hsa:1875; hsa:1432; hsa:5600; hsa:132660; hsa:472; hsa:4683; hsa:85417; hsa:5970; hsa:9261; hsa:776; hsa:823; hsa:163688; hsa:808; hsa:91860; hsa:5532; hsa:5533; hsa:5534; hsa:4773; hsa:4775; hsa:37…	RASSF5; PPP1CB; PPP1CC; PIK3CA; PIK3CB; PIK3R3; AKT3; TSC1; SIRT1; HRAS; RRAS; MAP2K1; MAP2K2; CCND3; MAPK1; CDKN1A; CCNE1; RBL2; E2F1; E2F4; E2F5; MAPK14; MAPK11; LIN54; ATM; NBN; CCNB3; RELA; MAPKAPK2; CACNA1D; CAPN1; CALML6; CALM3; CALML4; PPP3CB; PPP3CC; PPP3R1; NFATC2; NFATC3; ITPR3; TRPV4; TRPM7; IL6; CXCL8; TGFB1; SMAD3; FBXW11; BTRC; TGFBR2; IGFBP3; VDAC2
Lipid and atherosclerosis	230	47.546	68	0.00077901	3.1085	0.2189	0.0038512	0.9213	hsa05417	Human Diseases	Cardiovascular disease	0	68	68	genes based	hsa:10000; hsa:5290; hsa:5291; hsa:8503; hsa:177; hsa:5330; hsa:5331; hsa:3265; hsa:5594; hsa:4312; hsa:598; hsa:5599; hsa:5602; hsa:2353; hsa:5970; hsa:3717; hsa:6774; hsa:6347; hsa:3383; hsa:3576; hsa:3569; hsa:4615; hsa:1432; hsa:5600; hsa:10454; hsa:23118; hsa:4792; hsa:51135; hsa:5609; hsa:6416; hsa:19; hsa:7097; hsa:4217; hsa:2081; hsa:22926; hsa:3309; hsa:2919; hsa:2920; hsa:2921; hsa:7494…	AKT3; PIK3CA; PIK3CB; PIK3R3; AGER; PLCB2; PLCB3; HRAS; MAPK1; MMP1; BCL2L1; MAPK8; MAPK10; FOS; RELA; JAK2; STAT3; CCL2; ICAM1; CXCL8; IL6; MYD88; MAPK14; MAPK11; TAB1; TAB2; NFKBIA; IRAK4; MAP2K7; MAP2K4; ABCA1; TLR2; MAP3K5; ERN1; ATF6; HSPA5; CXCL1; CXCL2; CXCL3; XBP1; NFATC2; NFATC3; TNFRSF1A; CASP7; CASP3; CASP6; BID; CASP9; CALML6; CALM3; CALML4; PPP3CB; PPP3CC; PPP3R1; POU2F1; CD40; IRF7;…	TLR2, CXCL3
Transcriptional misregulation in cancer	198	40.931	60	0.00079157	3.1015	0.22164	0.0038589	0.028986	hsa05202	Human Diseases	Cancer: overview	0	60	60	genes based	hsa:2115; hsa:26039; hsa:548313; hsa:6757; hsa:6759; hsa:727837; hsa:79058; hsa:7030; hsa:472; hsa:8938; hsa:5468; hsa:4233; hsa:26471; hsa:1026; hsa:3486; hsa:7048; hsa:3569; hsa:64332; hsa:3576; hsa:85414; hsa:4318; hsa:6935; hsa:6258; hsa:5371; hsa:3728; hsa:5966; hsa:330; hsa:7185; hsa:598; hsa:958; hsa:5087; hsa:2120; hsa:4299; hsa:4005; hsa:3205; hsa:3206; hsa:8091; hsa:1027; hsa:5218; hsa:…	ETV1; SS18L1; SSX4B; SSX2; SSX4; SSX2B; ASPSCR1; TFE3; ATM; BAIAP3; PPARG; MET; NUPR1; CDKN1A; IGFBP3; TGFBR2; IL6; NFKBIZ; CXCL8; SLC45A3; MMP9; ZEB1; RXRG; PML; JUP; REL; BIRC3; TRAF1; BCL2L1; CD40; PBX1; ETV6; AFF1; LMO2; HOXA9; HOXA10; HMGA2; CDKN1B; CDK14; ITGB7; SP1; ZBTB17; BMI1; PTK2; NGFR; MEN1; CDK9; CCNT1; MLLT3; CSF2; DUSP6; MEIS1; HPGD; FUT8; BCL6; PLAT; HDAC1; RELA; LDB1; POLK
Acute myeloid leukemia	69	14.264	26	0.0008422	3.0746	0.23497	0.0040495	1.0417	hsa05221	Human Diseases	Cancer: specific types	0	26	26	genes based	hsa:5467; hsa:5970; hsa:6774; hsa:6776; hsa:6777; hsa:3728; hsa:6932; hsa:83439; hsa:5371; hsa:5292; hsa:3265; hsa:11040; hsa:6654; hsa:6655; hsa:2885; hsa:10000; hsa:5290; hsa:5291; hsa:8503; hsa:5594; hsa:5604; hsa:5605; hsa:369; hsa:673; hsa:1848; hsa:1437	PPARD; RELA; STAT3; STAT5A; STAT5B; JUP; TCF7; TCF7L1; PML; PIM1; HRAS; PIM2; SOS1; SOS2; GRB2; AKT3; PIK3CA; PIK3CB; PIK3R3; MAPK1; MAP2K1; MAP2K2; ARAF; BRAF; DUSP6; CSF2	TCF7L1
VEGF signaling pathway	66	13.644	25	0.00096291	3.0164	0.26769	0.0045673	1.0606	hsa04370	Environmental Information Processing	Signal transduction	1	24	25	mixed	hsa:5336; hsa:100137049; hsa:8605; hsa:7867; hsa:9261; hsa:5532; hsa:5533; hsa:5534; hsa:10000; hsa:5290; hsa:5291; hsa:8503; hsa:4773; hsa:5747; hsa:1432; hsa:5600; hsa:5829; hsa:25759; hsa:5594; hsa:5604; hsa:5605; hsa:3265; hsa:842; hsa:5880	PLCG2; PLA2G4B; PLA2G4C; MAPKAPK3; MAPKAPK2; PPP3CB; PPP3CC; PPP3R1; AKT3; PIK3CA; PIK3CB; PIK3R3; NFATC2; PTK2; MAPK14; MAPK11; PXN; SHC2; MAPK1; MAP2K1; MAP2K2; HRAS; CASP9; RAC2		cpd:C00165	Diacylglycerol;	Diacylglycerol
Hepatocellular carcinoma	184	38.037	56	0.0010391	2.9834	0.28782	0.0048628	1.2034	hsa05225	Human Diseases	Cancer: specific types	1	55	56	mixed	hsa:1956; hsa:3265; hsa:369; hsa:673; hsa:5604; hsa:5605; hsa:5594; hsa:25759; hsa:6464; hsa:2885; hsa:6654; hsa:6655; hsa:5290; hsa:5291; hsa:8503; hsa:10000; hsa:6932; hsa:83439; hsa:8312; hsa:10297; hsa:1499; hsa:1855; hsa:1856; hsa:1857; hsa:4041; hsa:2535; hsa:7976; hsa:8321; hsa:8323; hsa:7473; hsa:7482; hsa:1869; hsa:1026; hsa:51426; hsa:7039; hsa:5336; hsa:2002; hsa:7040; hsa:4088; hsa:70…	EGFR; HRAS; ARAF; BRAF; MAP2K1; MAP2K2; MAPK1; SHC2; SHC1; GRB2; SOS1; SOS2; PIK3CA; PIK3CB; PIK3R3; AKT3; TCF7; TCF7L1; AXIN1; APC2; CTNNB1; DVL1; DVL2; DVL3; LRP5; FZD2; FZD3; FZD1; FZD6; WNT3; WNT2B; E2F1; CDKN1A; POLK; TGFA; PLCG2; ELK1; TGFB1; SMAD3; TGFBR2; MET; ARID1B; SMARCC1; SMARCC2; SMARCA2; SMARCA4; HMOX1; GSTP1; MGST1; GSTT2B; TXNRD3; TXNRD1; BCL2L1; DPF1; PBRM1	TCF7L1, HMOX1	cpd:C00165	Diacylglycerol;	Diacylglycerol
Th1 and Th2 cell differentiation	96	19.845	33	0.0012044	2.9192	0.33241	0.0055623	1.7324	hsa04658	Organismal Systems	Immune system	1	32	33	mixed	hsa:4792; hsa:4794; hsa:5970; hsa:5588; hsa:4773; hsa:4775; hsa:5532; hsa:5533; hsa:5534; hsa:5594; hsa:1432; hsa:5600; hsa:5599; hsa:5602; hsa:27040; hsa:2353; hsa:920; hsa:3459; hsa:6772; hsa:3566; hsa:6778; hsa:2625; hsa:6776; hsa:6777; hsa:4853; hsa:55534; hsa:3516; hsa:4854; hsa:3122; hsa:3717; hsa:7297; hsa:3716	NFKBIA; NFKBIE; RELA; PRKCQ; NFATC2; NFATC3; PPP3CB; PPP3CC; PPP3R1; MAPK1; MAPK14; MAPK11; MAPK8; MAPK10; LAT; FOS; CD4; IFNGR1; STAT1; IL4R; STAT6; GATA3; STAT5A; STAT5B; NOTCH2; MAML3; RBPJ; NOTCH3; HLA-DRA; JAK2; TYK2; JAK1	NOTCH3	cpd:C00165	Diacylglycerol;	Diacylglycerol
Ubiquitin mediated proteolysis	142	29.355	45	0.0012636	2.8984	0.34748	0.0057599	0	hsa04120	Genetic Information Processing	Folding, sorting and degradation	0	45	45	genes based	hsa:9978; hsa:23291; hsa:26232; hsa:8945; hsa:90293; hsa:9886; hsa:55070; hsa:64326; hsa:9021; hsa:26091; hsa:55284; hsa:9039; hsa:8881; hsa:996; hsa:26259; hsa:8453; hsa:6500; hsa:9820; hsa:8450; hsa:23295; hsa:84447; hsa:51588; hsa:8554; hsa:330; hsa:5371; hsa:7337; hsa:7323; hsa:64750; hsa:9690; hsa:51465; hsa:11065; hsa:7319; hsa:9246; hsa:7326; hsa:55236; hsa:7317; hsa:10273; hsa:11060; hsa:…	RBX1; FBXW11; FBXO2; BTRC; KLHL13; RHOBTB1; DET1; COP1; SOCS3; HERC4; UBE2W; UBA3; CDC16; CDC27; FBXW8; CUL2; SKP1; CUL7; CUL4B; MGRN1; SYVN1; PIAS4; PIAS1; BIRC3; PML; UBE3A; UBE2D3; SMURF2; UBE3C; UBE2J1; UBE2C; UBE2A; UBE2L6; UBE2G1; UBA6; UBA1; STUB1; WWP2; UBE4B; UBE4A; UBE2Z; UBE2Q1; UBE2E1; RPS27A; ANAPC15
Human cytomegalovirus infection	232	47.96	67	0.0016582	2.7804	0.45435	0.0074272	0.90909	hsa05163	Human Diseases	Infectious disease: viral	1	66	67	mixed	hsa:7248; hsa:10000; hsa:5290; hsa:5291; hsa:8503; hsa:1956; hsa:5970; hsa:2885; hsa:6654; hsa:6655; hsa:3265; hsa:5604; hsa:5605; hsa:5594; hsa:3685; hsa:7132; hsa:4792; hsa:836; hsa:6774; hsa:10681; hsa:2782; hsa:2784; hsa:55970; hsa:842; hsa:637; hsa:3569; hsa:3576; hsa:4773; hsa:4775; hsa:5532; hsa:5533; hsa:5534; hsa:3710; hsa:163688; hsa:808; hsa:91860; hsa:5330; hsa:5331; hsa:10672; hsa:27…	TSC1; AKT3; PIK3CA; PIK3CB; PIK3R3; EGFR; RELA; GRB2; SOS1; SOS2; HRAS; MAP2K1; MAP2K2; MAPK1; ITGAV; TNFRSF1A; NFKBIA; CASP3; STAT3; GNB5; GNB1; GNB3; GNG12; CASP9; BID; IL6; CXCL8; NFATC2; NFATC3; PPP3CB; PPP3CC; PPP3R1; ITPR3; CALML6; CALM3; CALML4; PLCB2; PLCB3; GNA13; GNA12; TAP1; TAPBP; CCL2; ADCY6; ADCY7; PRKACB; JAK1; RAC2; CTNNB1; PTK2; CRK; BCAR1; PXN; IL10RB; MAPK14; MAPK11; ATF6B; CRE…		cpd:C00165	Diacylglycerol;	Diacylglycerol
Toll-like receptor signaling pathway	109	22.533	36	0.0016717	2.7769	0.45636	0.0074272	1.3778	hsa04620	Organismal Systems	Immune system	0	36	36	genes based	hsa:51135; hsa:4615; hsa:5594; hsa:1326; hsa:3665; hsa:3439; hsa:958; hsa:1432; hsa:5600; hsa:3576; hsa:5599; hsa:5602; hsa:29110; hsa:3569; hsa:10454; hsa:10000; hsa:23118; hsa:6772; hsa:4792; hsa:7097; hsa:7098; hsa:54472; hsa:148022; hsa:5290; hsa:5291; hsa:8503; hsa:5609; hsa:6416; hsa:5970; hsa:5604; hsa:5605; hsa:2353; hsa:3716; hsa:10379; hsa:7297; hsa:6773	IRAK4; MYD88; MAPK1; MAP3K8; IRF7; IFNA1; CD40; MAPK14; MAPK11; CXCL8; MAPK8; MAPK10; TBK1; IL6; TAB1; AKT3; TAB2; STAT1; NFKBIA; TLR2; TLR3; TOLLIP; TICAM1; PIK3CA; PIK3CB; PIK3R3; MAP2K7; MAP2K4; RELA; MAP2K1; MAP2K2; FOS; JAK1; IRF9; TYK2; STAT2	TLR2
Thyroid hormone signaling pathway	133	27.494	42	0.0019431	2.7115	0.52853	0.0085255	0.99057	hsa04919	Organismal Systems	Endocrine system	1	41	42	mixed	hsa:3685; hsa:10000; hsa:5290; hsa:5291; hsa:8503; hsa:1499; hsa:5330; hsa:5331; hsa:5336; hsa:3265; hsa:5604; hsa:5605; hsa:6772; hsa:7068; hsa:1827; hsa:3091; hsa:488; hsa:5567; hsa:5594; hsa:476; hsa:481; hsa:483; hsa:486; hsa:6258; hsa:3065; hsa:8841; hsa:10499; hsa:8202; hsa:8648; hsa:1387; hsa:2033; hsa:10025; hsa:23389; hsa:29079; hsa:9440; hsa:5469; hsa:842; hsa:5213; hsa:5214; hsa:4853; …	ITGAV; AKT3; PIK3CA; PIK3CB; PIK3R3; CTNNB1; PLCB2; PLCB3; PLCG2; HRAS; MAP2K1; MAP2K2; STAT1; THRB; RCAN1; HIF1A; ATP2A2; PRKACB; MAPK1; ATP1A1; ATP1B1; ATP1B3; FXYD2; RXRG; HDAC1; HDAC3; NCOA2; NCOA3; NCOA1; CREBBP; EP300; MED16; MED13L; MED4; MED17; MED1; CASP9; PFKM; PFKP; NOTCH2; NOTCH3	NOTCH3	cpd:C00165	Diacylglycerol;	Diacylglycerol
Choline metabolism in cancer	110	22.74	36	0.0020001	2.6989	0.54203	0.0086671	1.0189	hsa05231	Human Diseases	Cancer: overview	4	32	36	mixed	hsa:5599; hsa:5602; hsa:5594; hsa:6654; hsa:6655; hsa:3265; hsa:5604; hsa:5605; hsa:10000; hsa:5290; hsa:5291; hsa:8503; hsa:1956; hsa:2885; hsa:56034; hsa:204962; hsa:6584; hsa:1120; hsa:5130; hsa:100137049; hsa:8605; hsa:5900; hsa:7248; hsa:8525; hsa:23396; hsa:5880; hsa:10163; hsa:10810; hsa:8936; hsa:6667; hsa:2353; hsa:3091	MAPK8; MAPK10; MAPK1; SOS1; SOS2; HRAS; MAP2K1; MAP2K2; AKT3; PIK3CA; PIK3CB; PIK3R3; EGFR; GRB2; PDGFC; SLC44A5; SLC22A5; CHKB; PCYT1A; PLA2G4B; PLA2G4C; RALGDS; TSC1; DGKZ; PIP5K1C; RAC2; WASF2; WASF3; WASF1; SP1; FOS; HIF1A		cpd:C00114; cpd:C00157; cpd:C04230; cpd:C00165	Choline;; Phosphatidylcholine;; 1-Acyl-sn-glycero-3-phosphocholine;; Diacylglycerol;	Choline; Phosphatidylcholine; Diacylglycerol
Axon guidance	185	38.244	55	0.0020652	2.685	0.5576	0.00884	0.94	hsa04360	Organismal Systems	Development and regeneration	0	55	55	genes based	hsa:50855; hsa:84612; hsa:5594; hsa:5880; hsa:1630; hsa:4773; hsa:4775; hsa:5532; hsa:5533; hsa:5534; hsa:22854; hsa:59277; hsa:6586; hsa:5747; hsa:10298; hsa:5058; hsa:5062; hsa:3688; hsa:25; hsa:1969; hsa:285220; hsa:1947; hsa:1949; hsa:2048; hsa:2049; hsa:2050; hsa:1945; hsa:5998; hsa:23365; hsa:4233; hsa:23654; hsa:5361; hsa:10371; hsa:7869; hsa:10509; hsa:8829; hsa:3897; hsa:84628; hsa:3265;…	PARD6A; PARD6B; MAPK1; RAC2; DCC; NFATC2; NFATC3; PPP3CB; PPP3CC; PPP3R1; NTNG1; NTN4; SLIT3; PTK2; PAK4; PAK1; PAK2; ITGB1; ABL1; EPHA2; EPHA6; EFNB1; EFNB3; EPHB2; EPHB3; EPHB4; EFNA4; RGS3; ARHGEF12; MET; PLXNB2; PLXNA1; SEMA3A; SEMA3B; SEMA4B; NRP1; L1CAM; NTNG2; HRAS; ILK; BMPR2; LIMK1; FZD3; CAMK2D; PIK3CA; PIK3CB; PIK3R3; RRAS; PRKCZ; SSH1; SSH3; PLCG2; PTPN11; ABLIM1; NEO1	EPHA2
Notch signaling pathway	63	13.024	23	0.0026581	2.5754	0.71503	0.011241	1.2286	hsa04330	Environmental Information Processing	Signal transduction	0	23	23	genes based	hsa:23385; hsa:83464; hsa:5663; hsa:3065; hsa:9541; hsa:7089; hsa:7090; hsa:1488; hsa:3516; hsa:1387; hsa:2033; hsa:55534; hsa:6868; hsa:113878; hsa:151636; hsa:196403; hsa:8650; hsa:9253; hsa:4853; hsa:4854; hsa:1855; hsa:1856; hsa:1857	NCSTN; APH1B; PSEN1; HDAC1; CIRSR; TLE2; TLE3; CTBP2; RBPJ; CREBBP; EP300; MAML3; ADAM17; DTX2; DTX3L; DTX3; NUMB; NUMBL; NOTCH2; NOTCH3; DVL1; DVL2; DVL3	NOTCH3
Alcoholic liver disease	155	32.042	47	0.002739	2.5624	0.73405	0.011385	0.79851	hsa04936	Human Diseases	Endocrine and metabolic disease	0	47	47	genes based	hsa:4615; hsa:3439; hsa:3576; hsa:29110; hsa:3569; hsa:10454; hsa:23118; hsa:4792; hsa:148022; hsa:51135; hsa:5970; hsa:23411; hsa:51094; hsa:10645; hsa:31; hsa:126129; hsa:6720; hsa:6319; hsa:79966; hsa:836; hsa:7132; hsa:10000; hsa:5599; hsa:5602; hsa:9020; hsa:4217; hsa:1432; hsa:5600; hsa:5609; hsa:6416; hsa:6932; hsa:83439; hsa:1499; hsa:718; hsa:719; hsa:23765; hsa:2919; hsa:2920; hsa:2921;…	MYD88; IFNA1; CXCL8; TBK1; IL6; TAB1; TAB2; NFKBIA; TICAM1; IRAK4; RELA; SIRT1; ADIPOR1; CAMKK2; ACACA; CPT1C; SREBF1; SCD; SCD5; CASP3; TNFRSF1A; AKT3; MAPK8; MAPK10; MAP3K14; MAP3K5; MAPK14; MAPK11; MAP2K7; MAP2K4; TCF7; TCF7L1; CTNNB1; C3; C3AR1; IL17RA; CXCL1; CXCL2; CXCL3; C4A; C4B; ALDH2; ALDH3A2; LPIN1; LPIN2; TRA2A; ACADM	TCF7L1, CXCL3
NF-kappa B signaling pathway	108	22.326	35	0.0027571	2.5595	0.73615	0.011385	0.87805	hsa04064	Environmental Information Processing	Signal transduction	1	34	35	mixed	hsa:598; hsa:330; hsa:4792; hsa:51135; hsa:4615; hsa:7132; hsa:4055; hsa:9020; hsa:5971; hsa:5970; hsa:10673; hsa:958; hsa:5588; hsa:7185; hsa:3576; hsa:10454; hsa:23118; hsa:23586; hsa:148022; hsa:27040; hsa:1457; hsa:1459; hsa:283106; hsa:5336; hsa:4067; hsa:472; hsa:51588; hsa:7706; hsa:2919; hsa:2920; hsa:2921; hsa:3383; hsa:60401; hsa:10848	BCL2L1; BIRC3; NFKBIA; IRAK4; MYD88; TNFRSF1A; LTBR; MAP3K14; RELB; RELA; TNFSF13B; CD40; PRKCQ; TRAF1; CXCL8; TAB1; TAB2; RIGI; TICAM1; LAT; CSNK2A1; CSNK2A2; CSNK2A3; PLCG2; LYN; ATM; PIAS4; TRIM25; CXCL1; CXCL2; CXCL3; ICAM1; EDA2R; PPP1R13L	CXCL3	cpd:C00165	Diacylglycerol;	Diacylglycerol
Prolactin signaling pathway	82	16.951	28	0.0030549	2.515	0.81261	0.012468	0.95385	hsa04917	Organismal Systems	Endocrine system	0	28	28	genes based	hsa:10000; hsa:5290; hsa:5291; hsa:8503; hsa:5594; hsa:5604; hsa:5605; hsa:3265; hsa:3717; hsa:6772; hsa:6774; hsa:6776; hsa:6777; hsa:25759; hsa:6464; hsa:2885; hsa:6654; hsa:6655; hsa:5599; hsa:5602; hsa:1432; hsa:5600; hsa:30837; hsa:9021; hsa:9306; hsa:1154; hsa:2353; hsa:5970	AKT3; PIK3CA; PIK3CB; PIK3R3; MAPK1; MAP2K1; MAP2K2; HRAS; JAK2; STAT1; STAT3; STAT5A; STAT5B; SHC2; SHC1; GRB2; SOS1; SOS2; MAPK8; MAPK10; MAPK14; MAPK11; SOCS7; SOCS3; SOCS6; CISH; FOS; RELA
JAK-STAT signaling pathway	168	34.729	50	0.0031343	2.5039	0.83058	0.012645	6.8505	hsa04630	Environmental Information Processing	Signal transduction	0	50	50	genes based	hsa:6772; hsa:6774; hsa:6776; hsa:6777; hsa:6778; hsa:3716; hsa:3566; hsa:3575; hsa:3600; hsa:3717; hsa:2057; hsa:3953; hsa:133396; hsa:3598; hsa:9180; hsa:9466; hsa:3569; hsa:3589; hsa:6773; hsa:3588; hsa:3439; hsa:3459; hsa:7297; hsa:1956; hsa:10379; hsa:1154; hsa:30837; hsa:9021; hsa:9306; hsa:5292; hsa:896; hsa:1026; hsa:598; hsa:1387; hsa:2033; hsa:51588; hsa:8554; hsa:2273; hsa:5771; hsa:10…	STAT1; STAT3; STAT5A; STAT5B; STAT6; JAK1; IL4R; IL7R; IL15; JAK2; EPOR; LEPR; IL31RA; IL13RA2; OSMR; IL27RA; IL6; IL11; STAT2; IL10RB; IFNA1; IFNGR1; TYK2; EGFR; IRF9; CISH; SOCS7; SOCS3; SOCS6; PIM1; CCND3; CDKN1A; BCL2L1; CREBBP; EP300; PIAS4; PIAS1; FHL1; PTPN2; AKT3; PIK3CA; PIK3CB; PIK3R3; SOS1; SOS2; GRB2; PTPN11; HRAS; CSF2; STAM2
C-type lectin receptor signaling pathway	117	24.187	37	0.0034018	2.4683	0.89808	0.013569	0.72632	hsa04625	Organismal Systems	Immune system	1	36	37	mixed	hsa:5058; hsa:3265; hsa:6237; hsa:5970; hsa:5781; hsa:3569; hsa:23365; hsa:6772; hsa:6773; hsa:10379; hsa:53342; hsa:9261; hsa:4792; hsa:5336; hsa:5594; hsa:4773; hsa:4775; hsa:5532; hsa:5533; hsa:5534; hsa:3710; hsa:9020; hsa:5290; hsa:5291; hsa:8503; hsa:10000; hsa:5971; hsa:163688; hsa:808; hsa:91860; hsa:1959; hsa:1960; hsa:1432; hsa:5600; hsa:5599; hsa:5602	PAK1; HRAS; RRAS; RELA; PTPN11; IL6; ARHGEF12; STAT1; STAT2; IRF9; IL17D; MAPKAPK2; NFKBIA; PLCG2; MAPK1; NFATC2; NFATC3; PPP3CB; PPP3CC; PPP3R1; ITPR3; MAP3K14; PIK3CA; PIK3CB; PIK3R3; AKT3; RELB; CALML6; CALM3; CALML4; EGR2; EGR3; MAPK14; MAPK11; MAPK8; MAPK10	EGR3	cpd:C00165	Diacylglycerol;	Diacylglycerol
Osteoclast differentiation	146	30.182	44	0.0041625	2.3806	1	0.016416	0.96203	hsa04380	Organismal Systems	Development and regeneration	0	44	44	genes based	hsa:1435; hsa:9846; hsa:9020; hsa:4792; hsa:5970; hsa:10454; hsa:23118; hsa:5604; hsa:5599; hsa:5602; hsa:1432; hsa:5600; hsa:3716; hsa:7297; hsa:6772; hsa:6773; hsa:10379; hsa:5290; hsa:5291; hsa:8503; hsa:10000; hsa:3459; hsa:2353; hsa:5336; hsa:5532; hsa:5533; hsa:5534; hsa:814; hsa:54; hsa:7132; hsa:4773; hsa:9021; hsa:2274; hsa:5468; hsa:7040; hsa:7048; hsa:5971; hsa:2885; hsa:5594; hsa:5609…	CSF1; GAB2; MAP3K14; NFKBIA; RELA; TAB1; TAB2; MAP2K1; MAPK8; MAPK10; MAPK14; MAPK11; JAK1; TYK2; STAT1; STAT2; IRF9; PIK3CA; PIK3CB; PIK3R3; AKT3; IFNGR1; FOS; PLCG2; PPP3CB; PPP3CC; PPP3R1; CAMK4; ACP5; TNFRSF1A; NFATC2; SOCS3; FHL2; PPARG; TGFB1; TGFBR2; RELB; GRB2; MAPK1; MAP2K7; SIRPA; ITPR3; ATP2A2; TMEM64
GnRH signaling pathway	99	20.466	32	0.0042773	2.3688	1	0.016631	0.78723	hsa04912	Organismal Systems	Endocrine system	2	30	32	mixed	hsa:112; hsa:113; hsa:5330; hsa:5331; hsa:817; hsa:1432; hsa:5600; hsa:100137049; hsa:8605; hsa:3710; hsa:163688; hsa:808; hsa:91860; hsa:4323; hsa:5567; hsa:776; hsa:2002; hsa:5594; hsa:5604; hsa:5605; hsa:3265; hsa:6654; hsa:6655; hsa:2885; hsa:1956; hsa:5609; hsa:6416; hsa:5599; hsa:5602; hsa:1958	ADCY6; ADCY7; PLCB2; PLCB3; CAMK2D; MAPK14; MAPK11; PLA2G4B; PLA2G4C; ITPR3; CALML6; CALM3; CALML4; MMP14; PRKACB; CACNA1D; ELK1; MAPK1; MAP2K1; MAP2K2; HRAS; SOS1; SOS2; GRB2; EGFR; MAP2K7; MAP2K4; MAPK8; MAPK10; EGR1		cpd:C00219; cpd:C00165	Arachidonate;; Diacylglycerol;	Diacylglycerol
Glioma	80	16.538	27	0.0043117	2.3654	1	0.016631	1.2192	hsa05214	Human Diseases	Cancer: specific types	1	26	27	mixed	hsa:7039; hsa:1956; hsa:163688; hsa:808; hsa:91860; hsa:814; hsa:817; hsa:25759; hsa:6464; hsa:2885; hsa:6654; hsa:6655; hsa:369; hsa:673; hsa:5604; hsa:5605; hsa:5594; hsa:5290; hsa:5291; hsa:8503; hsa:10000; hsa:1869; hsa:5336; hsa:3265; hsa:1026; hsa:51426	TGFA; EGFR; CALML6; CALM3; CALML4; CAMK4; CAMK2D; SHC2; SHC1; GRB2; SOS1; SOS2; ARAF; BRAF; MAP2K1; MAP2K2; MAPK1; PIK3CA; PIK3CB; PIK3R3; AKT3; E2F1; PLCG2; HRAS; CDKN1A; POLK		cpd:C00165	Diacylglycerol;	Diacylglycerol
Thyroid cancer	37	7.6487	15	0.004613	2.336	1	0.0176	1.08	hsa05216	Human Diseases	Cancer: specific types	0	15	15	genes based	hsa:3265; hsa:5468; hsa:673; hsa:5594; hsa:5604; hsa:5605; hsa:6258; hsa:1499; hsa:8030; hsa:8031; hsa:10342; hsa:6932; hsa:83439; hsa:1026; hsa:51426	HRAS; PPARG; BRAF; MAPK1; MAP2K1; MAP2K2; RXRG; CTNNB1; CCDC6; NCOA4; TFG; TCF7; TCF7L1; CDKN1A; POLK	TCF7L1
Rap1 signaling pathway	217	44.859	61	0.0050744	2.2946	1	0.019152	0.90426	hsa04015	Environmental Information Processing	Signal transduction	1	60	61	mixed	hsa:5594; hsa:5604; hsa:5605; hsa:1435; hsa:1945; hsa:2246; hsa:2250; hsa:56034; hsa:7424; hsa:1956; hsa:1969; hsa:2261; hsa:2264; hsa:3643; hsa:4233; hsa:4804; hsa:5900; hsa:5880; hsa:83593; hsa:1432; hsa:5600; hsa:7408; hsa:375189; hsa:5217; hsa:10411; hsa:26037; hsa:5898; hsa:5899; hsa:673; hsa:3688; hsa:3689; hsa:2149; hsa:23566; hsa:5330; hsa:5331; hsa:1398; hsa:1499; hsa:7410; hsa:25865; hs…	MAPK1; MAP2K1; MAP2K2; CSF1; EFNA4; FGF1; FGF5; PDGFC; VEGFC; EGFR; EPHA2; FGFR3; FGFR4; INSR; MET; NGFR; RALGDS; RAC2; RASSF5; MAPK14; MAPK11; VASP; PFN4; PFN2; RAPGEF3; SIPA1L1; RALA; RALB; BRAF; ITGB1; ITGB2; F2R; LPAR3; PLCB2; PLCB3; CRK; CTNNB1; VAV2; PRKD2; RASGRP3; ADCY6; ADCY7; CNR1; PIK3CA; PIK3CB; PIK3R3; AKT3; HRAS; RRAS; CTNND1; CALML6; CALM3; CALML4; TLN2; LAT; RGS14; BCAR1; PRKCZ; P…	EPHA2	cpd:C00165	Diacylglycerol;	Diacylglycerol
Cushing syndrome	168	34.729	49	0.0052941	2.2762	1	0.019768	0.85345	hsa04934	Human Diseases	Endocrine and metabolic disease	0	49	49	genes based	hsa:3710; hsa:5330; hsa:5331; hsa:776; hsa:1388; hsa:9586; hsa:112; hsa:113; hsa:8622; hsa:5567; hsa:84876; hsa:949; hsa:57552; hsa:3777; hsa:3164; hsa:6667; hsa:5087; hsa:10297; hsa:8312; hsa:1855; hsa:1856; hsa:1857; hsa:2535; hsa:7976; hsa:8321; hsa:8323; hsa:1499; hsa:6932; hsa:83439; hsa:1956; hsa:5594; hsa:9101; hsa:817; hsa:51655; hsa:1026; hsa:1869; hsa:898; hsa:1027; hsa:196; hsa:405; hs…	ITPR3; PLCB2; PLCB3; CACNA1D; ATF6B; CREB5; ADCY6; ADCY7; PDE8B; PRKACB; ORAI1; SCARB1; NCEH1; KCNK3; NR4A1; SP1; PBX1; APC2; AXIN1; DVL1; DVL2; DVL3; FZD2; FZD3; FZD1; FZD6; CTNNB1; TCF7; TCF7L1; EGFR; MAPK1; USP8; CAMK2D; RASD1; CDKN1A; E2F1; CCNE1; CDKN1B; AHR; ARNT; MEN1; WDR5B; RBBP5; ARMC5; BRAF; MAP2K1; MAP2K2; WNT3; WNT2B	TCF7L1
Prostate cancer	109	22.533	34	0.0061551	2.2108	1	0.022722	1.0968	hsa05215	Human Diseases	Cancer: specific types	0	34	34	genes based	hsa:367; hsa:5970; hsa:4792; hsa:1027; hsa:6932; hsa:83439; hsa:1387; hsa:2033; hsa:1026; hsa:1499; hsa:1869; hsa:3265; hsa:1956; hsa:842; hsa:9586; hsa:898; hsa:56034; hsa:7039; hsa:6654; hsa:6655; hsa:2885; hsa:10000; hsa:5290; hsa:5291; hsa:8503; hsa:2950; hsa:5594; hsa:5604; hsa:5605; hsa:369; hsa:673; hsa:4318; hsa:6935; hsa:5327	AR; RELA; NFKBIA; CDKN1B; TCF7; TCF7L1; CREBBP; EP300; CDKN1A; CTNNB1; E2F1; HRAS; EGFR; CASP9; CREB5; CCNE1; PDGFC; TGFA; SOS1; SOS2; GRB2; AKT3; PIK3CA; PIK3CB; PIK3R3; GSTP1; MAPK1; MAP2K1; MAP2K2; ARAF; BRAF; MMP9; ZEB1; PLAT	TCF7L1
ATP-dependent chromatin remodeling	117	24.187	36	0.0062645	2.2031	1	0.022722	0	hsa03082	Genetic Information Processing	Chromosome	0	36	36	genes based	hsa:57492; hsa:8193; hsa:5977; hsa:26039; hsa:9031; hsa:8467; hsa:54108; hsa:51773; hsa:2186; hsa:124944; hsa:6595; hsa:6597; hsa:6599; hsa:6601; hsa:9274; hsa:55193; hsa:65980; hsa:3065; hsa:8932; hsa:53615; hsa:57504; hsa:54815; hsa:84295; hsa:8099; hsa:10445; hsa:10856; hsa:93973; hsa:7528; hsa:10847; hsa:55929; hsa:6944; hsa:64431; hsa:10933; hsa:55257; hsa:10902; hsa:8295	ARID1B; DPF1; DPF2; SS18L1; BAZ1B; SMARCA5; CHRAC1; RSF1; BPTF; BACC1; SMARCA2; SMARCA4; SMARCC1; SMARCC2; BCL7C; PBRM1; BRD9; HDAC1; MBD2; MBD3; MTA3; GATAD2A; PHF6; CDK2AP1; MCRS1; RUVBL2; ACTR8; YY1; SRCAP; DMAP1; VPS72; ACTR6; MORF4L1; MRGBP; BRD8; TRRAP
AMPK signaling pathway	145	29.975	43	0.0062793	2.2021	1	0.022722	0.5625	hsa04152	Environmental Information Processing	Signal transduction	0	43	43	genes based	hsa:3643; hsa:10000; hsa:5290; hsa:5291; hsa:8503; hsa:3667; hsa:6794; hsa:23411; hsa:51094; hsa:10645; hsa:31; hsa:126129; hsa:5209; hsa:5213; hsa:5214; hsa:57521; hsa:84335; hsa:5106; hsa:6720; hsa:6319; hsa:79966; hsa:29904; hsa:5468; hsa:200186; hsa:55437; hsa:51719; hsa:81617; hsa:55012; hsa:5520; hsa:5525; hsa:5526; hsa:5528; hsa:5529; hsa:55844; hsa:3991; hsa:3953; hsa:10890; hsa:4218; hsa…	INSR; AKT3; PIK3CA; PIK3CB; PIK3R3; IRS1; STK11; SIRT1; ADIPOR1; CAMKK2; ACACA; CPT1C; PFKFB3; PFKM; PFKP; RPTOR; AKT1S1; PCK2; SREBF1; SCD; SCD5; EEF2K; PPARG; CRTC2; STRADB; CAB39; CAB39L; PPP2R3C; PPP2R2A; PPP2R5A; PPP2R5B; PPP2R5D; PPP2R5E; PPP2R2D; LIPE; LEPR; RAB10; RAB8A; RAB14; RAB2A; TSC1; CREB5; ULK1
Phospholipase D signaling pathway	160	33.076	46	0.0089383	2.0487	1	0.032014	1.1127	hsa04072	Environmental Information Processing	Signal transduction	1	45	46	mixed	hsa:5594; hsa:5604; hsa:5605; hsa:3265; hsa:6237; hsa:2885; hsa:6654; hsa:6655; hsa:10000; hsa:5290; hsa:5291; hsa:8503; hsa:25759; hsa:6464; hsa:1956; hsa:3643; hsa:9846; hsa:5781; hsa:5900; hsa:5898; hsa:5899; hsa:2149; hsa:23566; hsa:5336; hsa:10411; hsa:5330; hsa:5331; hsa:7248; hsa:23396; hsa:10672; hsa:27128; hsa:375; hsa:112; hsa:113; hsa:2768; hsa:100137049; hsa:8605; hsa:8525; hsa:56034;…	MAPK1; MAP2K1; MAP2K2; HRAS; RRAS; GRB2; SOS1; SOS2; AKT3; PIK3CA; PIK3CB; PIK3R3; SHC2; SHC1; EGFR; INSR; GAB2; PTPN11; RALGDS; RALA; RALB; F2R; LPAR3; PLCG2; RAPGEF3; PLCB2; PLCB3; TSC1; PIP5K1C; GNA13; CYTH4; ARF1; ADCY6; ADCY7; GNA12; PLA2G4B; PLA2G4C; DGKZ; PDGFC; DNM2; CXCL8; ARF6; AGPAT1; AGPAT3; AGPAT4		cpd:C00165	Diacylglycerol;	Diacylglycerol
Signaling pathways regulating pluripotency of stem cells	144	29.768	42	0.0093344	2.0299	1	0.033095	0.60204	hsa04550	Cellular Processes	Cellular community - eukaryotes	0	42	42	genes based	hsa:7473; hsa:7482; hsa:10297; hsa:8312; hsa:1855; hsa:1856; hsa:1857; hsa:2535; hsa:7976; hsa:8321; hsa:8323; hsa:1499; hsa:6932; hsa:3716; hsa:3717; hsa:6774; hsa:5290; hsa:5291; hsa:8503; hsa:10000; hsa:2885; hsa:3624; hsa:4088; hsa:657; hsa:659; hsa:90; hsa:5594; hsa:3265; hsa:5604; hsa:5605; hsa:2261; hsa:2264; hsa:1432; hsa:5600; hsa:10637; hsa:56916; hsa:7994; hsa:4211; hsa:3198; hsa:463; …	WNT3; WNT2B; APC2; AXIN1; DVL1; DVL2; DVL3; FZD2; FZD3; FZD1; FZD6; CTNNB1; TCF7; JAK1; JAK2; STAT3; PIK3CA; PIK3CB; PIK3R3; AKT3; GRB2; INHBA; SMAD3; BMPR1A; BMPR2; ACVR1; MAPK1; HRAS; MAP2K1; MAP2K2; FGFR3; FGFR4; MAPK14; MAPK11; LEFTY1; SMARCAD1; KAT6A; MEIS1; HOXA1; ZFHX3; BMI1; PCGF2
Fluid shear stress and atherosclerosis	149	30.802	43	0.010462	1.9804	1	0.036721	1.0476	hsa05418	Human Diseases	Cardiovascular disease	0	43	43	genes based	hsa:1432; hsa:5600; hsa:3383; hsa:2353; hsa:10000; hsa:5599; hsa:5602; hsa:5290; hsa:5291; hsa:8503; hsa:6347; hsa:5609; hsa:6416; hsa:5880; hsa:657; hsa:659; hsa:90; hsa:5590; hsa:5607; hsa:5175; hsa:3162; hsa:2950; hsa:4257; hsa:653689; hsa:25828; hsa:7295; hsa:5327; hsa:1499; hsa:4318; hsa:3685; hsa:5747; hsa:51588; hsa:4217; hsa:7132; hsa:5970; hsa:857; hsa:163688; hsa:808; hsa:91860; hsa:638…	MAPK14; MAPK11; ICAM1; FOS; AKT3; MAPK8; MAPK10; PIK3CA; PIK3CB; PIK3R3; CCL2; MAP2K7; MAP2K4; RAC2; BMPR1A; BMPR2; ACVR1; PRKCZ; MAP2K5; PECAM1; HMOX1; GSTP1; MGST1; GSTT2B; TXN2; TXN; PLAT; CTNNB1; MMP9; ITGAV; PTK2; PIAS4; MAP3K5; TNFRSF1A; RELA; CAV1; CALML6; CALM3; CALML4; SDC4; TRPV4; DUSP1; ARHGEF2	HMOX1
Insulin resistance	129	26.667	38	0.010963	1.9601	1	0.038101	1.0588	hsa04931	Human Diseases	Endocrine and metabolic disease	3	35	38	mixed	hsa:5599; hsa:5602; hsa:7132; hsa:376497; hsa:3643; hsa:3667; hsa:5290; hsa:5291; hsa:8503; hsa:10000; hsa:5588; hsa:5524; hsa:3569; hsa:6774; hsa:9021; hsa:4792; hsa:5970; hsa:5500; hsa:5501; hsa:90673; hsa:5781; hsa:5792; hsa:5590; hsa:5581; hsa:6945; hsa:6720; hsa:5106; hsa:57761; hsa:10062; hsa:7376; hsa:2673; hsa:9945; hsa:8473; hsa:200186; hsa:9586	MAPK8; MAPK10; TNFRSF1A; SLC27A1; INSR; IRS1; PIK3CA; PIK3CB; PIK3R3; AKT3; PRKCQ; PTPA; IL6; STAT3; SOCS3; NFKBIA; RELA; PPP1CB; PPP1CC; PPP1R3E; PTPN11; PTPRF; PRKCZ; PRKCE; MLX; SREBF1; PCK2; TRIB3; NR1H3; NR1H2; GFPT1; GFPT2; OGT; CRTC2; CREB5		cpd:C00165; cpd:C00195; cpd:C02571	Diacylglycerol;; N-Acylsphingosine;; O-Acetylcarnitine;	Diacylglycerol; N-Acylsphingosine; O-Acetylcarnitine
TGF-beta signaling pathway	109	22.533	33	0.011141	1.9531	1	0.038337	0.95876	hsa04350	Environmental Information Processing	Signal transduction	0	33	33	genes based	hsa:9978; hsa:4088; hsa:6667; hsa:1387; hsa:2033; hsa:1874; hsa:1875; hsa:90; hsa:3624; hsa:10468; hsa:10637; hsa:9372; hsa:9765; hsa:6500; hsa:5594; hsa:64750; hsa:7048; hsa:7040; hsa:1634; hsa:659; hsa:657; hsa:268; hsa:650; hsa:656; hsa:4681; hsa:25805; hsa:60436; hsa:7050; hsa:4756; hsa:3547; hsa:375387; hsa:6497; hsa:3065	RBX1; SMAD3; SP1; CREBBP; EP300; E2F4; E2F5; ACVR1; INHBA; FST; LEFTY1; ZFYVE9; ZFYVE16; SKP1; MAPK1; SMURF2; TGFBR2; TGFB1; DCN; BMPR2; BMPR1A; AMH; BMP2; BMP8B; NBL1; BAMBI; TGIF2; TGIF1; NEO1; IGSF1; NRROS; SKI; HDAC1	DCN
Gastric cancer	154	31.835	44	0.011649	1.9337	1	0.039698	0.86408	hsa05226	Human Diseases	Cancer: specific types	0	44	44	genes based	hsa:3265; hsa:369; hsa:673; hsa:5604; hsa:5605; hsa:5594; hsa:25759; hsa:6464; hsa:2885; hsa:6654; hsa:6655; hsa:5290; hsa:5291; hsa:8503; hsa:10000; hsa:6932; hsa:83439; hsa:8312; hsa:10297; hsa:1499; hsa:1855; hsa:1856; hsa:1857; hsa:4041; hsa:2535; hsa:7976; hsa:8321; hsa:8323; hsa:7473; hsa:7482; hsa:1026; hsa:51426; hsa:7040; hsa:4088; hsa:7048; hsa:4233; hsa:3728; hsa:898; hsa:1027; hsa:186…	HRAS; ARAF; BRAF; MAP2K1; MAP2K2; MAPK1; SHC2; SHC1; GRB2; SOS1; SOS2; PIK3CA; PIK3CB; PIK3R3; AKT3; TCF7; TCF7L1; AXIN1; APC2; CTNNB1; DVL1; DVL2; DVL3; LRP5; FZD2; FZD3; FZD1; FZD6; WNT3; WNT2B; CDKN1A; POLK; TGFB1; SMAD3; TGFBR2; MET; JUP; CCNE1; CDKN1B; E2F1; FGF1; FGF5; RXRG; EGFR	TCF7L1
Long-term potentiation	74	15.297	24	0.011777	1.929	1	0.039749	1.4194	hsa04720	Organismal Systems	Nervous system	1	23	24	mixed	hsa:814; hsa:1387; hsa:2033; hsa:817; hsa:5532; hsa:5533; hsa:5534; hsa:163688; hsa:808; hsa:91860; hsa:5567; hsa:5500; hsa:5501; hsa:10411; hsa:5594; hsa:5604; hsa:5605; hsa:369; hsa:673; hsa:3265; hsa:5330; hsa:5331; hsa:3710	CAMK4; CREBBP; EP300; CAMK2D; PPP3CB; PPP3CC; PPP3R1; CALML6; CALM3; CALML4; PRKACB; PPP1CB; PPP1CC; RAPGEF3; MAPK1; MAP2K1; MAP2K2; ARAF; BRAF; HRAS; PLCB2; PLCB3; ITPR3		cpd:C00165	Diacylglycerol;	Diacylglycerol
Parathyroid hormone synthesis, secretion and action	126	26.047	37	0.012586	1.9001	1	0.042074	0.82796	hsa04928	Organismal Systems	Endocrine system	1	36	37	mixed	hsa:3710; hsa:5330; hsa:5331; hsa:112; hsa:113; hsa:5567; hsa:5144; hsa:2625; hsa:7421; hsa:369; hsa:673; hsa:5604; hsa:5594; hsa:4323; hsa:4324; hsa:4325; hsa:1956; hsa:10672; hsa:2768; hsa:9368; hsa:1594; hsa:1591; hsa:1388; hsa:9586; hsa:1026; hsa:2353; hsa:632; hsa:4041; hsa:4209; hsa:6667; hsa:1958; hsa:6258; hsa:6446; hsa:65125; hsa:65266; hsa:27347	ITPR3; PLCB2; PLCB3; ADCY6; ADCY7; PRKACB; PDE4D; GATA3; VDR; ARAF; BRAF; MAP2K1; MAPK1; MMP14; MMP15; MMP16; EGFR; GNA13; GNA12; NHERF1; CYP27B1; CYP24A1; ATF6B; CREB5; CDKN1A; FOS; BGLAP; LRP5; MEF2D; SP1; EGR1; RXRG; SGK1; WNK1; WNK4; STK39	MMP15	cpd:C00165	Diacylglycerol;	Diacylglycerol
Breast cancer	151	31.215	43	0.013293	1.8764	1	0.044019	0.84167	hsa05224	Human Diseases	Cancer: specific types	0	43	43	genes based	hsa:1956; hsa:8202; hsa:8648; hsa:3265; hsa:369; hsa:673; hsa:5604; hsa:5605; hsa:5594; hsa:25759; hsa:6464; hsa:2885; hsa:6654; hsa:6655; hsa:4853; hsa:4854; hsa:2353; hsa:6667; hsa:5290; hsa:5291; hsa:8503; hsa:10000; hsa:6932; hsa:83439; hsa:8312; hsa:10297; hsa:1499; hsa:1855; hsa:1856; hsa:1857; hsa:4041; hsa:2535; hsa:7976; hsa:8321; hsa:8323; hsa:7473; hsa:7482; hsa:1869; hsa:1026; hsa:675…	EGFR; NCOA3; NCOA1; HRAS; ARAF; BRAF; MAP2K1; MAP2K2; MAPK1; SHC2; SHC1; GRB2; SOS1; SOS2; NOTCH2; NOTCH3; FOS; SP1; PIK3CA; PIK3CB; PIK3R3; AKT3; TCF7; TCF7L1; AXIN1; APC2; CTNNB1; DVL1; DVL2; DVL3; LRP5; FZD2; FZD3; FZD1; FZD6; WNT3; WNT2B; E2F1; CDKN1A; BRCA2; FGF1; FGF5; POLK	NOTCH3, TCF7L1
B cell receptor signaling pathway	95	19.639	29	0.014794	1.8299	1	0.048179	1.0192	hsa04662	Organismal Systems	Immune system	1	28	29	mixed	hsa:4792; hsa:4794; hsa:5970; hsa:10000; hsa:7410; hsa:5290; hsa:5291; hsa:8503; hsa:975; hsa:8519; hsa:3635; hsa:2353; hsa:3265; hsa:25780; hsa:4773; hsa:4775; hsa:5532; hsa:5533; hsa:5534; hsa:5880; hsa:5336; hsa:4067; hsa:5604; hsa:5605; hsa:5594; hsa:6654; hsa:6655; hsa:2885	NFKBIA; NFKBIE; RELA; AKT3; VAV2; PIK3CA; PIK3CB; PIK3R3; CD81; IFITM1; INPP5D; FOS; HRAS; RASGRP3; NFATC2; NFATC3; PPP3CB; PPP3CC; PPP3R1; RAC2; PLCG2; LYN; MAP2K1; MAP2K2; MAPK1; SOS1; SOS2; GRB2		cpd:C00165	Diacylglycerol;	Diacylglycerol
mRNA surveillance pathway	103	21.292	31	0.014824	1.829	1	0.048179	0.75	hsa03015	Genetic Information Processing	Translation	0	31	31	genes based	hsa:5976; hsa:26019; hsa:65109; hsa:65110; hsa:23708; hsa:8732; hsa:26986; hsa:8761; hsa:55012; hsa:5520; hsa:5525; hsa:5526; hsa:5528; hsa:5529; hsa:55844; hsa:10914; hsa:64895; hsa:53981; hsa:29894; hsa:1477; hsa:55339; hsa:5500; hsa:5501; hsa:29101; hsa:22794; hsa:10921; hsa:10250; hsa:728343; hsa:5411; hsa:84305; hsa:2733	UPF1; UPF2; UPF3B; UPF3A; GSPT2; RNGTT; PABPC1; PABPC4; PPP2R3C; PPP2R2A; PPP2R5A; PPP2R5B; PPP2R5D; PPP2R5E; PPP2R2D; PAPOLA; PAPOLG; CPSF2; CPSF1; CSTF1; WDR33; PPP1CB; PPP1CC; SSU72; CASC3; RNPS1; SRRM1; NXF2B; PNN; PYM1; GLE1
Protein export	31	6.4084	12	0.016297	1.7879	1	0.05248	0	hsa03060	Genetic Information Processing	Folding, sorting and degradation	0	12	12	genes based	hsa:5018; hsa:6727; hsa:6730; hsa:6734; hsa:29927; hsa:23478; hsa:90701; hsa:196294; hsa:3309; hsa:8266; hsa:7917; hsa:29100	OXA1L; SRP14; SRP68; SRPRA; SEC61A1; SEC11A; SEC11C; IMMP1L; HSPA5; UBL4A; BAG6; TMEM208
HIF-1 signaling pathway	125	25.84	36	0.018595	1.7306	1	0.059333	1.8795	hsa04066	Environmental Information Processing	Signal transduction	1	35	36	mixed	hsa:8453; hsa:9978; hsa:112399; hsa:405; hsa:1387; hsa:2033; hsa:3091; hsa:1956; hsa:3643; hsa:5290; hsa:5291; hsa:8503; hsa:10000; hsa:5336; hsa:817; hsa:80201; hsa:5213; hsa:5214; hsa:2027; hsa:5209; hsa:3162; hsa:4055; hsa:5970; hsa:3459; hsa:3569; hsa:6774; hsa:1977; hsa:6194; hsa:5594; hsa:5604; hsa:5605; hsa:2872; hsa:1026; hsa:1027; hsa:2034	CUL2; RBX1; EGLN3; ARNT; CREBBP; EP300; HIF1A; EGFR; INSR; PIK3CA; PIK3CB; PIK3R3; AKT3; PLCG2; CAMK2D; HKDC1; PFKM; PFKP; ENO3; PFKFB3; HMOX1; LTBR; RELA; IFNGR1; IL6; STAT3; EIF4E; RPS6; MAPK1; MAP2K1; MAP2K2; MKNK2; CDKN1A; CDKN1B; EPAS1	EGLN3, HMOX1	cpd:C00165	Diacylglycerol;	Diacylglycerol
RIG-I-like receptor signaling pathway	73	15.091	23	0.01925	1.7156	1	0.060873	1.1639	hsa04622	Organismal Systems	Immune system	0	23	23	genes based	hsa:23586; hsa:64135; hsa:7706; hsa:54941; hsa:57506; hsa:5970; hsa:55593; hsa:3665; hsa:843; hsa:3439; hsa:4792; hsa:29110; hsa:79132; hsa:9636; hsa:79671; hsa:26007; hsa:1654; hsa:5599; hsa:5602; hsa:1432; hsa:5600; hsa:3576; hsa:103	RIGI; IFIH1; TRIM25; RNF125; MAVS; RELA; OTUD5; IRF7; CASP10; IFNA1; NFKBIA; TBK1; DHX58; ISG15; NLRX1; TKFC; DDX3X; MAPK8; MAPK10; MAPK14; MAPK11; CXCL8; ADAR
Viral carcinogenesis	205	42.378	55	0.019507	1.7098	1	0.061134	0.014599	hsa05203	Human Diseases	Cancer: overview	0	55	55	genes based	hsa:7337; hsa:1739; hsa:5829; hsa:5934; hsa:5700; hsa:10379; hsa:836; hsa:7185; hsa:5594; hsa:1388; hsa:9586; hsa:3716; hsa:6774; hsa:6776; hsa:6777; hsa:5290; hsa:5291; hsa:8503; hsa:5966; hsa:5970; hsa:1959; hsa:1960; hsa:55697; hsa:4067; hsa:7874; hsa:3516; hsa:896; hsa:28973; hsa:898; hsa:3265; hsa:2968; hsa:2961; hsa:27044; hsa:1387; hsa:2033; hsa:9114; hsa:9093; hsa:1026; hsa:1027; hsa:1001…	UBE3A; DLG1; PXN; RBL2; PSMC1; IRF9; CASP3; TRAF1; MAPK1; ATF6B; CREB5; JAK1; STAT3; STAT5A; STAT5B; PIK3CA; PIK3CB; PIK3R3; REL; RELA; EGR2; EGR3; VAC14; LYN; USP7; RBPJ; CCND3; MRPS18B; CCNE1; HRAS; GTF2H4; GTF2E2; SND1; CREBBP; EP300; ATP6V0D1; DNAJA3; CDKN1A; CDKN1B; HDAC6; HDAC1; HDAC3; HDAC4; ACTN1; NFKBIA; GTF2A1; IRF7; MAPKAPK2; C3; LTBR; DDX3X; EIF2AK2; PRKACB; GRB2; SP100	EGR3
Ribosome	172	35.556	47	0.021279	1.6721	1	0.066095	0	hsa03010	Genetic Information Processing	Translation	0	47	47	genes based	hsa:6208; hsa:6228; hsa:6235; hsa:6207; hsa:6194; hsa:6218; hsa:51065; hsa:6233; hsa:6201; hsa:100529239; hsa:6206; hsa:6227; hsa:6230; hsa:6231; hsa:124995; hsa:6135; hsa:6133; hsa:6136; hsa:6157; hsa:6125; hsa:6139; hsa:29093; hsa:6147; hsa:6150; hsa:51121; hsa:6154; hsa:11224; hsa:6129; hsa:6143; hsa:6144; hsa:6152; hsa:6166; hsa:6160; hsa:6164; hsa:6167; hsa:6146; hsa:6169; hsa:140801; hsa:61…	RPS14; RPS23; RPS29; RPS13; RPS6; RPS17; RPS27L; RPS27A; RPS7; RPS10-NUDT3; RPS12; RPS21; RPS25; RPS26; MRPL10; RPL11; RPL9; RPL12; RPL27A; RPL5; RPL17; MRPL22; RPL23A; MRPL23; RPL26L1; RPL26; RPL35; RPL7; RPL19; RPL21; RPL24; RPL36AL; RPL31; RPL34; RPL37; RPL22; RPL38; RPL10L; RPL10; MRPL20; MRPL21; MRPL28; MRPS10; RPS15A; RPS20; MRPS16; MRPS2
Retrograde endocannabinoid signaling	168	34.729	46	0.021747	1.6626	1	0.066957	0.46429	hsa04723	Organismal Systems	Nervous system	3	43	46	mixed	hsa:5330; hsa:5331; hsa:3710; hsa:773; hsa:776; hsa:2555; hsa:2562; hsa:2566; hsa:1268; hsa:10681; hsa:2782; hsa:2784; hsa:55970; hsa:112; hsa:113; hsa:5567; hsa:1432; hsa:5594; hsa:5599; hsa:5600; hsa:5602; hsa:100532726; hsa:4540; hsa:4541; hsa:4695; hsa:4697; hsa:4702; hsa:4705; hsa:4707; hsa:4708; hsa:4709; hsa:4711; hsa:4714; hsa:4715; hsa:4717; hsa:4718; hsa:4720; hsa:4723; hsa:4724; hsa:47…	PLCB2; PLCB3; ITPR3; CACNA1A; CACNA1D; GABRA2; GABRB3; GABRG2; CNR1; GNB5; GNB1; GNB3; GNG12; ADCY6; ADCY7; PRKACB; MAPK14; MAPK1; MAPK8; MAPK11; MAPK10; NDUFC2-KCTD14; ND5; ND6; NDUFA2; COXFA4; NDUFA8; NDUFA10; NDUFB1; NDUFB2; NDUFB3; NDUFB5; NDUFB8; NDUFB9; NDUFC1; NDUFC2; NDUFS2; NDUFV1; NDUFS4; NDUFS5; NDUFS6; NDUFB11; COXFA4L2	CACNA1A	cpd:C00165; cpd:C00219; cpd:C00157	Diacylglycerol;; Arachidonate;; Phosphatidylcholine;	Diacylglycerol; Phosphatidylcholine
Virion - Herpesvirus	9	1.8605	5	0.022445	1.6489	1	0.068505	0	hsa03266	Genetic Information Processing	Information processing in viruses	0	5	5	genes based	hsa:3678; hsa:29990; hsa:3416; hsa:5818; hsa:3482	ITGA5; PILRB; IDE; NECTIN1; IGF2R
Rheumatoid arthritis	98	20.259	29	0.022649	1.6449	1	0.068533	0.078431	hsa05323	Human Diseases	Immune disease	0	29	29	genes based	hsa:3569; hsa:7040; hsa:3589; hsa:1435; hsa:1437; hsa:4312; hsa:3600; hsa:3122; hsa:155066; hsa:23545; hsa:51382; hsa:523; hsa:525; hsa:529; hsa:534; hsa:537; hsa:8992; hsa:9114; hsa:54; hsa:10673; hsa:3689; hsa:3383; hsa:3576; hsa:2919; hsa:2920; hsa:2921; hsa:7097; hsa:2353; hsa:6347	IL6; TGFB1; IL11; CSF1; CSF2; MMP1; IL15; HLA-DRA; ATP6V0E2; ATP6V0A2; ATP6V1D; ATP6V1A; ATP6V1B1; ATP6V1E1; ATP6V1G2; ATP6AP1; ATP6V0E1; ATP6V0D1; ACP5; TNFSF13B; ITGB2; ICAM1; CXCL8; CXCL1; CXCL2; CXCL3; TLR2; FOS; CCL2	CXCL3, TLR2
Hippo signaling pathway - multiple species	29	5.995	11	0.024696	1.6074	1	0.074087	0.90698	hsa04392	Environmental Information Processing	Signal transduction	0	11	11	genes based	hsa:6788; hsa:10413; hsa:25937; hsa:9113; hsa:55233; hsa:7003; hsa:8463; hsa:5058; hsa:79633; hsa:11186; hsa:126374	STK3; YAP1; WWTR1; LATS1; MOB1A; TEAD1; TEAD2; PAK1; FAT4; RASSF1; WTIP
Tuberculosis	200	41.345	53	0.026999	1.5686	1	0.080311	1.0432	hsa05152	Human Diseases	Infectious disease: bacterial	0	53	53	genes based	hsa:22925; hsa:5869; hsa:5878; hsa:23545; hsa:537; hsa:9114; hsa:3916; hsa:3920; hsa:1509; hsa:163688; hsa:808; hsa:91860; hsa:817; hsa:5532; hsa:5533; hsa:5534; hsa:3689; hsa:1387; hsa:2033; hsa:6772; hsa:3716; hsa:3717; hsa:5993; hsa:4800; hsa:4802; hsa:7097; hsa:1054; hsa:5594; hsa:5970; hsa:4615; hsa:51135; hsa:836; hsa:7132; hsa:10000; hsa:843; hsa:637; hsa:842; hsa:3122; hsa:1520; hsa:3439;…	PLA2R1; RAB5B; RAB5C; ATP6V0A2; ATP6AP1; ATP6V0D1; LAMP1; LAMP2; CTSD; CALML6; CALM3; CALML4; CAMK2D; PPP3CB; PPP3CC; PPP3R1; ITGB2; CREBBP; EP300; STAT1; JAK1; JAK2; RFX5; NFYA; NFYC; TLR2; CEBPG; MAPK1; RELA; MYD88; IRAK4; CASP3; TNFRSF1A; AKT3; CASP10; BID; CASP9; HLA-DRA; CTSS; IFNA1; IL6; ARHGEF12; ITGAX; VDR; CYP27B1; IFNGR1; MAPK8; MAPK10; MAPK14; MAPK11; TGFB1; IL10RB; C3	TLR2
Cell cycle	158	32.662	43	0.028477	1.5455	1	0.083994	0.73438	hsa04110	Cellular Processes	Cell growth and death	0	43	43	genes based	hsa:23595; hsa:5000; hsa:25906; hsa:8881; hsa:996; hsa:6500; hsa:9978; hsa:472; hsa:4085; hsa:9184; hsa:8555; hsa:1026; hsa:1387; hsa:2033; hsa:9088; hsa:9232; hsa:8243; hsa:1027; hsa:1028; hsa:7040; hsa:4088; hsa:85417; hsa:898; hsa:896; hsa:1032; hsa:10274; hsa:10735; hsa:1874; hsa:1875; hsa:7709; hsa:25; hsa:1869; hsa:3065; hsa:5934; hsa:25836; hsa:23383; hsa:114799; hsa:23244; hsa:23063; hsa:…	ORC3; ORC4; ANAPC15; CDC16; CDC27; SKP1; RBX1; ATM; MAD2L1; BUB3; CDC14B; CDKN1A; CREBBP; EP300; PKMYT1; PTTG1; SMC1A; CDKN1B; CDKN1C; TGFB1; SMAD3; CCNB3; CCNE1; CCND3; CDKN2D; STAG1; STAG2; E2F4; E2F5; ZBTB17; ABL1; E2F1; HDAC1; RBL2; NIPBL; MAU2; ESCO1; PDS5A; WAPL; PPP2R5A; PPP2R5B; PPP2R5D; PPP2R5E
Vibrio cholerae infection	60	12.403	19	0.029938	1.5238	1	0.087568	0.42857	hsa05110	Human Diseases	Infectious disease: bacterial	1	18	19	mixed	hsa:375; hsa:155066; hsa:23545; hsa:51382; hsa:523; hsa:525; hsa:529; hsa:534; hsa:537; hsa:8992; hsa:9114; hsa:7082; hsa:6558; hsa:5336; hsa:5567; hsa:29927; hsa:10945; hsa:11014	ARF1; ATP6V0E2; ATP6V0A2; ATP6V1D; ATP6V1A; ATP6V1B1; ATP6V1E1; ATP6V1G2; ATP6AP1; ATP6V0E1; ATP6V0D1; TJP1; SLC12A2; PLCG2; PRKACB; SEC61A1; KDELR1; KDELR2		cpd:C00165	Diacylglycerol;	Diacylglycerol
Bladder cancer	41	8.4756	14	0.031173	1.5062	1	0.090428	0.5625	hsa05219	Human Diseases	Cancer: specific types	0	14	14	genes based	hsa:3265; hsa:4312; hsa:4318; hsa:3576; hsa:1956; hsa:1026; hsa:11186; hsa:1869; hsa:2261; hsa:5594; hsa:5604; hsa:5605; hsa:369; hsa:673	HRAS; MMP1; MMP9; CXCL8; EGFR; CDKN1A; RASSF1; E2F1; FGFR3; MAPK1; MAP2K1; MAP2K2; ARAF; BRAF
Sphingolipid metabolism	89	18.398	26	0.03469	1.4598	1	0.099805	3.6395	hsa00600	Metabolism	Lipid metabolism	7	19	26	mixed	hsa:81537; hsa:427; hsa:56624; hsa:29956; hsa:91012; hsa:8560; hsa:6610; hsa:64781; hsa:55304; hsa:9514; hsa:10825; hsa:4758; hsa:2720; hsa:2629; hsa:57704; hsa:8879; hsa:2581; hsa:2583; hsa:3073	SGPP1; ASAH1; ASAH2; CERS2; CERS5; DEGS1; SMPD2; CERK; SPTLC3; GAL3ST1; NEU3; NEU1; GLB1; GBA1; GBA2; SGPL1; GALC; B4GALNT1; HEXA		cpd:C01290; cpd:C01190; cpd:C00195; cpd:C02686; cpd:C00550; cpd:C06126; cpd:C04737	Lactosylceramide;; Glucosylceramide;; N-Acylsphingosine;; Galactosylceramide;; Sphingomyelin; Digalactosylceramide;; alpha-D-Galactosyl-(1->4)-beta-D-galactosyl-(1->4)-beta-D-glucosyl-(1<->1)-ceramide;	N-Acylsphingosine; Sphingomyelin
Adipocytokine signaling pathway	78	16.124	23	0.040806	1.3893	1	0.11645	1.2444	hsa04920	Organismal Systems	Endocrine system	2	21	23	mixed	hsa:5970; hsa:4792; hsa:4794; hsa:5781; hsa:9021; hsa:126129; hsa:5106; hsa:2182; hsa:51094; hsa:5588; hsa:3953; hsa:6794; hsa:6258; hsa:6774; hsa:5599; hsa:5602; hsa:10000; hsa:3667; hsa:7132; hsa:3717; hsa:10645	RELA; NFKBIA; NFKBIE; PTPN11; SOCS3; CPT1C; PCK2; ACSL4; ADIPOR1; PRKCQ; LEPR; STK11; RXRG; STAT3; MAPK8; MAPK10; AKT3; IRS1; TNFRSF1A; JAK2; CAMKK2		cpd:C00195; cpd:C00165	N-Acylsphingosine;; Diacylglycerol;	N-Acylsphingosine; Diacylglycerol
Virion - Rotavirus	2	0.41345	2	0.042717	1.3694	1	0.12092	0	hsa03271	Genetic Information Processing	Information processing in viruses	0	2	2	genes based	hsa:3673; hsa:3688	ITGA2; ITGB1
PI3K-Akt signaling pathway	366	75.661	89	0.047526	1.3231	1	0.13345	0.98039	hsa04151	Environmental Information Processing	Signal transduction	0	89	89	genes based	hsa:1977; hsa:6194; hsa:57521; hsa:7248; hsa:10000; hsa:5290; hsa:5291; hsa:8503; hsa:3667; hsa:1956; hsa:1969; hsa:2065; hsa:2261; hsa:2264; hsa:3643; hsa:4233; hsa:4804; hsa:2149; hsa:23566; hsa:1027; hsa:5934; hsa:598; hsa:5106; hsa:5970; hsa:1435; hsa:1945; hsa:2246; hsa:2250; hsa:2668; hsa:4902; hsa:56034; hsa:7039; hsa:7424; hsa:9048; hsa:2885; hsa:6654; hsa:6655; hsa:3265; hsa:117145; hsa:…	EIF4E; RPS6; RPTOR; TSC1; AKT3; PIK3CA; PIK3CB; PIK3R3; IRS1; EGFR; EPHA2; ERBB3; FGFR3; FGFR4; INSR; MET; NGFR; F2R; LPAR3; CDKN1B; RBL2; BCL2L1; PCK2; RELA; CSF1; EFNA4; FGF1; FGF5; GDNF; NRTN; PDGFC; TGFA; VEGFC; ARTN; GRB2; SOS1; SOS2; HRAS; THEM4; PPP2R3C; PPP2R2A; PPP2R5A; PPP2R5B; PPP2R5D; PPP2R5E; PPP2R2D; STK11; CRTC2; CDKN1A; CASP9; MAP2K1; MAP2K2; MAPK1; GNB5; GNB1; GNB3; GNG12; ITGA11…	EPHA2, ERBB3, ITGA1, TLR2
Phagosome	160	33.076	42	0.051543	1.2878	1	0.14358	0.14103	hsa04145	Cellular Processes	Transport and catabolism	0	42	42	genes based	hsa:9554; hsa:3689; hsa:3685; hsa:3688; hsa:22925; hsa:3693; hsa:3673; hsa:3678; hsa:5869; hsa:5878; hsa:1778; hsa:7277; hsa:7846; hsa:10381; hsa:203068; hsa:347733; hsa:9146; hsa:4074; hsa:155066; hsa:23545; hsa:51382; hsa:523; hsa:525; hsa:529; hsa:534; hsa:537; hsa:8992; hsa:9114; hsa:3916; hsa:3920; hsa:200576; hsa:23673; hsa:7097; hsa:4842; hsa:949; hsa:718; hsa:81035; hsa:29927; hsa:811; hs…	SEC22B; ITGB2; ITGAV; ITGB1; PLA2R1; ITGB5; ITGA2; ITGA5; RAB5B; RAB5C; DYNC1H1; TUBA4A; TUBA1A; TUBB3; TUBB; TUBB2B; HGS; M6PR; ATP6V0E2; ATP6V0A2; ATP6V1D; ATP6V1A; ATP6V1B1; ATP6V1E1; ATP6V1G2; ATP6AP1; ATP6V0E1; ATP6V0D1; LAMP1; LAMP2; PIKFYVE; STX12; TLR2; NOS1; SCARB1; C3; COLEC12; SEC61A1; CALR; HLA-DRA; TAP1; CTSS	TLR2
Chagas disease	109	22.533	30	0.052212	1.2822	1	0.1443	0.86301	hsa05142	Human Diseases	Infectious disease: parasitic	0	30	30	genes based	hsa:7097; hsa:811; hsa:718; hsa:4615; hsa:51135; hsa:6416; hsa:5599; hsa:5602; hsa:1432; hsa:5600; hsa:5594; hsa:2353; hsa:148022; hsa:4792; hsa:5970; hsa:3459; hsa:7132; hsa:7048; hsa:5330; hsa:5331; hsa:5290; hsa:5291; hsa:8503; hsa:10000; hsa:7040; hsa:5520; hsa:55844; hsa:6347; hsa:3576; hsa:3569	TLR2; CALR; C3; MYD88; IRAK4; MAP2K4; MAPK8; MAPK10; MAPK14; MAPK11; MAPK1; FOS; TICAM1; NFKBIA; RELA; IFNGR1; TNFRSF1A; TGFBR2; PLCB2; PLCB3; PIK3CA; PIK3CB; PIK3R3; AKT3; TGFB1; PPP2R2A; PPP2R2D; CCL2; CXCL8; IL6	TLR2
Basal transcription factors	44	9.0958	14	0.055252	1.2576	1	0.15151	0	hsa03022	Genetic Information Processing	Transcription	0	14	14	genes based	hsa:83860; hsa:6875; hsa:6877; hsa:6878; hsa:129685; hsa:6881; hsa:2957; hsa:2969; hsa:2962; hsa:2961; hsa:2968; hsa:2071; hsa:6883; hsa:6884	TAF3; TAF4B; TAF5; TAF6; TAF8; TAF10; GTF2A1; GTF2I; GTF2F1; GTF2E2; GTF2H4; ERCC3; TAF12; TAF13
Longevity regulating pathway - multiple species	64	13.23	19	0.055683	1.2543	1	0.15151	1.1321	hsa04213	Organismal Systems	Aging	0	19	19	genes based	hsa:57521; hsa:84335; hsa:10000; hsa:5290; hsa:5291; hsa:8503; hsa:3667; hsa:3265; hsa:3643; hsa:5567; hsa:1979; hsa:3170; hsa:112; hsa:113; hsa:6647; hsa:3312; hsa:81570; hsa:23411; hsa:3065	RPTOR; AKT1S1; AKT3; PIK3CA; PIK3CB; PIK3R3; IRS1; HRAS; INSR; PRKACB; EIF4EBP2; FOXA2; ADCY6; ADCY7; SOD1; HSPA8; CLPB; SIRT1; HDAC1
Dopaminergic synapse	144	29.768	38	0.057468	1.2406	1	0.15516	0.76389	hsa04728	Organismal Systems	Nervous system	1	37	38	mixed	hsa:5567; hsa:5330; hsa:5331; hsa:3710; hsa:773; hsa:10681; hsa:2782; hsa:2784; hsa:55970; hsa:10000; hsa:2931; hsa:1388; hsa:9586; hsa:1432; hsa:5599; hsa:5600; hsa:5602; hsa:1312; hsa:2353; hsa:5532; hsa:5533; hsa:817; hsa:55012; hsa:5520; hsa:5525; hsa:5526; hsa:5528; hsa:5529; hsa:55844; hsa:5500; hsa:5501; hsa:163688; hsa:808; hsa:91860; hsa:776; hsa:3799; hsa:9575	PRKACB; PLCB2; PLCB3; ITPR3; CACNA1A; GNB5; GNB1; GNB3; GNG12; AKT3; GSK3A; ATF6B; CREB5; MAPK14; MAPK8; MAPK11; MAPK10; COMT; FOS; PPP3CB; PPP3CC; CAMK2D; PPP2R3C; PPP2R2A; PPP2R5A; PPP2R5B; PPP2R5D; PPP2R5E; PPP2R2D; PPP1CB; PPP1CC; CALML6; CALM3; CALML4; CACNA1D; KIF5B; CLOCK	CACNA1A	cpd:C00165	Diacylglycerol;	Diacylglycerol
SNARE interactions in vesicular transport	33	6.8219	11	0.062163	1.2065	1	0.1657	0.57895	hsa04130	Genetic Information Processing	Folding, sorting and degradation	0	11	11	genes based	hsa:662; hsa:51272; hsa:6811; hsa:9554; hsa:9570; hsa:9342; hsa:10228; hsa:10490; hsa:8674; hsa:8773; hsa:6810	BNIP1; BET1L; STX5; SEC22B; GOSR2; SNAP29; STX6; VTI1B; VAMP4; SNAP23; STX4
Longevity regulating pathway	98	20.259	27	0.062316	1.2054	1	0.1657	1.0926	hsa04211	Organismal Systems	Aging	0	27	27	genes based	hsa:57521; hsa:84335; hsa:10000; hsa:5290; hsa:5291; hsa:8503; hsa:3667; hsa:3265; hsa:5567; hsa:112; hsa:113; hsa:3643; hsa:1388; hsa:9586; hsa:7248; hsa:1977; hsa:6794; hsa:51094; hsa:23411; hsa:8408; hsa:10645; hsa:814; hsa:5970; hsa:5468; hsa:9821; hsa:10919; hsa:79813	RPTOR; AKT1S1; AKT3; PIK3CA; PIK3CB; PIK3R3; IRS1; HRAS; PRKACB; ADCY6; ADCY7; INSR; ATF6B; CREB5; TSC1; EIF4E; STK11; ADIPOR1; SIRT1; ULK1; CAMKK2; CAMK4; RELA; PPARG; RB1CC1; EHMT2; EHMT1
Toxoplasmosis	115	23.773	31	0.062827	1.2019	1	0.16581	0.88525	hsa05145	Human Diseases	Infectious disease: parasitic	0	31	31	genes based	hsa:4615; hsa:51135; hsa:10454; hsa:23118; hsa:4792; hsa:5970; hsa:5594; hsa:5599; hsa:5602; hsa:1432; hsa:5600; hsa:598; hsa:330; hsa:3716; hsa:3717; hsa:6772; hsa:3122; hsa:6774; hsa:842; hsa:836; hsa:10000; hsa:3688; hsa:3909; hsa:3312; hsa:7097; hsa:3459; hsa:958; hsa:7132; hsa:7040; hsa:3588; hsa:7297	MYD88; IRAK4; TAB1; TAB2; NFKBIA; RELA; MAPK1; MAPK8; MAPK10; MAPK14; MAPK11; BCL2L1; BIRC3; JAK1; JAK2; STAT1; HLA-DRA; STAT3; CASP9; CASP3; AKT3; ITGB1; LAMA3; HSPA8; TLR2; IFNGR1; CD40; TNFRSF1A; TGFB1; IL10RB; TYK2	TLR2
Endocrine and other factor-regulated calcium reabsorption	61	12.61	18	0.0647	1.1891	1	0.16947	0.35714	hsa04961	Organismal Systems	Excretory system	1	17	18	mixed	hsa:7421; hsa:490; hsa:1213; hsa:1173; hsa:160; hsa:161; hsa:163; hsa:8766; hsa:1785; hsa:5330; hsa:5331; hsa:5567; hsa:112; hsa:476; hsa:481; hsa:483; hsa:486	VDR; ATP2B1; CLTC; AP2M1; AP2A1; AP2A2; AP2B1; RAB11A; DNM2; PLCB2; PLCB3; PRKACB; ADCY6; ATP1A1; ATP1B1; ATP1B3; FXYD2		cpd:C00165	Diacylglycerol;	Diacylglycerol
Hedgehog signaling pathway	57	11.783	17	0.065244	1.1855	1	0.16964	0.40625	hsa04340	Environmental Information Processing	Signal transduction	0	17	17	genes based	hsa:1453; hsa:1455; hsa:53944; hsa:5567; hsa:374654; hsa:23291; hsa:8945; hsa:2619; hsa:64750; hsa:2121; hsa:11127; hsa:8405; hsa:1954; hsa:23295; hsa:730094; hsa:84976; hsa:57758	CSNK1D; CSNK1G2; CSNK1G1; PRKACB; KIF7; FBXW11; BTRC; GAS1; SMURF2; EVC; KIF3A; SPOP; MEGF8; MGRN1; MOSMO; DISP1; SCUBE2	SCUBE2
[truncated: 1,262 more rows]

## Sheet: TableS7
Table S7: Stability matrix of the Leave-One-Xenograft-Out (LOXO) validation framework.
Data Layer	Minus A375	Minus WM47	Minus WM3311	Minus WM3000
Metabolomics profile loadings (r)	0.667	0.81	0.657	0.912
[truncated: 1 more rows]

## Sheet: TableS8
Table S8: Metabolite and gene loadings of DIABLO component 1-10. Related to Figure 4B.
[truncated: 35,999 more rows]

[truncated: 1 more sheets: TableS9]
